# Supplementary material for: A machine learning strategy for predicting localization of post-translational modification sites in protein-protein interacting regions
Source: BMC Bioinformatics. 2016 Aug 17;17:307. doi: 10.1186/s12859-016-1165-8 (PMC4989344; doi:10.1186/s12859-016-1165-8)
Supplement: Additional file 5: Table S12. — Lists of sequences in the validation datasets. (XLSX 46 kb) [file 12859_2016_1165_MOESM5_ESM.xlsx]

## Sheet: Acetylation
Accession	MOD_TYPE	Position	Sequence	Class
P02768	ACETYLATION	K97	LHTLFGDKLCTVATL	Inside PPIR
P02768	ACETYLATION	K437	ALLVRYTKKVPQVST	Inside PPIR
P52895	ACETYLATION	K207	RKLLDFCKSKDIVLV	Inside PPIR
P14866	ACETYLATION	K136	SYVVVMPKKRQALVE	Inside PPIR
P30044	ACETYLATION	K116	VEQAEALKAKGVQVV	Inside PPIR
Q13868	ACETYLATION	K165	TRSLKYGKLGQGVLV	Inside PPIR
Q15257	ACETYLATION	K111	APSEAIEKLVALLNT	Inside PPIR
O60942	ACETYLATION	K397	SPRHEKMKTGLIDKT	Inside PPIR
Q9BZ95	ACETYLATION	K1391	SFCKDHEKGALVPSA	Inside PPIR
P04424	ACETYLATION	K288	SSLMPQKKNPDSLEL	Inside PPIR
P52758	ACETYLATION	K101	EIYKQYFKSNFPARA	Inside PPIR
P08069	ACETYLATION	K1088	LMTRGDLKSYLRSLR	Inside PPIR
Q13177	ACETYLATION	K128	QAVLDVLKFYDSNTV	Inside PPIR
Q13011	ACETYLATION	K276	PVAVQSTKVNLLYSR	Inside PPIR
P06733	ACETYLATION	K239	GKAGYTDKVVIGMDV	Outside PPIR
P09622	ACETYLATION	K267	NFQRILQKQGFKFKL	Outside PPIR
P26358	ACETYLATION	K366	YLDDPDLKYGQHPPD	Outside PPIR
Q02880	ACETYLATION	K992	TTVKFVVKMTEEKLA	Outside PPIR
Q06124	ACETYLATION	K198	TDLVEHYKKNPMVET	Outside PPIR
Q09161	ACETYLATION	K698	QIERLQEKVESAQSE	Outside PPIR
Q53H82	ACETYLATION	K102	NDTTYCIKKLPRNPQ	Outside PPIR
Q92793	ACETYLATION	K1203	LGYCCGRKYEFSPQT	Outside PPIR
P23381	ACETYLATION	K366	IFLTDTAKQIKTKVN	Outside PPIR
P06733	ACETYLATION	K81	APALVSKKLNVTEQE	Outside PPIR
Q15233	ACETYLATION	K107	AGEVFIHKDKGFGFI	Outside PPIR
Q8TCS8	ACETYLATION	K285	TPSPEIVKYTHKLAM	Outside PPIR
P07814	ACETYLATION	K1156	NVVRWEFKHPQPFLR	Outside PPIR
P27797	ACETYLATION	K48	KHKSDFGKFVLSSGK	Outside PPIR
Q14019	ACETYLATION	K102	GTDKTLVKEVVQNFA	Outside PPIR
O14980	ACETYLATION	K686	LKDPETVKQLGSILK	Outside PPIR
Q96F10	ACETYLATION	K108	RGQGIGSKIIKKVAE	Outside PPIR
Q09472	ACETYLATION	K1047	APGQSKKKIFKPEEL	Outside PPIR
P22681	ACETYLATION	K105	ILSRYEGKMETLGEN	Outside PPIR
Q86SZ2	ACETYLATION	K117	QYLEHASKYLAFTCG	Outside PPIR
Q9DC50	ACETYLATION	K358	GRWKGSEKVRDIPLP	Outside PPIR
P19838	ACETYLATION	K76	LPGASSEKNKKSYPQ	Outside PPIR
P35221	ACETYLATION	K287	YALNNFDKQIIVDPL	Outside PPIR
P41250	ACETYLATION	K197	KTSGHVDKFADFMVK	Outside PPIR
O00763	ACETYLATION	K2072	FFDHGSFKEIMAPWA	Outside PPIR
Q13164	ACETYLATION	K265	RRQLFPGKNYVHQLQ	Outside PPIR
P53041	ACETYLATION	K430	IIRSHEVKAEGYEVA	Outside PPIR
O60880	ACETYLATION	K18	ISRETGEKLLLATGL	Outside PPIR
Q14019	ACETYLATION	K118	EFVISDRKELEEDFI	Outside PPIR
O95218	ACETYLATION	K72	SANDWQCKTCSNVNW	Outside PPIR
P33173	ACETYLATION	K201	DLMDSGNKPRTVAAT	Outside PPIR
P45954	ACETYLATION	K152	LINTLIRKHGTEEQK	Outside PPIR
P52895	ACETYLATION	K31	YAPAEVPKSKALEAV	Outside PPIR
O14745	ACETYLATION	K32	GFHLHGEKGKLGQYI	Outside PPIR
O60234	ACETYLATION	K35	DNAAIIMKVDKDRQM	Outside PPIR
P02768	ACETYLATION	K36	SEVAHRFKDLGEENF	Outside PPIR
Q9BS40	ACETYLATION	K55	RGHKYHLKFAVEEII	Outside PPIR
P06396	ACETYLATION	K61	VEHPEFLKAGKEPGL	Outside PPIR
P08397	ACETYLATION	K70	ILDTALSKIGEKSLF	Outside PPIR
P07108	ACETYLATION	K89	TSKEDAMKAYINKVE	Outside PPIR
P15121	ACETYLATION	K86	LWCTYHEKGLVKGAC	Outside PPIR
Q9Y2Q3	ACETYLATION	K94	FLSVMLEKGSLSAMR	Outside PPIR
Q14019	ACETYLATION	K110	EVVQNFAKEFVISDR	Outside PPIR
Q9UBK2	ACETYLATION	K146	EEPSLLKKLLLAPAN	Outside PPIR
Q9GZZ1	ACETYLATION	K152	ADAHVLQKNLKVPSG	Outside PPIR
P23284	ACETYLATION	K165	KTAWLDGKHVVFGKV	Outside PPIR
P55809	ACETYLATION	K173	QEGGSPIKYNKDGSV	Outside PPIR
P35221	ACETYLATION	K181	GIQYKALKPEVDKLN	Outside PPIR
P49642	ACETYLATION	K193	VEYLSLVKGGQDVKK	Outside PPIR
Q96GX9	ACETYLATION	K206	VWGETWEKAKTMCEC	Outside PPIR
Q16666	ACETYLATION	K208	QKRPVIVKVLSTTKP	Outside PPIR
P54578	ACETYLATION	K256	VEFETTMKCTESEEE	Outside PPIR
P03956	ACETYLATION	K276	PIGPQTPKACDSKLT	Outside PPIR
P04637	ACETYLATION	K321	SSPQPKKKPLDGEYF	Outside PPIR
Q13547	ACETYLATION	K361	NTNEYLEKIKQRLFE	Outside PPIR
P02768	ACETYLATION	K375	VLLLRLAKTYETTLE	Outside PPIR
O60942	ACETYLATION	K395	IISPRHEKMKTGLID	Outside PPIR
P07900	ACETYLATION	K414	KILKVIRKNLVKKCL	Outside PPIR
P14735	ACETYLATION	K425	NAVAFRFKDKERPRG	Outside PPIR
Q15046	ACETYLATION	K430	LDDICVAKAVECPPP	Outside PPIR
P02768	ACETYLATION	K543	DICTLSEKERQIKKQ	Outside PPIR
P02768	ACETYLATION	K565	KHKPKATKEQLKAVM	Outside PPIR
P07900	ACETYLATION	K565	KKKQEEKKTKFENLC	Outside PPIR
P02768	ACETYLATION	K569	KATKEQLKAVMDDFA	Outside PPIR
P02768	ACETYLATION	K581	DFAAFVEKCCKADDK	Outside PPIR
Q9UBU9	ACETYLATION	K609	AFTHLKAKGEIPEVA	Outside PPIR
Q8NEB9	ACETYLATION	K624	MPAQLFFKTEDGGKY	Outside PPIR
P06400	ACETYLATION	K640	TSAFQTQKPLKSTSL	Outside PPIR
Q13619	ACETYLATION	K541	GKARVLIKSPKGKEV	Outside PPIR
P06400	ACETYLATION	K652	TSLSLFYKKVYRLAY	Outside PPIR
P54132	ACETYLATION	K755	NIYLQLSKKDPIIKL	Outside PPIR

## Sheet: Phosphorylation
Accession	MOD_TYPE	Position	Sequence	Class
P29323	PHOSPHORYLATION	S983	AQMNQIQSVEGQPLA	Inside PPIR
O08679	PHOSPHORYLATION	S93	KTQLNSSSLQKLFRE	Inside PPIR
Q6P4R8	PHOSPHORYLATION	S376	CLGINEISSSFFSLL	Inside PPIR
Q9ULW0	PHOSPHORYLATION	S20	PSDFINFSSLDDEGD	Inside PPIR
P30307	PHOSPHORYLATION	S129	SPAQLLCSTPNGLDR	Inside PPIR
Q96LD8	PHOSPHORYLATION	S11	VVLSYMDSLLRQSDV	Inside PPIR
Q6P587	PHOSPHORYLATION	S49	PVLFLKPSTAYAPEG	Inside PPIR
P20339	PHOSPHORYLATION	S51	QFHEFQESTIGAAFL	Inside PPIR
P52732	PHOSPHORYLATION	S62	GGLADKSSRKTYTFD	Inside PPIR
Q15369	PHOSPHORYLATION	S71	EIPSHVLSKVCMYFT	Inside PPIR
P31949	PHOSPHORYLATION	S78	SDGQLDFSEFLNLIG	Inside PPIR
P01233	PHOSPHORYLATION	S86	YRDVRFESIRLPGCP	Inside PPIR
P55769	PHOSPHORYLATION	S96	LGRACGVSRPVIACS	Inside PPIR
P24752	PHOSPHORYLATION	S116	LGAGLPISTPCTTIN	Inside PPIR
Q9BYN0	PHOSPHORYLATION	S123	KLVQSTLSDLRVYLG	Inside PPIR
P01112	PHOSPHORYLATION	S136	QAQDLARSYGIPYIE	Inside PPIR
Q9Y624	PHOSPHORYLATION	S141	KPTVNIPSSATIGNR	Inside PPIR
Q9Y624	PHOSPHORYLATION	S142	PTVNIPSSATIGNRA	Inside PPIR
Q9NS87	PHOSPHORYLATION	S145	RSFEYLFSLIDREKE	Inside PPIR
P30041	PHOSPHORYLATION	S166	EILRVVISLQLTAEK	Inside PPIR
Q5T4W7	PHOSPHORYLATION	S167	PHDLSLASLLGAGAL	Inside PPIR
Q5T4W7	PHOSPHORYLATION	S180	ALRPPPGSRPVSQPC	Inside PPIR
Q5T4W7	PHOSPHORYLATION	S184	PPGSRPVSQPCCRPT	Inside PPIR
Q5T4W7	PHOSPHORYLATION	S197	PTRYEAVSFMDVNST	Inside PPIR
Q15233	PHOSPHORYLATION	S209	RKALDRCSEGSFLLT	Inside PPIR
P48730	PHOSPHORYLATION	S234	RISEKKMSTPIEVLC	Inside PPIR
P16333	PHOSPHORYLATION	S312	FLIRDSESSPNDFSV	Inside PPIR
P13010	PHOSPHORYLATION	S378	EAAAVALSSLIHALD	Inside PPIR
P13010	PHOSPHORYLATION	S379	AAAVALSSLIHALDD	Inside PPIR
P14618	PHOSPHORYLATION	S406	RRLAPITSDPTEATA	Inside PPIR
P52294	PHOSPHORYLATION	S409	WAITNATSGGSAEQI	Inside PPIR
P07686	PHOSPHORYLATION	S427	IVEVWKDSAYPEELS	Inside PPIR
O94916	PHOSPHORYLATION	S451	VPEILKKSLHSCSVK	Inside PPIR
P05091	PHOSPHORYLATION	S480	YDVFGAQSPFGGYKM	Inside PPIR
P57740	PHOSPHORYLATION	S908	LQKLRESSLMLLDQG	Inside PPIR
P61244	PHOSPHORYLATION	S49	SFHSLRDSVPSLQGE	Inside PPIR
P12694	PHOSPHORYLATION	S295	GPGYGIMSIRVDGND	Inside PPIR
P50431	PHOSPHORYLATION	S23	LSQPLKDSDAEVYSI	Inside PPIR
O55000	PHOSPHORYLATION	T398	RKGRKRKTVTWPEEG	Inside PPIR
O55000	PHOSPHORYLATION	T400	GRKRKTVTWPEEGKL	Inside PPIR
P60903	PHOSPHORYLATION	T11	QMEHAMETMMFTFHK	Inside PPIR
Q15366	PHOSPHORYLATION	T13	IEGGLNVTLTIRLLM	Inside PPIR
P60891	PHOSPHORYLATION	T40	KKFSNQETCVEIGES	Inside PPIR
Q6P587	PHOSPHORYLATION	T50	VLFLKPSTAYAPEGS	Inside PPIR
P56545	PHOSPHORYLATION	T84	VGAMMYHTITLTRED	Inside PPIR
O75792	PHOSPHORYLATION	T103	LSPNLISTSMLGRVK	Inside PPIR
Q7Z589	PHOSPHORYLATION	T110	MPRLVPQTAFTVTAN	Inside PPIR
Q7Z589	PHOSPHORYLATION	T115	PQTAFTVTANAVANA	Inside PPIR
P17931	PHOSPHORYLATION	T133	VVPRMLITILGTVKP	Inside PPIR
Q9Y624	PHOSPHORYLATION	T136	LVPPSKPTVNIPSSA	Inside PPIR
Q9NUI1	PHOSPHORYLATION	T138	KTVMDIDTSGTFNVS	Inside PPIR
O15382	PHOSPHORYLATION	T186	SLGVSQPTRALLFVI	Inside PPIR
O60921	PHOSPHORYLATION	T202	ETELVCVTTHFKDLG	Inside PPIR
P30084	PHOSPHORYLATION	T251	VNAAFEMTLTEGSKL	Inside PPIR
P42574	PHOSPHORYLATION	T270	PCIVSMLTKELYFYH	Inside PPIR
Q99986	PHOSPHORYLATION	T305	EIAKYMETVKLLDYT	Inside PPIR
P09622	PHOSPHORYLATION	T341	RGRIPVNTRFQTKIP	Inside PPIR
Q96HN2	PHOSPHORYLATION	T364	MNVNDSVTKQKFDNL	Inside PPIR
O75475	PHOSPHORYLATION	T398	QKHTEMITTLKKIRR	Inside PPIR
P14618	PHOSPHORYLATION	T405	LRRLAPITSDPTEAT	Inside PPIR
O95470	PHOSPHORYLATION	T552	FLDSLYSTDTVTQGS	Inside PPIR
P54253	PHOSPHORYLATION	T595	KKVEDLKTEDFIQSA	Inside PPIR
Q16531	PHOSPHORYLATION	T633	RKKVTLGTQPTVLRT	Inside PPIR
P02786	PHOSPHORYLATION	T658	RATSRLTTDFGNAEK	Inside PPIR
Q92973	PHOSPHORYLATION	T774	NRPNTPKTLLENTAI	Inside PPIR
P36776	PHOSPHORYLATION	T803	KDGSLEVTGQLGEVM	Inside PPIR
P11831	PHOSPHORYLATION	T160	NKLRRYTTFSKRKTG	Inside PPIR
P84090	PHOSPHORYLATION	T18	TKRPEGRTYADYESV	Inside PPIR
Q04771	PHOSPHORYLATION	T496	LRIKKTLTKIDNSLD	Inside PPIR
P19157	PHOSPHORYLATION	T110	KYVTLIYTNYENGKN	Inside PPIR
P19971	PHOSPHORYLATION	T205	LYAARDVTATVDSLP	Inside PPIR
P67870	PHOSPHORYLATION	Y197	FKIHPMAYQLQLQAA	Inside PPIR
P08631	PHOSPHORYLATION	Y515	QSVLDDFYTATESQY	Inside PPIR
Q96LD8	PHOSPHORYLATION	Y8	MDPVVLSYMDSLLRQ	Inside PPIR
Q16539	PHOSPHORYLATION	Y9	SQERPTFYRQELNKT	Inside PPIR
P35269	PHOSPHORYLATION	Y14	SSQNVTEYVVRVPKN	Inside PPIR
Q99549	PHOSPHORYLATION	Y83	YKVRWKGYTSDDDTW	Inside PPIR
P43490	PHOSPHORYLATION	Y87	IQEAKDVYKEHFQDD	Inside PPIR
O00762	PHOSPHORYLATION	Y89	SLEFPSGYPYNAPTV	Inside PPIR
Q9UKA1	PHOSPHORYLATION	Y103	LKNVKNEYEQLNYAK	Inside PPIR
Q9UKA1	PHOSPHORYLATION	Y108	NEYEQLNYAKQLKER	Inside PPIR
P09661	PHOSPHORYLATION	Y117	ASLKSLTYLSILRNP	Inside PPIR
Q92905	PHOSPHORYLATION	Y120	AYEYMAAYIENAKQV	Inside PPIR
Q9Y316	PHOSPHORYLATION	Y202	QRFRYSYYDESQGEI	Inside PPIR
O60828	PHOSPHORYLATION	Y245	PLFQQRPYPSPGAVL	Inside PPIR
P12004	PHOSPHORYLATION	Y250	DMGHLKYYLAPKIED	Inside PPIR
P36897	PHOSPHORYLATION	Y295	LFDYLNRYTVTVEGM	Inside PPIR
Q9Y230	PHOSPHORYLATION	Y340	TRIRGTSYQSPHGIP	Inside PPIR
O96013	PHOSPHORYLATION	Y480	KSLVGTPYWMAPELI	Inside PPIR
Q7L804	PHOSPHORYLATION	Y500	PSILRVPYEPSRKAG	Inside PPIR
P07384	PHOSPHORYLATION	Y81	GPNSSKTYGIKWKRP	Inside PPIR
P22681	PHOSPHORYLATION	Y337	DGFREGFYLFPDGRN	Inside PPIR
P02768	PHOSPHORYLATION	S297	ENQDSISSKLKECCE	Outside PPIR
O00189	PHOSPHORYLATION	S342	PLPRGVVSLSQELSS	Outside PPIR
P07741	PHOSPHORYLATION	S100	PGPTLWASYSLEYGK	Outside PPIR
Q06187	PHOSPHORYLATION	S623	LYRPHLASEKVYTIM	Outside PPIR
P11802	PHOSPHORYLATION	S150	PENILVTSGGTVKLA	Outside PPIR
Q02224	PHOSPHORYLATION	S22	PLNSREESLGETAQV	Outside PPIR
P01024	PHOSPHORYLATION	S1571	AIEQTIKSGSDEVQV	Outside PPIR
P01024	PHOSPHORYLATION	S1573	EQTIKSGSDEVQVGQ	Outside PPIR
P02461	PHOSPHORYLATION	S1383	IAYMDQASGNVKKAL	Outside PPIR
P13671	PHOSPHORYLATION	S278	FSSQGGSSFSVPIFY	Outside PPIR
O95822	PHOSPHORYLATION	S387	SSSEWVQSEKLVRAL	Outside PPIR
Q9NUI1	PHOSPHORYLATION	S59	GCHTVIASRSLPRVL	Outside PPIR
P06733	PHOSPHORYLATION	S63	RYMGKGVSKAVEHIN	Outside PPIR
Q8K368	PHOSPHORYLATION	S555	VLGSLPSSQCTQSIG	Outside PPIR
O14976	PHOSPHORYLATION	S326	ARNVNPKSPITELLE	Outside PPIR
P19491	PHOSPHORYLATION	S683	TKEFFRRSKIAVFDK	Outside PPIR
P11142	PHOSPHORYLATION	S120	SFYPEEVSSMVLTKM	Outside PPIR
P11142	PHOSPHORYLATION	S121	FYPEEVSSMVLTKMK	Outside PPIR
Q9QZ85	PHOSPHORYLATION	S84	ETGSGKSSFINTLRG	Outside PPIR
Q04759	PHOSPHORYLATION	S657	PFRPKVKSPFDCSNF	Outside PPIR
P43405	PHOSPHORYLATION	S379	LEDKELGSGNFGTVK	Outside PPIR
O08679	PHOSPHORYLATION	S274	YRIPFYMSTDCENLL	Outside PPIR
Q9Y5S2	PHOSPHORYLATION	S362	APYIPDVSSPSDTSN	Outside PPIR
P17050	PHOSPHORYLATION	S322	RRIHKEKSLIEVYMR	Outside PPIR
P17050	PHOSPHORYLATION	S332	EVYMRPLSNKASALV	Outside PPIR
O00764	PHOSPHORYLATION	S196	DLPSPQGSNYLIVLG	Outside PPIR
O00764	PHOSPHORYLATION	S204	NYLIVLGSQRRRNPA	Outside PPIR
P40855	PHOSPHORYLATION	S184	SIMQNLLSKDVLYPS	Outside PPIR
Q8NEB9	PHOSPHORYLATION	S452	IITSPLPSVSSPPPA	Outside PPIR
Q8TCS8	PHOSPHORYLATION	S124	LRREIGTSDKEILTS	Outside PPIR
Q92854	PHOSPHORYLATION	S195	ISRNSSHSPLRTEYA	Outside PPIR
Q9Y3C4	PHOSPHORYLATION	S152	VKKIYKLSSQEESIG	Outside PPIR
Q9ULW0	PHOSPHORYLATION	S21	SDFINFSSLDDEGDT	Outside PPIR
Q9ULW0	PHOSPHORYLATION	S33	GDTQNIDSWFEEKAN	Outside PPIR
O75643	PHOSPHORYLATION	S1056	KESIEEPSAKINVLL	Outside PPIR
P00740	PHOSPHORYLATION	S114	SCKDDINSYECWCPF	Outside PPIR
Q9H7C9	PHOSPHORYLATION	S8	MTSPEIASLSWGQMK	Outside PPIR
Q86VP6	PHOSPHORYLATION	S9	ASASYHISNLLEKMT	Outside PPIR
P67870	PHOSPHORYLATION	S11	SEEVSWISWFCGLRG	Outside PPIR
P61019	PHOSPHORYLATION	S20	GDTGVGKSCLLLQFT	Outside PPIR
Q08211	PHOSPHORYLATION	S20	GKRKMTPSYEIRAVG	Outside PPIR
P05161	PHOSPHORYLATION	S26	LSSSMSVSELKAQIT	Outside PPIR
P19367	PHOSPHORYLATION	S32	YLYAMRLSDETLIDI	Outside PPIR
Q99598	PHOSPHORYLATION	S32	EGKDVNSSSPVMLAF	Outside PPIR
P29218	PHOSPHORYLATION	S37	EMNVMLKSSPVDLVT	Outside PPIR
P35658	PHOSPHORYLATION	S39	EELPKERSSLLAVSN	Outside PPIR
P63098	PHOSPHORYLATION	S39	LDNSGSLSVEEFMSL	Outside PPIR
P60842	PHOSPHORYLATION	S40	SFDDMNLSESLLRGI	Outside PPIR
P13671	PHOSPHORYLATION	S41	SCSKTCNSGTQSRHR	Outside PPIR
P60842	PHOSPHORYLATION	S42	DDMNLSESLLRGIYA	Outside PPIR
P13671	PHOSPHORYLATION	S45	TCNSGTQSRHRQIVV	Outside PPIR
P35658	PHOSPHORYLATION	S45	RSSLLAVSNKYGLVF	Outside PPIR
Q8IXJ6	PHOSPHORYLATION	S46	DFLRNLFSQTLSLGS	Outside PPIR
P00558	PHOSPHORYLATION	S57	CLDNGAKSVVLMSHL	Outside PPIR
Q8IUC6	PHOSPHORYLATION	S60	QETEARISLEALKAD	Outside PPIR
Q00722	PHOSPHORYLATION	S63	MEFLDITSIRDTRFG	Outside PPIR
P13984	PHOSPHORYLATION	S76	GGKPASVSAPREHPF	Outside PPIR
P01241	PHOSPHORYLATION	S81	PQTSLCFSESIPTPS	Outside PPIR
P05231	PHOSPHORYLATION	S81	KSNMCESSKEALAEN	Outside PPIR
Q9H6X2	PHOSPHORYLATION	S81	ISPQLRMSFIVFSTR	Outside PPIR
P15374	PHOSPHORYLATION	S82	SQGQDVTSSVYFMKQ	Outside PPIR
Q9H6X2	PHOSPHORYLATION	S86	RMSFIVFSTRGTTLM	Outside PPIR
O00762	PHOSPHORYLATION	S87	KLSLEFPSGYPYNAP	Outside PPIR
Q8N684	PHOSPHORYLATION	S90	AVYVGSFSWWTTDQQ	Outside PPIR
Q9UMR2	PHOSPHORYLATION	S90	DPNSPLYSVKSFEEL	Outside PPIR
Q8TCS8	PHOSPHORYLATION	S91	AVSKTKPSPSQFMPL	Outside PPIR
P54619	PHOSPHORYLATION	S101	ILHRYYKSALVQIYE	Outside PPIR
P55769	PHOSPHORYLATION	S103	SRPVIACSVTIKEGS	Outside PPIR
P36952	PHOSPHORYLATION	S106	NLSTEFISSTKRPYA	Outside PPIR
P36952	PHOSPHORYLATION	S107	LSTEFISSTKRPYAK	Outside PPIR
P01588	PHOSPHORYLATION	S111	GQALLVNSSQPWEPL	Outside PPIR
P01233	PHOSPHORYLATION	S116	QCALCRRSTTDCGGP	Outside PPIR
Q9Y657	PHOSPHORYLATION	S121	LPDRVATSRISDAHL	Outside PPIR
O75581	PHOSPHORYLATION	S122	ETNRIEVSNLDGSLR	Outside PPIR
P11413	PHOSPHORYLATION	S123	ASYQRLNSHMNALHL	Outside PPIR
Q08188	PHOSPHORYLATION	S124	IFSQGGISSVKLGTF	Outside PPIR
O75581	PHOSPHORYLATION	S127	EVSNLDGSLRKVLFW	Outside PPIR
Q14019	PHOSPHORYLATION	S127	LEEDFIKSELKKAGG	Outside PPIR
P20813	PHOSPHORYLATION	S128	WKVLRRFSVTTMRDF	Outside PPIR
Q9NS87	PHOSPHORYLATION	S129	PSESDNFSHNLRGVI	Outside PPIR
Q13163	PHOSPHORYLATION	S132	RAGPSQHSSPAVSDS	Outside PPIR
P06239	PHOSPHORYLATION	S133	PWFFKNLSRKDAERQ	Outside PPIR
P32320	PHOSPHORYLATION	S135	TVQELLPSSFGPEDL	Outside PPIR
Q6NYC1	PHOSPHORYLATION	S135	SPLYIFDSSYGEHPK	Outside PPIR
P32320	PHOSPHORYLATION	S136	VQELLPSSFGPEDLQ	Outside PPIR
Q96I15	PHOSPHORYLATION	S142	KPHFITSSVEHDSIR	Outside PPIR
Q99497	PHOSPHORYLATION	S142	NGGHYTYSENRVEKD	Outside PPIR
Q16881	PHOSPHORYLATION	S160	GPEDLPKSYDYDLII	Outside PPIR
P12532	PHOSPHORYLATION	S161	FDERYVLSSRVRTGR	Outside PPIR
O14732	PHOSPHORYLATION	S166	VSGETDLSKALVLTE	Outside PPIR
P46063	PHOSPHORYLATION	S166	TMLNASSSKEHVKWV	Outside PPIR
Q96T88	PHOSPHORYLATION	S171	PSRDEPCSSTSRPAL	Outside PPIR
Q15303	PHOSPHORYLATION	S173	IVRNPWPSNLTLVST	Outside PPIR
Q9HBL8	PHOSPHORYLATION	S173	QKAPDGKSYLLSLPT	Outside PPIR
P15814	PHOSPHORYLATION	S177	NNKYAASSYLSLTPE	Outside PPIR
Q9HBL8	PHOSPHORYLATION	S177	DGKSYLLSLPTGDVP	Outside PPIR
P55809	PHOSPHORYLATION	S179	IKYNKDGSVAIASKP	Outside PPIR
P50750	PHOSPHORYLATION	S180	AFSLAKNSQPNRYTN	Outside PPIR
Q15287	PHOSPHORYLATION	S182	DHIMEIFSTYGKIKM	Outside PPIR
Q15303	PHOSPHORYLATION	S183	TLVSTNGSSGCGRCH	Outside PPIR
Q9HBL8	PHOSPHORYLATION	S191	PMDGMSVSDLGPVVL	Outside PPIR
O00429	PHOSPHORYLATION	S194	ANTDMATSEALKISR	Outside PPIR
Q9Y657	PHOSPHORYLATION	S196	DLRIMPDSNDSPPAE	Outside PPIR
P62873	PHOSPHORYLATION	S207	VSGACDASAKLWDVR	Outside PPIR
Q9HAN9	PHOSPHORYLATION	S208	DVLWKHRSNIHVVNE	Outside PPIR
P09884	PHOSPHORYLATION	S212	GKIASPVSRKEPPLT	Outside PPIR
P15924	PHOSPHORYLATION	S213	AWGVDLASVEQHINS	Outside PPIR
P78417	PHOSPHORYLATION	S213	MKEDPTVSALLTSEK	Outside PPIR
Q92900	PHOSPHORYLATION	S215	LCRQPCASQSSLKDI	Outside PPIR
P68400	PHOSPHORYLATION	S217	DYSLDMWSLGCMLAS	Outside PPIR
P78417	PHOSPHORYLATION	S218	TVSALLTSEKDWQGF	Outside PPIR
P30040	PHOSPHORYLATION	S219	QGEDFPASEMTRIAR	Outside PPIR
P38117	PHOSPHORYLATION	S220	DLGVDLTSKLSVISV	Outside PPIR
Q00653	PHOSPHORYLATION	S220	ISQPIHDSKSPGASN	Outside PPIR
O43508	PHOSPHORYLATION	S223	LALRPGSSLRIRTLP	Outside PPIR
P22415	PHOSPHORYLATION	S223	NNWIVQLSKIIPDCS	Outside PPIR
Q00653	PHOSPHORYLATION	S226	DSKSPGASNLKISRM	Outside PPIR
Q9HAB8	PHOSPHORYLATION	S229	APKAFIISFKLETDP	Outside PPIR
Q14790	PHOSPHORYLATION	S230	DKVYQMKSKPRGYCL	Outside PPIR
O43148	PHOSPHORYLATION	S232	CTDIADVSVKQCQQR	Outside PPIR
P25325	PHOSPHORYLATION	S250	PLVATCGSGVTACHV	Outside PPIR
Q15759	PHOSPHORYLATION	S251	PEVLAKISSEHARTY	Outside PPIR
P07339	PHOSPHORYLATION	S252	LMLGGTDSKYYKGSL	Outside PPIR
O94760	PHOSPHORYLATION	S261	DHMLIPVSMSELEKV	Outside PPIR
Q99638	PHOSPHORYLATION	S266	HFVLATLSDTDSHSQ	Outside PPIR
Q99638	PHOSPHORYLATION	S270	ATLSDTDSHSQDLGS	Outside PPIR
O43278	PHOSPHORYLATION	S277	PTEQICKSFVYGGCL	Outside PPIR
O75880	PHOSPHORYLATION	S289	RKGEIAASIATHMRP	Outside PPIR
Q9H477	PHOSPHORYLATION	S294	LEDMLNRSNFIAAVS	Outside PPIR
O15533	PHOSPHORYLATION	S295	VYKPPKVSLMPATLA	Outside PPIR
P08195	PHOSPHORYLATION	S301	LQSAKKKSIRVILDL	Outside PPIR
Q99523	PHOSPHORYLATION	S305	TIGVKIYSFGLGGRF	Outside PPIR
Q9H477	PHOSPHORYLATION	S309	VQAAGTQSSYPYKKD	Outside PPIR
O14745	PHOSPHORYLATION	S317	APSSTSSSDPILDFN	Outside PPIR
P07093	PHOSPHORYLATION	S319	GITDMFDSSKANFAK	Outside PPIR
P43378	PHOSPHORYLATION	S322	PVGTFHCSMSPGNLE	Outside PPIR
P05362	PHOSPHORYLATION	S323	ILTKPEVSEGTEVTV	Outside PPIR
Q15831	PHOSPHORYLATION	S325	APVPIPPSPDTKDRW	Outside PPIR
P05556	PHOSPHORYLATION	S327	AHLVQKLSENNIQTI	Outside PPIR
Q8IUF8	PHOSPHORYLATION	S327	EGTKELLSSDMKKDF	Outside PPIR
Q8IUF8	PHOSPHORYLATION	S328	GTKELLSSDMKKDFI	Outside PPIR
Q15366	PHOSPHORYLATION	S330	IANPVEGSTDRQVTI	Outside PPIR
Q9BXB1	PHOSPHORYLATION	S332	TLTGTKISSIPNNLC	Outside PPIR
Q9BXB1	PHOSPHORYLATION	S333	LTGTKISSIPNNLCQ	Outside PPIR
P50750	PHOSPHORYLATION	S334	MLSTHLTSMFEYLAP	Outside PPIR
Q9Y230	PHOSPHORYLATION	S339	ITRIRGTSYQSPHGI	Outside PPIR
O96013	PHOSPHORYLATION	S342	VCIATVRSSGKLVAV	Outside PPIR
P68400	PHOSPHORYLATION	S343	SSSMPGGSTPVSSAN	Outside PPIR
Q99551	PHOSPHORYLATION	S343	MEENISISQIIENPR	Outside PPIR
O95149	PHOSPHORYLATION	S347	STPKLKGSSHSPDHP	Outside PPIR
Q8IUF8	PHOSPHORYLATION	S351	AGDGAELSTPGGKLP	Outside PPIR
Q8WYA6	PHOSPHORYLATION	S351	REKKISRSSALKVLD	Outside PPIR
P68400	PHOSPHORYLATION	S353	VSSANMMSGISSVPT	Outside PPIR
Q9UMR2	PHOSPHORYLATION	S354	SWLAAELSKEGHQVA	Outside PPIR
Q13325	PHOSPHORYLATION	S355	YAEGGQYSNAEDIFR	Outside PPIR
P68400	PHOSPHORYLATION	S356	ANMMSGISSVPTPSP	Outside PPIR
P11532	PHOSPHORYLATION	S357	EVLSWLLSAEDTLQA	Outside PPIR
P24864	PHOSPHORYLATION	S366	NIQTHRDSLDLLDKA	Outside PPIR
Q9UKA9	PHOSPHORYLATION	S377	ILYNKKDSALIQMAD	Outside PPIR
P51610	PHOSPHORYLATION	S379	LVRANTNSLEVSWGA	Outside PPIR
P18206	PHOSPHORYLATION	S380	KLEAMTNSKQSIAKK	Outside PPIR
P51610	PHOSPHORYLATION	S383	NTNSLEVSWGAVATA	Outside PPIR
O14980	PHOSPHORYLATION	S387	LYRESPFSTSASPLL	Outside PPIR
P51610	PHOSPHORYLATION	S392	GAVATADSYLLQLQK	Outside PPIR
Q9Y606	PHOSPHORYLATION	S392	RSMAQWLSTLPIHNF	Outside PPIR
P00558	PHOSPHORYLATION	S393	EDKVSHVSTGGGASL	Outside PPIR
P01130	PHOSPHORYLATION	S397	KACKAVGSIAYLFFT	Outside PPIR
O00159	PHOSPHORYLATION	S413	VESPSWRSTTVLGLL	Outside PPIR
Q10471	PHOSPHORYLATION	S413	VPYGNIQSRLELRKK	Outside PPIR
Q01581	PHOSPHORYLATION	S414	DLKSRLDSRTGVAPD	Outside PPIR
P54274	PHOSPHORYLATION	S417	YKFNNRTSVMLKDRW	Outside PPIR
Q8N3F8	PHOSPHORYLATION	S421	SPTASLESKPYNPFE	Outside PPIR
O00159	PHOSPHORYLATION	S432	FEVFQHNSFEQFCIN	Outside PPIR
P11387	PHOSPHORYLATION	S432	KYIMLNPSSRIKGEK	Outside PPIR
O94916	PHOSPHORYLATION	S433	TLTLQTPSSPILCTQ	Outside PPIR
P98170	PHOSPHORYLATION	S436	TSLQKEISTEEQLRR	Outside PPIR
P11171	PHOSPHORYLATION	S445	LKISYKRSSFFIKIR	Outside PPIR
P11171	PHOSPHORYLATION	S446	KISYKRSSFFIKIRP	Outside PPIR
P54886	PHOSPHORYLATION	S446	GLRQIAASSQDSVGR	Outside PPIR
P26599	PHOSPHORYLATION	S459	PSATLHLSNIPPSVS	Outside PPIR
P11171	PHOSPHORYLATION	S461	GEQEQYESTIGFKLP	Outside PPIR
P27694	PHOSPHORYLATION	S463	GDKPDYFSSVATVVY	Outside PPIR
P27694	PHOSPHORYLATION	S464	DKPDYFSSVATVVYL	Outside PPIR
Q01974	PHOSPHORYLATION	S469	QAKLKEISLSAVRFM	Outside PPIR
Q92900	PHOSPHORYLATION	S485	GLPDLNHSQVYAVKT	Outside PPIR
Q01780	PHOSPHORYLATION	S490	KPIFTDESYLELYRK	Outside PPIR
Q7L804	PHOSPHORYLATION	S494	RVMEETPSILRVPYE	Outside PPIR
P63010	PHOSPHORYLATION	S497	KLFLKKPSETQELVQ	Outside PPIR
P26639	PHOSPHORYLATION	S499	FSFKLNLSTRPEKFL	Outside PPIR
Q9UL18	PHOSPHORYLATION	S511	RHLKNTYSGLQLIIV	Outside PPIR
Q8WUI4	PHOSPHORYLATION	S526	TTGLIYDSVMLKHQC	Outside PPIR
P08238	PHOSPHORYLATION	S535	FDGKSLVSVTKEGLE	Outside PPIR
P08195	PHOSPHORYLATION	S545	HGDFHAFSAGPGLFS	Outside PPIR
Q8WUM0	PHOSPHORYLATION	S546	MVVDELFSSHSDLDS	Outside PPIR
Q8WUM0	PHOSPHORYLATION	S547	VVDELFSSHSDLDSD	Outside PPIR
Q8WUM0	PHOSPHORYLATION	S549	DELFSSHSDLDSDSE	Outside PPIR
P12956	PHOSPHORYLATION	S552	HDNEGSGSKRPKVEY	Outside PPIR
Q13614	PHOSPHORYLATION	S558	FTNPLYGSYSNHVLY	Outside PPIR
Q92900	PHOSPHORYLATION	S568	EAIDSPVSFLALHNQ	Outside PPIR
P04150	PHOSPHORYLATION	S650	CKHMLYVSSELHRLQ	Outside PPIR
P04150	PHOSPHORYLATION	S651	KHMLYVSSELHRLQV	Outside PPIR
P52701	PHOSPHORYLATION	S666	LKGMTSESDSIGLTP	Outside PPIR
P52701	PHOSPHORYLATION	S668	GMTSESDSIGLTPGE	Outside PPIR
P07900	PHOSPHORYLATION	S673	LYETALLSSGFSLED	Outside PPIR
P07900	PHOSPHORYLATION	S674	YETALLSSGFSLEDP	Outside PPIR
Q15788	PHOSPHORYLATION	S681	GSCPSSHSSLTERHK	Outside PPIR
O00429	PHOSPHORYLATION	S684	HVKDTLQSELVGQLY	Outside PPIR
O60716	PHOSPHORYLATION	S704	TYGRYIRSALRQEKA	Outside PPIR
Q15149	PHOSPHORYLATION	S714	AKIERARSDEGQLSP	Outside PPIR
P25054	PHOSPHORYLATION	S722	HKMIAMGSAAALRNL	Outside PPIR
P49327	PHOSPHORYLATION	S724	IPEAQWHSSLARTSS	Outside PPIR
P43246	PHOSPHORYLATION	S734	AEMLETASILRSATK	Outside PPIR
Q15149	PHOSPHORYLATION	S751	SSKARLRSLESLHSF	Outside PPIR
Q16531	PHOSPHORYLATION	S763	ASTQALSSSVSSSKL	Outside PPIR
Q16531	PHOSPHORYLATION	S764	STQALSSSVSSSKLF	Outside PPIR
Q9Y233	PHOSPHORYLATION	S766	EETATWISSPSVAQK	Outside PPIR
O60716	PHOSPHORYLATION	S767	PGGQQNSSWNFSEDT	Outside PPIR
P52735	PHOSPHORYLATION	S769	TLKYPYKSRERSASR	Outside PPIR
P22102	PHOSPHORYLATION	S819	VLISGTGSNLQALID	Outside PPIR
Q02241	PHOSPHORYLATION	S826	WVDHKPASNMQTETV	Outside PPIR
P20936	PHOSPHORYLATION	S827	KIMESKQSCELSPSK	Outside PPIR
P22102	PHOSPHORYLATION	S827	NLQALIDSTREPNSS	Outside PPIR
Q86VP6	PHOSPHORYLATION	S866	SVILEAFSSPSEEVK	Outside PPIR
P57740	PHOSPHORYLATION	S907	LLQKLRESSLMLLDQ	Outside PPIR
P08575	PHOSPHORYLATION	S954	QRLPSYRSWRTQHIG	Outside PPIR
Q9Y4F1	PHOSPHORYLATION	S982	SLPLLGYSLTIPSES	Outside PPIR
Q86VP6	PHOSPHORYLATION	S984	GSSYARSSVVTAVKF	Outside PPIR
Q9Y4F1	PHOSPHORYLATION	S1013	VYYFRAESEYTFERW	Outside PPIR
P55196	PHOSPHORYLATION	S1082	AELMTRTSSVVTLEV	Outside PPIR
P11388	PHOSPHORYLATION	S1162	LDTLKRKSPSDLWKE	Outside PPIR
P11388	PHOSPHORYLATION	S1164	TLKRKSPSDLWKEDL	Outside PPIR
P08581	PHOSPHORYLATION	S1331	AEMRPSFSELVSRIS	Outside PPIR
P08581	PHOSPHORYLATION	S1338	SELVSRISAIFSTFI	Outside PPIR
O75970	PHOSPHORYLATION	S1633	CETTIEISKGRTGLG	Outside PPIR
Q9HD67	PHOSPHORYLATION	S1757	HVDKAIESRTVVADV	Outside PPIR
P00451	PHOSPHORYLATION	S1761	FQEFTDGSFTQPLYR	Outside PPIR
Q92793	PHOSPHORYLATION	S1771	PQESRRLSIQRCIQS	Outside PPIR
Q14676	PHOSPHORYLATION	S1924	AGSAAEASHLVTDRI	Outside PPIR
P15924	PHOSPHORYLATION	S2257	IKDFLQGSSCIAGIY	Outside PPIR
P15924	PHOSPHORYLATION	S2258	KDFLQGSSCIAGIYN	Outside PPIR
P49327	PHOSPHORYLATION	S2488	HRTLLEGSGLESIIS	Outside PPIR
P49327	PHOSPHORYLATION	S2499	SIISIIHSSLAEPRV	Outside PPIR
P43629	PHOSPHORYLATION	S296	GTYRCFGSFRHSPYE	Outside PPIR
Q9Y624	PHOSPHORYLATION	S34	GSVTVHSSEPEVRIP	Outside PPIR
P30519	PHOSPHORYLATION	S79	TALYFTYSALEEEME	Outside PPIR
P37840	PHOSPHORYLATION	S9	DVFMKGLSKAKEGVV	Outside PPIR
O14920	PHOSPHORYLATION	S705	LPEPAKKSEELVAEA	Outside PPIR
P28482	PHOSPHORYLATION	S41	GAYGMVCSAYDNVNK	Outside PPIR
P27635	PHOSPHORYLATION	S137	HIGQVIMSIRTKLQN	Outside PPIR
P27635	PHOSPHORYLATION	S168	GRQKIHISKKWGFTK	Outside PPIR
P07384	PHOSPHORYLATION	S77	YKDLGPNSSKTYGIK	Outside PPIR
P07384	PHOSPHORYLATION	S78	KDLGPNSSKTYGIKW	Outside PPIR
P27448	PHOSPHORYLATION	S238	GPEVDVWSLGVILYT	Outside PPIR
O14745	PHOSPHORYLATION	S316	TAPSSTSSSDPILDF	Outside PPIR
Q13426	PHOSPHORYLATION	S193	EKKTKIRSLHNKLLN	Outside PPIR
P49917	PHOSPHORYLATION	S199	KDLKLGVSQQTIFSV	Outside PPIR
P27695	PHOSPHORYLATION	S290	DYFLLSHSLLPALCD	Outside PPIR
P29476	PHOSPHORYLATION	S374	SSIKRFGSKAHMDRL	Outside PPIR
Q8TBE9	PHOSPHORYLATION	S57	DKVQVKLSKECFHPY	Outside PPIR
Q05769	PHOSPHORYLATION	S448	SREMKYQSLNEYRKR	Outside PPIR
Q00722	PHOSPHORYLATION	S570	FSAQKNRSYVISSFT	Outside PPIR
Q00722	PHOSPHORYLATION	S574	KNRSYVISSFTELKA	Outside PPIR
Q00722	PHOSPHORYLATION	S575	NRSYVISSFTELKAY	Outside PPIR
P11234	PHOSPHORYLATION	S10	ANKSKGQSSLALHKV	Outside PPIR
P11234	PHOSPHORYLATION	S11	NKSKGQSSLALHKVI	Outside PPIR
Q96RS0	PHOSPHORYLATION	S753	GDFLLLASFLKADVV	Outside PPIR
Q9QUK6	PHOSPHORYLATION	S374	KVALPSLSYLDLSRN	Outside PPIR
Q9QUK6	PHOSPHORYLATION	S379	SLSYLDLSRNALSFS	Outside PPIR
P14210	PHOSPHORYLATION	S45	TIHEFKKSAKTTLIK	Outside PPIR
Q6P0Q8	PHOSPHORYLATION	S1187	SGNKVAISTTPLENT	Outside PPIR
Q9BTU6	PHOSPHORYLATION	S134	PERIYQGSSGSYFVK	Outside PPIR
Q08499	PHOSPHORYLATION	S529	ALMYNDSSVLENHHL	Outside PPIR
Q64374	PHOSPHORYLATION	S133	VLERHQGSLYSLFPD	Outside PPIR
O14727	PHOSPHORYLATION	T204	MKLQNLCTRLDQDES	Outside PPIR
Q06187	PHOSPHORYLATION	T20	RSQQKKKTSPLNFKK	Outside PPIR
P10300	PHOSPHORYLATION	T131	KMVFGTGTKLTVVDV	Outside PPIR
Q00534	PHOSPHORYLATION	T154	KPQNILVTSSGQIKL	Outside PPIR
P51659	PHOSPHORYLATION	T292	PQSIQESTGSIIEVL	Outside PPIR
Q14289	PHOSPHORYLATION	T966	LAQQNAVTSLSEECK	Outside PPIR
Q8K368	PHOSPHORYLATION	T558	SLPSSQCTQSIGVTQ	Outside PPIR
Q15418	PHOSPHORYLATION	T635	RIGSGKFTLSGGNWN	Outside PPIR
P43405	PHOSPHORYLATION	T256	DGLLRVLTVPCQKIG	Outside PPIR
P43405	PHOSPHORYLATION	T384	LGSGNFGTVKKGYYQ	Outside PPIR
P43405	PHOSPHORYLATION	T582	GMKGSEVTAMLEKGE	Outside PPIR
O08679	PHOSPHORYLATION	T275	RIPFYMSTDCENLLK	Outside PPIR
Q9H8S9	PHOSPHORYLATION	T181	QEEAHLNTSFKHFIF	Outside PPIR
P52701	PHOSPHORYLATION	T924	DHEKARKTGLITPKA	Outside PPIR
O00764	PHOSPHORYLATION	T259	LKVACEKTVSTLHHV	Outside PPIR
Q8TCS8	PHOSPHORYLATION	T123	YLRREIGTSDKEILT	Outside PPIR
P12931	PHOSPHORYLATION	T511	KEPEERPTFEYLQAF	Outside PPIR
Q13043	PHOSPHORYLATION	T175	FGVAGQLTDTMAKRN	Outside PPIR
Q9ULW0	PHOSPHORYLATION	T28	SLDDEGDTQNIDSWF	Outside PPIR
P61981	PHOSPHORYLATION	T145	ATGEKRATVVESSEK	Outside PPIR
P50750	PHOSPHORYLATION	T29	LAKIGQGTFGEVFKA	Outside PPIR
P29508	PHOSPHORYLATION	T9	NSLSEANTKFMFDLF	Outside PPIR
Q86VP6	PHOSPHORYLATION	T16	SNLLEKMTSSDKDFR	Outside PPIR
P50613	PHOSPHORYLATION	T25	LGEGQFATVYKARDK	Outside PPIR
P48382	PHOSPHORYLATION	T28	GAEAGEPTTLLQRLR	Outside PPIR
P43246	PHOSPHORYLATION	T32	GMPEKPTTTVRLFDR	Outside PPIR
P62820	PHOSPHORYLATION	T37	RFADDTYTESYISTI	Outside PPIR
P62314	PHOSPHORYLATION	T38	GVDVSMNTHLKAVKM	Outside PPIR
Q9H7C9	PHOSPHORYLATION	T41	RTWDWRETGTEHSPG	Outside PPIR
Q9HAB8	PHOSPHORYLATION	T41	GRRVVLVTSGGTKVP	Outside PPIR
Q15493	PHOSPHORYLATION	T46	VCRWDSFTKQVQRVT	Outside PPIR
O14936	PHOSPHORYLATION	T49	IVDVAKFTSSPGLST	Outside PPIR
O14732	PHOSPHORYLATION	T55	TSAADLVTETDHLVE	Outside PPIR
O00499	PHOSPHORYLATION	T56	QNFNKQLTEGTRLQK	Outside PPIR
P12273	PHOSPHORYLATION	T60	TAVLAVQTELKECMV	Outside PPIR
P20839	PHOSPHORYLATION	T60	SALTRKITLKTPLIS	Outside PPIR
Q00722	PHOSPHORYLATION	T62	EMEFLDITSIRDTRF	Outside PPIR
Q6P587	PHOSPHORYLATION	T65	PILMPAYTRNLHHEL	Outside PPIR
O00159	PHOSPHORYLATION	T78	FRENLIYTYIGPVLV	Outside PPIR
P00519	PHOSPHORYLATION	T79	FVASGDNTLSITKGE	Outside PPIR
P15374	PHOSPHORYLATION	T81	KSQGQDVTSSVYFMK	Outside PPIR
Q9H6X2	PHOSPHORYLATION	T87	MSFIVFSTRGTTLMK	Outside PPIR
O43175	PHOSPHORYLATION	T89	NVDLEAATRKGILVM	Outside PPIR
P58335	PHOSPHORYLATION	T90	IVFSSQATIILPLTG	Outside PPIR
P27348	PHOSPHORYLATION	T95	SELRSICTTVLELLD	Outside PPIR
Q9Y624	PHOSPHORYLATION	T95	TFLPTGITFKSVTRE	Outside PPIR
Q13616	PHOSPHORYLATION	T101	EFLKNYLTNLLKDGE	Outside PPIR
P36952	PHOSPHORYLATION	T102	DKSLNLSTEFISSTK	Outside PPIR
Q9Y624	PHOSPHORYLATION	T104	KSVTREDTGTYTCMV	Outside PPIR
P36952	PHOSPHORYLATION	T108	STEFISSTKRPYAKE	Outside PPIR
P04792	PHOSPHORYLATION	T110	HFAPDELTVKTKDGV	Outside PPIR
P09661	PHOSPHORYLATION	T116	LASLKSLTYLSILRN	Outside PPIR
Q92879	PHOSPHORYLATION	T120	GMISKKCTENDIRVM	Outside PPIR
Q9NZ52	PHOSPHORYLATION	T122	IELLYSWTMALPEEA	Outside PPIR
P00492	PHOSPHORYLATION	T124	IGGDDLSTLTGKNVL	Outside PPIR
P00492	PHOSPHORYLATION	T126	GDDLSTLTGKNVLIV	Outside PPIR
Q15257	PHOSPHORYLATION	T126	LDRWIDETPPVDQPS	Outside PPIR
O00746	PHOSPHORYLATION	T127	SRAMIGHTDSAEAAP	Outside PPIR
P11766	PHOSPHORYLATION	T131	PDGTSRFTCKGKTIL	Outside PPIR
P78368	PHOSPHORYLATION	T136	LFDLCDRTFTLKTVL	Outside PPIR
Q9Y3E5	PHOSPHORYLATION	T139	HAKMLGLTVSLIQDA	Outside PPIR
P52597	PHOSPHORYLATION	T142	EIVPNGITLPVDPEG	Outside PPIR
Q9Y624	PHOSPHORYLATION	T144	VNIPSSATIGNRAVL	Outside PPIR
P18669	PHOSPHORYLATION	T146	DRRYADLTEDQLPSC	Outside PPIR
P16083	PHOSPHORYLATION	T148	KLALLSVTTGGTAEM	Outside PPIR
P07355	PHOSPHORYLATION	T153	VYKEMYKTDLEKDII	Outside PPIR
Q99714	PHOSPHORYLATION	T153	QRGVIINTASVAAFE	Outside PPIR
Q9NZ52	PHOSPHORYLATION	T155	PPIPVDRTLIPSPPP	Outside PPIR
Q13148	PHOSPHORYLATION	T157	VRFTEYETQVKVMSQ	Outside PPIR
Q9Y3C4	PHOSPHORYLATION	T160	SQEESIGTLLDAIIC	Outside PPIR
O75151	PHOSPHORYLATION	T162	PERSVDVTDVTKQKD	Outside PPIR
Q9Y265	PHOSPHORYLATION	T163	HVIIGLKTAKGTKQL	Outside PPIR
Q99523	PHOSPHORYLATION	T168	INNTFIRTEFGMAIG	Outside PPIR
P12956	PHOSPHORYLATION	T170	HKRIMLFTNEDNPHG	Outside PPIR
Q16773	PHOSPHORYLATION	T175	AGKFTSRTKALVLNT	Outside PPIR
O95147	PHOSPHORYLATION	T176	STVKMVQTPYGIVPD	Outside PPIR
Q13322	PHOSPHORYLATION	T178	KVFSEDGTSKVVEIL	Outside PPIR
Q9HBL8	PHOSPHORYLATION	T180	SYLLSLPTGDVPMDG	Outside PPIR
Q99523	PHOSPHORYLATION	T185	NSGKVVLTAEVSGGS	Outside PPIR
O00560	PHOSPHORYLATION	T187	QAFGEKITMTIRDRP	Outside PPIR
P46926	PHOSPHORYLATION	T187	KVPTMALTVGVGTVM	Outside PPIR
Q6P587	PHOSPHORYLATION	T192	GDIILTGTPKGVGPV	Outside PPIR
O43663	PHOSPHORYLATION	T194	ELDHTPDTSFERDVV	Outside PPIR
P08758	PHOSPHORYLATION	T196	TDEEKFITIFGTRSV	Outside PPIR
O00560	PHOSPHORYLATION	T200	RPFERTITMHKDSTG	Outside PPIR
Q16881	PHOSPHORYLATION	T201	VTPTPLGTRWGLGGT	Outside PPIR
Q00796	PHOSPHORYLATION	T203	GAAQVVVTDLSATRL	Outside PPIR
O00560	PHOSPHORYLATION	T206	ITMHKDSTGHVGFIF	Outside PPIR
P49327	PHOSPHORYLATION	T217	GTCKAFDTAGNGYCR	Outside PPIR
Q9Y606	PHOSPHORYLATION	T221	DRDVQDETYRLSAET	Outside PPIR
P17066	PHOSPHORYLATION	T224	GVFEVKATAGDTHLG	Outside PPIR
P60842	PHOSPHORYLATION	T224	PSDVLEVTKKFMRDP	Outside PPIR
P49327	PHOSPHORYLATION	T245	LARRVYATILNAGTN	Outside PPIR
Q9H9S4	PHOSPHORYLATION	T246	RHNFAIMTKYISKPE	Outside PPIR
P22033	PHOSPHORYLATION	T249	IADIFEYTAKHMPKF	Outside PPIR
O75844	PHOSPHORYLATION	T250	KSIDFPLTKVYVVEG	Outside PPIR
Q9UKV8	PHOSPHORYLATION	T251	EEQQKPLTDSQRVKF	Outside PPIR
Q9HAU5	PHOSPHORYLATION	T256	EARKEEKTPNITKLR	Outside PPIR
Q9HAU5	PHOSPHORYLATION	T260	EEKTPNITKLRTDLR	Outside PPIR
P55036	PHOSPHORYLATION	T264	DDALLKMTISQQEFG	Outside PPIR
Q9HAU5	PHOSPHORYLATION	T264	PNITKLRTDLRFIAE	Outside PPIR
P14735	PHOSPHORYLATION	T268	RESLDDLTNLVVKLF	Outside PPIR
P37231	PHOSPHORYLATION	T269	RAILTGKTTDKSPFV	Outside PPIR
Q14376	PHOSPHORYLATION	T271	CRIYNLGTGTGYSVL	Outside PPIR
Q14376	PHOSPHORYLATION	T273	IYNLGTGTGYSVLQM	Outside PPIR
P08236	PHOSPHORYLATION	T274	NKVVANGTGTQGQLK	Outside PPIR
Q16775	PHOSPHORYLATION	T279	FMRVREKTVQQHAGE	Outside PPIR
Q9Y6N9	PHOSPHORYLATION	T285	LKSSRSLTISIVAAA	Outside PPIR
P16278	PHOSPHORYLATION	T286	QPHSTIKTEAVASSL	Outside PPIR
P00533	PHOSPHORYLATION	T290	GKYSFGATCVKKCPR	Outside PPIR
Q16775	PHOSPHORYLATION	T292	GETDPVTTMRAVRRE	Outside PPIR
Q16539	PHOSPHORYLATION	T298	LDSDKRITAAQALAH	Outside PPIR
P60891	PHOSPHORYLATION	T303	LAEAIRRTHNGESVS	Outside PPIR
P12956	PHOSPHORYLATION	T307	TRTFNTSTGGLLLPS	Outside PPIR
Q96F86	PHOSPHORYLATION	T308	LERRLEMTGVCASQM	Outside PPIR
P52292	PHOSPHORYLATION	T311	ASELPIVTPALRAIG	Outside PPIR
Q96F86	PHOSPHORYLATION	T318	CASQMALTLLGGPNR	Outside PPIR
P14868	PHOSPHORYLATION	T323	GLQERFQTEIQTVNK	Outside PPIR
P50750	PHOSPHORYLATION	T330	DLKGMLSTHLTSMFE	Outside PPIR
P05556	PHOSPHORYLATION	T333	LSENNIQTIFAVTEE	Outside PPIR
P50750	PHOSPHORYLATION	T333	GMLSTHLTSMFEYLA	Outside PPIR
P22607	PHOSPHORYLATION	T338	FEDAGEYTCLAGNSI	Outside PPIR
Q9Y230	PHOSPHORYLATION	T338	GITRIRGTSYQSPHG	Outside PPIR
P12268	PHOSPHORYLATION	T345	ACGRPQATAVYKVSE	Outside PPIR
O00159	PHOSPHORYLATION	T348	LLSVEGSTLREALTH	Outside PPIR
P98170	PHOSPHORYLATION	T355	LEECLVRTTEKTPSL	Outside PPIR
P98170	PHOSPHORYLATION	T356	EECLVRTTEKTPSLT	Outside PPIR
P52292	PHOSPHORYLATION	T358	IQKEATWTMSNITAG	Outside PPIR
P06396	PHOSPHORYLATION	T361	ERKAALKTASDFITK	Outside PPIR
P51610	PHOSPHORYLATION	T361	KDLWYLETEKPPPPA	Outside PPIR
Q9Y265	PHOSPHORYLATION	T363	DRVMIIRTMLYTPQE	Outside PPIR
Q10471	PHOSPHORYLATION	T368	FRKQHPYTFPGGSGT	Outside PPIR
P04181	PHOSPHORYLATION	T369	KLPSDVVTAVRGKGL	Outside PPIR
P43378	PHOSPHORYLATION	T375	QKNAYIGTQGPLENT	Outside PPIR
P60842	PHOSPHORYLATION	T393	DIETFYNTSIEEMPL	Outside PPIR
Q53EL6	PHOSPHORYLATION	T397	LWKSSTITVDQMKRG	Outside PPIR
P01130	PHOSPHORYLATION	T404	SIAYLFFTNRHEVRK	Outside PPIR
O00159	PHOSPHORYLATION	T415	SPSWRSTTVLGLLDI	Outside PPIR
P35052	PHOSPHORYLATION	T447	PEVEVDITKPDMTIR	Outside PPIR
P12883	PHOSPHORYLATION	T449	RINATLETKQPRQYF	Outside PPIR
P27694	PHOSPHORYLATION	T467	DYFSSVATVVYLRKE	Outside PPIR
P52209	PHOSPHORYLATION	T470	QFIHTNWTGHGGTVS	Outside PPIR
P98170	PHOSPHORYLATION	T470	VPCGHLVTCKQCAEA	Outside PPIR
P35269	PHOSPHORYLATION	T482	KKFQTKKTGLSSEQT	Outside PPIR
P35269	PHOSPHORYLATION	T489	TGLSSEQTVNVLAQI	Outside PPIR
Q9UL18	PHOSPHORYLATION	T509	MFRHLKNTYSGLQLI	Outside PPIR
Q9UJV9	PHOSPHORYLATION	T533	SGNTGIATTFINKAC	Outside PPIR
P02545	PHOSPHORYLATION	T534	RTALINSTGEEVAMR	Outside PPIR
Q06455	PHOSPHORYLATION	T554	HHHICGQTLQAQQQG	Outside PPIR
P53992	PHOSPHORYLATION	T615	MFADTRETETVFVPV	Outside PPIR
P07900	PHOSPHORYLATION	T683	FSLEDPQTHANRIYR	Outside PPIR
Q15788	PHOSPHORYLATION	T684	PSSHSSLTERHKILH	Outside PPIR
Q07157	PHOSPHORYLATION	T709	KHALLDVTPNAVDRL	Outside PPIR
P43246	PHOSPHORYLATION	T732	FMAEMLETASILRSA	Outside PPIR
P52948	PHOSPHORYLATION	T737	HPAGIILTKVGYYTI	Outside PPIR
P07949	PHOSPHORYLATION	T753	LKGRAGYTTVAVKML	Outside PPIR
Q92973	PHOSPHORYLATION	T782	LLENTAITIGRLGYV	Outside PPIR
O60716	PHOSPHORYLATION	T799	AAKKLRETQGIEKLV	Outside PPIR
O75899	PHOSPHORYLATION	T813	DKDLEEVTMQLQDTP	Outside PPIR
P22102	PHOSPHORYLATION	T817	VAVLISGTGSNLQAL	Outside PPIR
P36776	PHOSPHORYLATION	T880	VRQNLAMTGEVSLTG	Outside PPIR
P78344	PHOSPHORYLATION	T896	QWLTWLETAEEEESE	Outside PPIR
Q9BX66	PHOSPHORYLATION	T912	YEGRIPGTSRQGIFP	Outside PPIR
O95486	PHOSPHORYLATION	T916	QKSFQTGTNARLDER	Outside PPIR
Q9BX66	PHOSPHORYLATION	T921	RQGIFPITYVDVIKR	Outside PPIR
Q86VP6	PHOSPHORYLATION	T992	VVTAVKFTISDHPQP	Outside PPIR
O14980	PHOSPHORYLATION	T1030	KEFAGEDTSDLFLEE	Outside PPIR
Q9UPN9	PHOSPHORYLATION	T1085	TEIYSDRTFAPLPEF	Outside PPIR
P07814	PHOSPHORYLATION	T1121	EPIAIRPTSETVMYP	Outside PPIR
O60486	PHOSPHORYLATION	T1299	YEISNGSTIKVFKKI	Outside PPIR
A5YKK6	PHOSPHORYLATION	T1547	YCDPVVLTYQAERMP	Outside PPIR
P00451	PHOSPHORYLATION	T1758	KVVFQEFTDGSFTQP	Outside PPIR
P00451	PHOSPHORYLATION	T1763	EFTDGSFTQPLYRGE	Outside PPIR
P49327	PHOSPHORYLATION	T2483	VIEGDHRTLLEGSGL	Outside PPIR
P49792	PHOSPHORYLATION	T2679	EDDEDFETAVKKLNG	Outside PPIR
P21860	PHOSPHORYLATION	T873	LLYSEAKTPIKWMAL	Outside PPIR
P21673	PHOSPHORYLATION	T10	KFVIRPATAADCSDI	Outside PPIR
Q02790	PHOSPHORYLATION	T143	EFKGEDLTEEEDGGI	Outside PPIR
P35568	PHOSPHORYLATION	T88	KHLVALYTRDEHFAI	Outside PPIR
Q13351	PHOSPHORYLATION	T23	ALGPFPDTQDDFLKW	Outside PPIR
Q9Y624	PHOSPHORYLATION	T70	KFDQGDTTRLVCYNN	Outside PPIR
Q9Y624	PHOSPHORYLATION	T92	DRVTFLPTGITFKSV	Outside PPIR
Q13043	PHOSPHORYLATION	T187	KRNTVIGTPFWMAPE	Outside PPIR
P07384	PHOSPHORYLATION	T80	LGPNSSKTYGIKWKR	Outside PPIR
P27986	PHOSPHORYLATION	T623	LPHHDEKTWNVGSSN	Outside PPIR
P02545	PHOSPHORYLATION	T480	NGDDPLLTYRFPPKF	Outside PPIR
Q13085	PHOSPHORYLATION	T1849	ENSHLILTGAGALNK	Outside PPIR
Q04771	PHOSPHORYLATION	T494	TALRIKKTLTKIDNS	Outside PPIR
Q13255	PHOSPHORYLATION	T679	YSALVTKTNRIARIL	Outside PPIR
Q8NEB9	PHOSPHORYLATION	T513	TQQRDPKTHEMYLNV	Outside PPIR
P21575	PHOSPHORYLATION	T111	ETDRVTGTNKGISPV	Outside PPIR
Q6P0Q8	PHOSPHORYLATION	T1189	NKVAISTTPLENTSI	Outside PPIR
A5YKK6	PHOSPHORYLATION	Y1933	TMIRAKCYHNLDAFV	Outside PPIR
P41240	PHOSPHORYLATION	Y304	DVCEAMEYLEGNNFV	Outside PPIR
P68400	PHOSPHORYLATION	Y125	NTDFKQLYQTLTDYD	Outside PPIR
P36888	PHOSPHORYLATION	Y401	QKGLDNGYSISKFCN	Outside PPIR
P11142	PHOSPHORYLATION	Y115	KGETKSFYPEEVSSM	Outside PPIR
P43405	PHOSPHORYLATION	Y364	EIRPKEVYLDRKLLT	Outside PPIR
P43405	PHOSPHORYLATION	Y484	QVSMGMKYLEESNFV	Outside PPIR
P53778	PHOSPHORYLATION	Y27	AWEVRAVYRDLQPVG	Outside PPIR
P97797	PHOSPHORYLATION	Y144	SGGGTEVYVLAKPSP	Outside PPIR
Q02763	PHOSPHORYLATION	Y860	AIKRMKEYASKDDHR	Outside PPIR
Q9Y3C4	PHOSPHORYLATION	Y121	EKQINQEYLISQVEG	Outside PPIR
P32577	PHOSPHORYLATION	Y416	DGCPPAVYDVMKNCW	Outside PPIR
P49642	PHOSPHORYLATION	Y16	LPELLKLYYRRLFPY	Outside PPIR
P11086	PHOSPHORYLATION	Y35	QRFEPRAYLRNNYAP	Outside PPIR
O95503	PHOSPHORYLATION	Y39	WKGWAIKYSTWEPEE	Outside PPIR
P11086	PHOSPHORYLATION	Y40	RAYLRNNYAPPRGDL	Outside PPIR
Q6P587	PHOSPHORYLATION	Y64	SPILMPAYTRNLHHE	Outside PPIR
O00159	PHOSPHORYLATION	Y79	RENLIYTYIGPVLVS	Outside PPIR
P15374	PHOSPHORYLATION	Y85	QDVTSSVYFMKQTIS	Outside PPIR
Q9UMR2	PHOSPHORYLATION	Y89	RDPNSPLYSVKSFEE	Outside PPIR
Q8N4Q1	PHOSPHORYLATION	Y101	MQECMQKYPDLYPQE	Outside PPIR
Q8TCS8	PHOSPHORYLATION	Y102	FMPLVVDYRQKAAAA	Outside PPIR
Q9Y4E8	PHOSPHORYLATION	Y104	WNKLVSWYTLMEGQE	Outside PPIR
P26885	PHOSPHORYLATION	Y112	VIPSELGYGERGAPP	Outside PPIR
Q13627	PHOSPHORYLATION	Y140	RKVYNDGYDDDNYDY	Outside PPIR
P16083	PHOSPHORYLATION	Y156	TGGTAEMYTKTGVNG	Outside PPIR
Q15303	PHOSPHORYLATION	Y157	DQNKFLCYADTIHWQ	Outside PPIR
P31947	PHOSPHORYLATION	Y213	HTLSEDSYKDSTLIM	Outside PPIR
Q13547	PHOSPHORYLATION	Y222	GAGKGKYYAVNYPLR	Outside PPIR
P06756	PHOSPHORYLATION	Y225	VAEIVSKYDPNVYSI	Outside PPIR
P22033	PHOSPHORYLATION	Y231	EFMVRNTYIFPPEPS	Outside PPIR
Q13547	PHOSPHORYLATION	Y237	DGIDDESYEAIFKPV	Outside PPIR
P08195	PHOSPHORYLATION	Y250	GLKGRLDYLSSLKVK	Outside PPIR
Q08211	PHOSPHORYLATION	Y251	LSLVRQLYHLGVVEA	Outside PPIR
O75844	PHOSPHORYLATION	Y253	DFPLTKVYVVEGSKR	Outside PPIR
Q16836	PHOSPHORYLATION	Y264	GPFELLDYVGLDTTK	Outside PPIR
Q14376	PHOSPHORYLATION	Y267	EQCGCRIYNLGTGTG	Outside PPIR
Q8TBX8	PHOSPHORYLATION	Y281	VQLKIMDYSLLLGIH	Outside PPIR
P08195	PHOSPHORYLATION	Y312	ILDLTPNYRGENSWF	Outside PPIR
Q8IUF8	PHOSPHORYLATION	Y342	IMHRLPPYSAGDGAE	Outside PPIR
P32019	PHOSPHORYLATION	Y352	FRFFAGTYNVNGQSP	Outside PPIR
P26639	PHOSPHORYLATION	Y353	LPKGAYIYNALIEFI	Outside PPIR
Q13325	PHOSPHORYLATION	Y354	MYAEGGQYSNAEDIF	Outside PPIR
P63010	PHOSPHORYLATION	Y361	VLAELKEYATEVDVD	Outside PPIR
Q14108	PHOSPHORYLATION	Y388	KRFQINIYVKKLDDF	Outside PPIR
P08670	PHOSPHORYLATION	Y400	LDIEIATYRKLLEGE	Outside PPIR
O00159	PHOSPHORYLATION	Y440	FEQFCINYCNEKLQQ	Outside PPIR
Q01780	PHOSPHORYLATION	Y491	PIFTDESYLELYRKQ	Outside PPIR
P02786	PHOSPHORYLATION	Y503	VSASPLLYTLIEKTM	Outside PPIR
Q9UL18	PHOSPHORYLATION	Y510	FRHLKNTYSGLQLII	Outside PPIR
Q6PI48	PHOSPHORYLATION	Y551	HNAELQRYILATLLK	Outside PPIR
P09960	PHOSPHORYLATION	Y589	HDQAVRTYQEHKASM	Outside PPIR
P35558	PHOSPHORYLATION	Y595	EVEDIEKYLEDQVNA	Outside PPIR
Q9UJ41	PHOSPHORYLATION	Y601	SQEDFDRYMSGQTSP	Outside PPIR
P04629	PHOSPHORYLATION	Y640	QVAAGMVYLAGLHFV	Outside PPIR
P04150	PHOSPHORYLATION	Y648	DQCKHMLYVSSELHR	Outside PPIR
P07900	PHOSPHORYLATION	Y667	KDLVILLYETALLSS	Outside PPIR
A5YKK6	PHOSPHORYLATION	Y951	KPFGSKMYYFGIAAL	Outside PPIR
Q9Y4F1	PHOSPHORYLATION	Y996	SENIQKDYVFKLHFK	Outside PPIR
Q05397	PHOSPHORYLATION	Y1016	MTSLQQEYKKQMLTA	Outside PPIR
P08581	PHOSPHORYLATION	Y1295	NTFDITVYLLQGRRL	Outside PPIR
P15924	PHOSPHORYLATION	Y2339	AERAVTGYNDPETGN	Outside PPIR
P49792	PHOSPHORYLATION	Y2636	DDDVLIVYELTPTAE	Outside PPIR
P29322	PHOSPHORYLATION	Y839	LAYGERPYWNMTNRD	Outside PPIR
P10586	PHOSPHORYLATION	Y1861	IVLERMRYEGVVDMF	Outside PPIR
P00533	PHOSPHORYLATION	Y915	MTFGSKPYDGIPASE	Outside PPIR
O43602	PHOSPHORYLATION	Y151	RYFKGIVYAVSSDRF	Outside PPIR
P24941	PHOSPHORYLATION	Y179	EILLGCKYYSTAVDI	Outside PPIR
Q96LI5	PHOSPHORYLATION	Y259	PALKERGYDGFFSPK	Outside PPIR
Q8NEB9	PHOSPHORYLATION	Y517	DPKTHEMYLNVMRRF	Outside PPIR
Q00722	PHOSPHORYLATION	Y571	SAQKNRSYVISSFTE	Outside PPIR
P06737	PHOSPHORYLATION	Y727	AALDKKGYEAKEYYE	Outside PPIR
P06737	PHOSPHORYLATION	Y732	KGYEAKEYYEALPEL	Outside PPIR
P06737	PHOSPHORYLATION	Y733	GYEAKEYYEALPELK	Outside PPIR
Q9QUK6	PHOSPHORYLATION	Y375	VALPSLSYLDLSRNA	Outside PPIR
Q92769	PHOSPHORYLATION	Y304	LMLGGGGYTIRNVAR	Outside PPIR
Q92854	PHOSPHORYLATION	Y358	SHTKWVRYNGPVPKP	Outside PPIR

## Sheet: Ubiquitylation
Accession	MOD_TYPE	Position	Sequence	Class
O88522	UBIQUITYLATION	K278	QELIDKLKEEAEQHK	Inside PPIR
O88522	UBIQUITYLATION	K314	AERHAREKLVEKKEY	Inside PPIR
O88522	UBIQUITYLATION	K318	AREKLVEKKEYLQEQ	Inside PPIR
O88522	UBIQUITYLATION	K319	REKLVEKKEYLQEQL	Inside PPIR
Q9CQJ4	UBIQUITYLATION	K112	NFDALISKIYPSRDE	Inside PPIR
P04406	UBIQUITYLATION	K55	QYDSTHGKFHGTVKA	Inside PPIR
P05162	UBIQUITYLATION	K8	MTGELEVKNMDMKPG	Inside PPIR
P13647	UBIQUITYLATION	K460	YQELMNTKLALDVEI	Inside PPIR
P15735	UBIQUITYLATION	K18	LPDWAAAKEFYQKYD	Inside PPIR
P15735	UBIQUITYLATION	K27	FYQKYDPKDVIGRGV	Inside PPIR
P20701	UBIQUITYLATION	K180	QKILDFMKDVMKKLS	Inside PPIR
P20701	UBIQUITYLATION	K185	FMKDVMKKLSNTSYQ	Inside PPIR
P55072	UBIQUITYLATION	K20	STAILKQKNRPNRLI	Inside PPIR
P61019	UBIQUITYLATION	K8	MAYAYLFKYIIIGDT	Inside PPIR
P61088	UBIQUITYLATION	K92	RICLDILKDKWSPAL	Inside PPIR
P61224	UBIQUITYLATION	K149	AFLESSAKSKINVNE	Inside PPIR
Q14116	UBIQUITYLATION	K115	STLSCENKIISFKEM	Inside PPIR
Q15365	UBIQUITYLATION	K23	IRLLMHGKEVGSIIG	Inside PPIR
Q15365	UBIQUITYLATION	K31	EVGSIIGKKGESVKR	Inside PPIR
Q93034	UBIQUITYLATION	K724	EAIIQIMKMRKKISN	Inside PPIR
Q96FQ6	UBIQUITYLATION	K10	DCYTELEKAVIVLVE	Inside PPIR
Q96FQ6	UBIQUITYLATION	K21	VLVENFYKYVSKYSL	Inside PPIR
Q96FQ6	UBIQUITYLATION	K25	NFYKYVSKYSLVKNK	Inside PPIR
O14618	UBIQUITYLATION	K189	RMEDEQLKVWDVIGR	Inside PPIR
O14618	UBIQUITYLATION	K216	RGGHPLSKITGNSGE	Inside PPIR
Q9Y6K9	UBIQUITYLATION	K226	AASEEKRKLAQLQVA	Inside PPIR
Q9Y6K9	UBIQUITYLATION	K246	QEYDNHIKSSVVGSE	Inside PPIR
Q9Y6K9	UBIQUITYLATION	K264	GMQLEDLKQQLQQAE	Inside PPIR
Q9Y6K9	UBIQUITYLATION	K302	METVPVLKAQADIYK	Inside PPIR
Q3TBT3	UBIQUITYLATION	K150	VSAVCEEKKLNVAHG	Inside PPIR
P04150	UBIQUITYLATION	K419	ATTGPPPKLCLVCSD	Inside PPIR
P25098	UBIQUITYLATION	K30	TPAARASKKILLPEP	Inside PPIR
P25098	UBIQUITYLATION	K31	PAARASKKILLPEPS	Inside PPIR
O14618	UBIQUITYLATION	K189	RMEDEQLKVWDVIGR	Outside PPIR
O14618	UBIQUITYLATION	K216	RGGHPLSKITGNSGE	Outside PPIR
Q9Y6K9	UBIQUITYLATION	K226	AASEEKRKLAQLQVA	Outside PPIR
Q9Y6K9	UBIQUITYLATION	K246	QEYDNHIKSSVVGSE	Outside PPIR
Q9Y6K9	UBIQUITYLATION	K264	GMQLEDLKQQLQQAE	Outside PPIR
Q9Y6K9	UBIQUITYLATION	K302	METVPVLKAQADIYK	Outside PPIR
Q3TBT3	UBIQUITYLATION	K150	VSAVCEEKKLNVAHG	Outside PPIR
P04150	UBIQUITYLATION	K419	ATTGPPPKLCLVCSD	Outside PPIR
P25098	UBIQUITYLATION	K30	TPAARASKKILLPEP	Outside PPIR
P25098	UBIQUITYLATION	K31	PAARASKKILLPEPS	Outside PPIR
O00187	UBIQUITYLATION	K78	LCEYDFVKLSSGAKV	Outside PPIR
O00187	UBIQUITYLATION	K21	VATPLGPKWPEPVFG	Outside PPIR
O00187	UBIQUITYLATION	K103	DTERAPGKDTFYSLG	Outside PPIR
O00187	UBIQUITYLATION	K78	LCEYDFVKLSSGAKV	Outside PPIR
O00187	UBIQUITYLATION	K21	VATPLGPKWPEPVFG	Outside PPIR
O00187	UBIQUITYLATION	K21	VATPLGPKWPEPVFG	Outside PPIR
O00187	UBIQUITYLATION	K84	VKLSSGAKVLATLCG	Outside PPIR
O00187	UBIQUITYLATION	K21	VATPLGPKWPEPVFG	Outside PPIR
O00187	UBIQUITYLATION	K21	VATPLGPKWPEPVFG	Outside PPIR
O00187	UBIQUITYLATION	K84	VKLSSGAKVLATLCG	Outside PPIR
O00187	UBIQUITYLATION	K78	LCEYDFVKLSSGAKV	Outside PPIR
O00187	UBIQUITYLATION	K84	VKLSSGAKVLATLCG	Outside PPIR
O00482	UBIQUITYLATION	K92	LCPVCGDKVSGYHYG	Outside PPIR
O00560	UBIQUITYLATION	K185	LKQAFGEKITMTIRD	Outside PPIR
O00560	UBIQUITYLATION	K119	IREVILCKDQDGKIG	Outside PPIR
O14745	UBIQUITYLATION	K101	ETDEQLQKLGVQVRE	Outside PPIR
O43488	UBIQUITYLATION	K278	EAIALVEKALQAAYG	Outside PPIR
O75223	UBIQUITYLATION	K171	EPNDYTGKVSEEIED	Outside PPIR
O75223	UBIQUITYLATION	K181	EEIEDIIKKGETQTL	Outside PPIR
P00491	UBIQUITYLATION	K11	GYTYEDYKNTAEWLL	Outside PPIR
P01112	UBIQUITYLATION	K104	REQIKRVKDSDDVPM	Outside PPIR
P06733	UBIQUITYLATION	K239	GKAGYTDKVVIGMDV	Outside PPIR
P10768	UBIQUITYLATION	K29	DSVELNCKMKFAVYL	Outside PPIR
P10768	UBIQUITYLATION	K31	VELNCKMKFAVYLPP	Outside PPIR
P10768	UBIQUITYLATION	K39	FAVYLPPKAETGKCP	Outside PPIR
P10768	UBIQUITYLATION	K44	PPKAETGKCPALYWL	Outside PPIR
P11142	UBIQUITYLATION	K112	VEYKGETKSFYPEEV	Outside PPIR
P12821	UBIQUITYLATION	K216	ALSNEAYKQDGFTDT	Outside PPIR
P12821	UBIQUITYLATION	K586	RPWQEVLKDMVGLDA	Outside PPIR
P15291	UBIQUITYLATION	K363	FDRIAHTKETMLSDG	Outside PPIR
P15735	UBIQUITYLATION	K23	AAKEFYQKYDPKDVI	Outside PPIR
P15927	UBIQUITYLATION	K217	NQVLNLIKACPRPEG	Outside PPIR
P16444	UBIQUITYLATION	K133	RQAFREGKVASLIGV	Outside PPIR
P16444	UBIQUITYLATION	K133	RQAFREGKVASLIGV	Outside PPIR
P16444	UBIQUITYLATION	K320	EGLEDVSKYPDLIAE	Outside PPIR
P17612	UBIQUITYLATION	K320	APFIPKFKGPGDTSN	Outside PPIR
P20701	UBIQUITYLATION	K184	DFMKDVMKKLSNTSY	Outside PPIR
P21695	UBIQUITYLATION	K100	VPHQFIGKICDQLKG	Outside PPIR
P29353	UBIQUITYLATION	K203	CEAVPGAKGATRRRK	Outside PPIR
P29353	UBIQUITYLATION	K154	GWLHPNDKVMGPGVS	Outside PPIR
P46937	UBIQUITYLATION	K181	PAGWEMAKTSSGQRY	Outside PPIR
P55072	UBIQUITYLATION	K18	DLSTAILKQKNRPNR	Outside PPIR
P60903	UBIQUITYLATION	K18	TMMFTFHKFAGDKGY	Outside PPIR
P60903	UBIQUITYLATION	K23	FHKFAGDKGYLTKED	Outside PPIR
P60903	UBIQUITYLATION	K28	GDKGYLTKEDLRVLM	Outside PPIR
P61328	UBIQUITYLATION	K191	MKGNRVKKTKPSSHF	Outside PPIR
P61328	UBIQUITYLATION	K193	GNRVKKTKPSSHFVP	Outside PPIR
P61328	UBIQUITYLATION	K201	PSSHFVPKPIEVCMY	Outside PPIR
P62258	UBIQUITYLATION	K28	DEMVESMKKVAGMDV	Outside PPIR
P62258	UBIQUITYLATION	K29	EMVESMKKVAGMDVE	Outside PPIR
P62937	UBIQUITYLATION	K49	GEKGFGYKGSCFHRI	Outside PPIR
P63000	UBIQUITYLATION	K133	IEKLKEKKLTPITYP	Outside PPIR
P63096	UBIQUITYLATION	K132	GVIKRLWKDSGVQAC	Outside PPIR
Q00722	UBIQUITYLATION	K742	EEPFVFEKILMPELA	Outside PPIR
Q13586	UBIQUITYLATION	K267	DLQERLHKAQEEHRT	Outside PPIR
Q14116	UBIQUITYLATION	K106	TISVKCEKISTLSCE	Outside PPIR
Q14116	UBIQUITYLATION	K120	ENKIISFKEMNPPDN	Outside PPIR
Q14116	UBIQUITYLATION	K129	MNPPDNIKDTKSDII	Outside PPIR
Q92743	UBIQUITYLATION	K261	IKIDHQGKLPVLLLG	Outside PPIR
Q92888	UBIQUITYLATION	K510	AEGSWFQKISSRFCS	Outside PPIR
Q9H0F7	UBIQUITYLATION	K142	RDAVTSVKVSQLLCL	Outside PPIR
