# Supplementary material for: A machine learning strategy for predicting localization of post-translational modification sites in protein-protein interacting regions
Source: BMC Bioinformatics. 2016 Aug 17;17:307. doi: 10.1186/s12859-016-1165-8 (PMC4989344; doi:10.1186/s12859-016-1165-8)
Supplement: Additional file 9: Table S10. — List of known PTMs identified to be located inside/outside PPIRs after mapping process. (XLSX 677 kb) [file 12859_2016_1165_MOESM9_ESM.xlsx]

## Sheet: Acetylation
UnpACC	Seq	Class
A5YKK6	LEMLQRFKDSTIKRE	Outside PPIRs
A5YKK6	RFKDSTIKREREVFN	Outside PPIRs
O00159	INDKSDWKVVRKALT	Outside PPIRs
O00159	VLIRHQVKYLGLLEN	Outside PPIRs
O00159	LVRHLGYKPEEYKMG	Outside PPIRs
O00244	TLLATLKKTGKTVSY	Inside PPIRs
O00244	ATLKKTGKTVSYLGL	Inside PPIRs
O00299	NVTTVDTKRRTETVQ	Inside PPIRs
O00299	AKFSAYIKNSNPALN	Inside PPIRs
O00299	NLEKGLLKALKVLDN	Inside PPIRs
O00299	KGLLKALKVLDNYLT	Inside PPIRs
O00299	PQVELFVKAGSDGAK	Outside PPIRs
O00299	KAGSDGAKIGNCPFS	Outside PPIRs
O00299	ALNDNLEKGLLKALK	Outside PPIRs
O00299	DEGVSQRKFLDGNEL	Outside PPIRs
O00299	ADCNLLPKLHIVQVV	Outside PPIRs
O00299	HIVQVVCKKYRGFTI	Outside PPIRs
O00411	TLQCLFEKQLHMELA	Outside PPIRs
O00423	PVTMYMPKDQVDSYS	Outside PPIRs
O00429	LANRNGTKYLARTLN	Outside PPIRs
O00746	HYQDLRRKPFYPALI	Outside PPIRs
O00757	TTEYVQKKKFPEDGS	Outside PPIRs
O00763	IGFPLMIKASEGGGG	Outside PPIRs
O08573	LVQRSEFKVMVNKKF	Outside PPIRs
O09171	LEKRGYVKAGPWTPE	Inside PPIRs
O09171	FLPPASEKHGSWGSG	Inside PPIRs
O09171	SGLDMHTKPWIRARA	Inside PPIRs
O09171	WIRARARKEYWQNLR	Inside PPIRs
O09171	PYNPSMSKPDAWGVT	Inside PPIRs
O09171	RGNYVAEKISGQKVN	Outside PPIRs
O09171	KSETEVKKIFHQQLE	Outside PPIRs
O09171	QQLEVFMKKNVDFLI	Outside PPIRs
O09171	LQTIKLMKEGLEAAR	Outside PPIRs
O09171	ATRWDIQKYAREAYN	Outside PPIRs
O09171	AAELMQQKEATTEQQ	Outside PPIRs
O09171	QLRALFEKQKFKSAQ	Outside PPIRs
O14617	EERRHRQKLEKDKRR	Outside PPIRs
O14646	QNVRGMKKLDNYKKK	Inside PPIRs
O14744	RTLCDYSKRIAVALE	Outside PPIRs
O14745	HLHGEKGKLGQYIRL	Outside PPIRs
O14782	PGKRLELKENPETGV	Outside PPIRs
O14782	PETGVYIKDLSSFVT	Outside PPIRs
O14862	CLPVMVLKAKKPFTF	Inside PPIRs
O14920	KELWNLLKIACSKVR	Inside PPIRs
O14929	ITAEDPSKSYVKLRD	Inside PPIRs
O14933	QNPELFRKNAEEFTL	Outside PPIRs
O14964	LREEHREKLRRAAEE	Outside PPIRs
O14980	ILKQEWPKHWPTFIS	Outside PPIRs
O14980	LYLPMLFKVRLLMVS	Outside PPIRs
O14980	TDSINLYKNMRETLV	Outside PPIRs
O14980	QKRGKDNKAIIASNI	Outside PPIRs
O14980	FLKTVVNKLFEFMHE	Outside PPIRs
O14980	LKDPETVKQLGSILK	Outside PPIRs
O14980	KQLGSILKTNVRACK	Outside PPIRs
O14980	TVKRETLKLISGWVS	Outside PPIRs
O15085	KYVNEAVKQTENRHR	Inside PPIRs
O15382	LQLEMTQKPHKKPGP	Outside PPIRs
O15382	LMVEWNDKGWGQPRI	Outside PPIRs
O15382	VGGVGNYKLGGNYGP	Outside PPIRs
O15382	LVQQEALKRGCEQVL	Outside PPIRs
O15382	VERTITMKQLLRALE	Outside PPIRs
O15382	PVHRILYKDRNLHIP	Outside PPIRs
O15382	LRFQKELKEIQYGIR	Outside PPIRs
O15392	GCAFLSVKKQFEELT	Inside PPIRs
O15392	KLDRERAKNKIAKET	Inside PPIRs
O15392	DRERAKNKIAKETNN	Inside PPIRs
O15392	DHRISTFKNWPFLEG	Outside PPIRs
O15392	RAKNKIAKETNNKKK	Outside PPIRs
O15392	IAKETNNKKKEFEET	Outside PPIRs
O15392	AKETNNKKKEFEETA	Outside PPIRs
O15392	KETNNKKKEFEETAK	Outside PPIRs
O15392	KEFEETAKKVRRAIE	Outside PPIRs
O15392	EFEETAKKVRRAIEQ	Outside PPIRs
O15492	FDLLLSSKNGVAAFH	Outside PPIRs
O15516	GLVEEDDKDKAKRVS	Outside PPIRs
O15516	AKRVSRNKSEKKRRD	Outside PPIRs
O15530	LEYDFPEKFFPKARD	Outside PPIRs
O15530	DPSGNAHKWCRKIQE	Outside PPIRs
O35215	LEAWQIGKKGTVMTF	Inside PPIRs
O35215	ATATILDKPEDRVSV	Outside PPIRs
O35215	THSASFFKFLTEELS	Outside PPIRs
O35904	FTFQVSTKDMPLALM	Outside PPIRs
O43148	VLDLGCGKGGDLLKW	Outside PPIRs
O43169	YRLEEVAKRNSLKEL	Outside PPIRs
O43175	PHLGASTKEAQSRCG	Inside PPIRs
O43175	GGLQVVEKQNLSKEE	Outside PPIRs
O43252	KLAREGQKPPEGFMA	Outside PPIRs
O43252	PEGFMAPKAWTVLTE	Outside PPIRs
O43324	LSSVVFIKNRLYTNS	Inside PPIRs
O43324	AELSLLEKSLGLSKG	Outside PPIRs
O43324	LTVQEKEKYLNVSRW	Outside PPIRs
O43447	LFADVVPKTAENFRQ	Outside PPIRs
O43447	PFADENFKLRHSAPG	Outside PPIRs
O43488	SQLETSLKRLQCPQV	Outside PPIRs
O43524	IINPDGGKSGKAPRR	Outside PPIRs
O43602	LQALSNEKKAKKVRF	Outside PPIRs
O43602	QALSNEKKAKKVRFY	Outside PPIRs
O43663	AKQERQLKNKKQTET	Outside PPIRs
O43683	MKEFLDKKKYHNDPR	Inside PPIRs
O43707	HKINNVNKALDFIAS	Outside PPIRs
O43707	PELIEYDKLRKDDPV	Outside PPIRs
O43707	IEYDKLRKDDPVTNL	Outside PPIRs
O43791	VLETSGWKSMVVSHP	Outside PPIRs
O43809	NKYIQQTKPLTLERT	Inside PPIRs
O43809	KALFAVPKNYKLVAA	Inside PPIRs
O43809	GVTQFGNKYIQQTKP	Outside PPIRs
O43809	TKEPLYEKDSSVAAR	Outside PPIRs
O43809	RMREEFDKIGMRRTV	Outside PPIRs
O43809	EDEVEGLKRLMTEIL	Outside PPIRs
O43813	NPYADYNKSLAEGYF	Outside PPIRs
O43813	QSLNCLTKRSITFLC	Outside PPIRs
O43813	VAAVLYHKMNNEKQA	Outside PPIRs
O43813	TRLIHLNKIDPHAPN	Outside PPIRs
O43921	AAPGGPLKFSEKFQL	Outside PPIRs
O54786	SLEELRSKACELLAI	Outside PPIRs
O55012	MRTMNTEKLLKTVPI	Outside PPIRs
O55023	LVTVTDQKVEKMLMS	Outside PPIRs
O55043	RARKDLEKLVRKVLK	Outside PPIRs
O55060	EQGHQLLKKHLDTFL	Outside PPIRs
O55060	CGKAIEMKWFADRGH	Outside PPIRs
O55060	LPRANIGKFDRIWDR	Outside PPIRs
O60234	VQTAELTKVFEIRTT	Outside PPIRs
O60341	DEQIEHWKKIVKTQE	Inside PPIRs
O60341	EQIEHWKKIVKTQEE	Outside PPIRs
O60341	EHWKKIVKTQEELKE	Outside PPIRs
O60573	DANKNGGKWIIRLRK	Outside PPIRs
O60674	MRMIGNDKQGQMIVF	Inside PPIRs
O60701	RIHKKMLKPAFIFDG	Inside PPIRs
O60701	KGRAADLKYIEACAR	Outside PPIRs
O60701	GTAIKDLKNPDRVLI	Outside PPIRs
O60701	AILGFAFKKDTGDTR	Outside PPIRs
O60880	NLISAFQKPDQGIVI	Outside PPIRs
O60885	PMDMGTIKKRLENNY	Outside PPIRs
O60885	RPVKPPKKDVPDSQQ	Outside PPIRs
O60885	QQHPAPEKSSKVSEQ	Outside PPIRs
O60885	KCCSGILKEMFAKKH	Outside PPIRs
O60885	ILKEMFAKKHAAYAW	Outside PPIRs
O60885	LKEMFAKKHAAYAWP	Outside PPIRs
O60942	ERPFAQIKVTKELKQ	Outside PPIRs
O70351	AAAVRSVKGLVAVIT	Outside PPIRs
O70351	GLGLSTAKRLVGQGA	Outside PPIRs
O70351	SEGETEAKKLGGNCI	Outside PPIRs
O70351	QAALTLAKEKFGRID	Outside PPIRs
O70351	LLTTLPDKVRNFLAS	Outside PPIRs
O75164	CEAFLRHKMTLISPL	Inside PPIRs
O75164	LISPLMLKKYGIPFD	Inside PPIRs
O75191	IEGQFMAKRIHAEGL	Outside PPIRs
O75191	LGYRVMSKTKILATG	Outside PPIRs
O75351	KYEAQGDKAKQSIRA	Outside PPIRs
O75367	CLALADDKKLKSIAF	Outside PPIRs
O75369	DAKKQTPKQRLLGWI	Outside PPIRs
O75369	NQNWQDGKALGALVD	Outside PPIRs
O75381	PLIATAVKFLQNSRV	Inside PPIRs
O75396	QQYQSQAKQLFRKLN	Outside PPIRs
O75496	YWKEVAEKRRKALYE	Outside PPIRs
O75521	TSEDGITKIMFNRPK	Outside PPIRs
O75521	KIMFNRPKKKNAINT	Outside PPIRs
O75521	IMFNRPKKKNAINTE	Outside PPIRs
O75521	CSSYTFPKIMSPAKA	Outside PPIRs
O75521	IRKREREKLHAVNAE	Outside PPIRs
O75531	DLFREWLKDTCGANA	Outside PPIRs
O75533	TPTPGASKRKSRWDE	Outside PPIRs
O75581	GLTIDYAKRRLYWTD	Outside PPIRs
O75643	LVFVHSRKETGKTAR	Inside PPIRs
O75643	GSHFMANKRCQLPDG	Outside PPIRs
O75643	LPVEKLPKYAQAGFE	Outside PPIRs
O75643	QAGFEGFKTLNRIQS	Outside PPIRs
O75643	GISHDDLKGDPLLDQ	Outside PPIRs
O75643	LDKNNLVKYDKKTGN	Outside PPIRs
O75643	KMGKTIHKYVHLFPK	Outside PPIRs
O75689	KQTEGFRKRWFTMDD	Outside PPIRs
O75822	SLEIDDLKKITNSLT	Inside PPIRs
O75844	AFAKKLGKAKDLYSA	Outside PPIRs
O75844	AKKLGKAKDLYSALI	Outside PPIRs
O75874	ATITPDEKRVEEFKL	Inside PPIRs
O75874	FKLKQMWKSPNGTIR	Inside PPIRs
O75874	FVVPGPGKVEITYTP	Inside PPIRs
O75874	KKYDGRFKDIFQEIY	Inside PPIRs
O75874	RHYRMYQKGQETSTN	Inside PPIRs
O75874	ATNDQVTKDAAEAIK	Outside PPIRs
O75874	RLVSGWVKPIIIGRH	Outside PPIRs
O75874	IFQEIYDKQYKSQFE	Outside PPIRs
O75874	KSQFEAQKIWYEHRL	Outside PPIRs
O75897	LAEFIGKKLDDKVLD	Outside PPIRs
O75936	QPFYAALKEFVDLMN	Inside PPIRs
O88483	KANEYSFKVPEFDGK	Outside PPIRs
O88483	LPILQWHKHPNDYFS	Outside PPIRs
O88618	LGAIKLPKNTPEERD	Outside PPIRs
O88844	VEITYTPKDGTQKVT	Inside PPIRs
O88844	FKLKQMWKSPNGTIR	Outside PPIRs
O88844	RLVTGWVKPIIIGRH	Outside PPIRs
O88844	IFQEIYDKKYKSQFE	Outside PPIRs
O88844	FQEIYDKKYKSQFEA	Outside PPIRs
O88844	RGLAHRAKLDNNTEL	Outside PPIRs
O88844	NTFEFMDKLGENLKA	Outside PPIRs
O89017	LTKETLHKQYHLVKS	Outside PPIRs
O89049	TNNKGKEKVYSAERF	Inside PPIRs
O89049	AAAKEAAKFDKKVMV	Outside PPIRs
O89049	VYENAYGKFIGPHKI	Outside PPIRs
O89049	GKFIGPHKIMATNNK	Outside PPIRs
O89049	GLETVGVKINEKTGK	Outside PPIRs
O94813	SPRRLANKRIGQIKS	Outside PPIRs
O94925	YVHRYVGKEPSGLRF	Inside PPIRs
O94925	HKFITALKSTGLRTS	Outside PPIRs
O94925	RTSDPRLKECMDMLR	Outside PPIRs
O94925	PSGLRFNKLFLNEDD	Outside PPIRs
O94992	ESLQNMSKQELIKEY	Inside PPIRs
O94992	MSKQELIKEYLELEK	Outside PPIRs
O94992	KEYLELEKCLSRMED	Outside PPIRs
O95166	RVPVIVEKAPKARIG	Outside PPIRs
O95218	CNMCNTPKYAKLEER	Outside PPIRs
O95363	EAVRLFSKHELFAGI	Outside PPIRs
O95400	GGQFYNSKRIDFDLY	Outside PPIRs
O95453	IYQTLSWKYPKGIHV	Outside PPIRs
O95453	ERYIVISKVDEEERK	Outside PPIRs
O95453	KVDEEERKRREQQKH	Outside PPIRs
O95486	ALLYTSSKGERRIRV	Inside PPIRs
O95544	DESFGAVKKKFCTFR	Outside PPIRs
O95696	MDFATMRKRLEAQGY	Outside PPIRs
O95696	RLEAQGYKNLHEFEE	Outside PPIRs
O95696	LVLFFDNKRSWQWLP	Outside PPIRs
O95718	CLKVGMLKEGVRLDR	Outside PPIRs
O95747	YCAPKKEKVAIKRIN	Outside PPIRs
O95747	KKEKVAIKRINLEKC	Outside PPIRs
O95749	YLLQLPGKQVRTKLS	Outside PPIRs
O95786	KQFSSFEKRAKIFCA	Inside PPIRs
O95786	QTLYSKWKDFHFEKI	Outside PPIRs
O95994	ALLLDNMKKALKLLK	Outside PPIRs
O95994	LLLDNMKKALKLLKT	Outside PPIRs
O96013	LTHDGRVKLSDFGFC	Outside PPIRs
O96013	GFCAQVSKEVPRRKS	Outside PPIRs
O96017	SGACGEVKLAFERKT	Outside PPIRs
P00325	LFTPQCGKCRVCKNP	Outside PPIRs
P00325	LSAVMGCKAAGAARI	Outside PPIRs
P00325	KSKEGIPKLVADFMA	Outside PPIRs
P00325	FDLLHSGKSIRTVLT	Outside PPIRs
P00326	LFTPQCGKCRICKNP	Outside PPIRs
P00338	LVDVIEDKLKGEMMD	Inside PPIRs
P00338	QLIYNLLKEEQTPQN	Outside PPIRs
P00338	EEQTPQNKITVVGVG	Outside PPIRs
P00338	TPKIVSGKDYNVTAN	Outside PPIRs
P00338	QRNVNIFKFIIPNVV	Outside PPIRs
P00338	FIIPNVVKYSPNCKL	Outside PPIRs
P00338	VKYSPNCKLLIVSNP	Outside PPIRs
P00338	HPDLGTDKDKEQWKE	Outside PPIRs
P00338	DKDKEQWKEVHKQVV	Outside PPIRs
P00338	EQWKEVHKQVVESAY	Outside PPIRs
P00338	ESAYEVIKLKGYTSW	Outside PPIRs
P00338	HPVSTMIKGLYGIKD	Outside PPIRs
P00338	EEEARLKKSADTLWG	Outside PPIRs
P00367	RFTMELAKKGFIGPG	Inside PPIRs
P00367	SYGRLTFKYERDSNY	Inside PPIRs
P00367	EDDPNFFKMVEGFFD	Outside PPIRs
P00367	GASIVEDKLVEDLRT	Outside PPIRs
P00367	TRESEEQKRNRVRGI	Outside PPIRs
P00367	DVSVDEVKALASLMT	Outside PPIRs
P00367	NPDGIDPKELEDFKL	Outside PPIRs
P00367	PKELEDFKLQHGSIL	Outside PPIRs
P00367	ASEKQLTKSNAPRVK	Outside PPIRs
P00367	PTTPEADKIFLERNI	Outside PPIRs
P00367	SLERKFGKHGGTIPI	Outside PPIRs
P00367	RISGASEKDIVHSGL	Outside PPIRs
P00367	QIMRTAMKYNLGLDL	Outside PPIRs
P00367	AYVNAIEKVFKVYNE	Outside PPIRs
P00374	LSDVQEEKGIKYKFE	Inside PPIRs
P00388	EELARFHKDGALTQL	Outside PPIRs
P00388	VYVQHLLKRDREHLW	Outside PPIRs
P00390	VNVGCVPKKVMWNTA	Outside PPIRs
P00390	IYQNNLTKSHIEIIR	Outside PPIRs
P00390	PTIEVSGKKYTAPHI	Outside PPIRs
P00390	TIEVSGKKYTAPHIL	Outside PPIRs
P00390	AHRLFEYKEDSKLDY	Outside PPIRs
P00390	PMYHAVTKRKTKCVM	Outside PPIRs
P00390	MKMVCANKEEKVVGI	Outside PPIRs
P00441	TKAVCVLKGDGPVQG	Inside PPIRs
P00441	GIINFEQKESNGPVK	Outside PPIRs
P00441	RTLVVHEKADDLGKG	Outside PPIRs
P00480	GRDLLTLKNFTGEEI	Outside PPIRs
P00480	SLGMIFEKRSTRTRL	Outside PPIRs
P00480	EPDASVTKLAEQYAK	Outside PPIRs
P00488	TLEPLSFKKEAVLIQ	Outside PPIRs
P00488	LEPLSFKKEAVLIQA	Outside PPIRs
P00488	PGVTRPMKKMFREIR	Outside PPIRs
P00491	YEGYPLWKVTFPVRV	Inside PPIRs
P00491	AECRVLQKLGADAVG	Inside PPIRs
P00491	MDYESLEKANHEEVL	Inside PPIRs
P00492	DQSTGDIKVIGGDDL	Outside PPIRs
P00502	DLYGKDMKERALIDM	Inside PPIRs
P00502	MVEIDGMKLAQTRAI	Outside PPIRs
P00502	ILNYIATKYDLYGKD	Outside PPIRs
P00502	PPDQKEAKTALAKDR	Outside PPIRs
P00502	EAKTALAKDRTKNRY	Outside PPIRs
P00502	RYLPAFEKVLKSHGQ	Outside PPIRs
P00502	RKLPVDAKQIEEARK	Outside PPIRs
P00519	TVAVKTLKEDTMEVE	Outside PPIRs
P00533	DANKTGLKELPMRNL	Outside PPIRs
P00533	MDVNPEGKYSFGATC	Outside PPIRs
P00533	GIGIGEFKDSLSINA	Outside PPIRs
P00558	KAGGFLMKKELNYFA	Inside PPIRs
P00558	SNKLTLDKLDVKGKR	Outside PPIRs
P00558	VDFNVPMKNNQITNN	Outside PPIRs
P00558	KAAVPSIKFCLDNGA	Outside PPIRs
P00558	FCLDNGAKSVVLMSH	Outside PPIRs
P00558	DGVPMPDKYSLEPVA	Outside PPIRs
P00558	EPVAVELKSLLGKDV	Outside PPIRs
P00558	ELKSLLGKDVLFLKD	Outside PPIRs
P00558	GKDVLFLKDCVGPEV	Outside PPIRs
P00558	CVGPEVEKACANPAA	Outside PPIRs
P00558	FHVEEEGKGKDASGN	Outside PPIRs
P00558	VEEEGKGKDASGNKV	Outside PPIRs
P00558	DASGNKVKAEPAKIE	Outside PPIRs
P00558	KVKAEPAKIEAFRAS	Outside PPIRs
P00558	AFRASLSKLGDVYVN	Outside PPIRs
P00558	KELNYFAKALESPER	Outside PPIRs
P00558	LAILGGAKVADKIQL	Outside PPIRs
P00558	GGAKVADKIQLINNM	Outside PPIRs
P00558	LFDEEGAKIVKDLMS	Outside PPIRs
P00558	EEGAKIVKDLMSKAE	Outside PPIRs
P00558	IVKDLMSKAEKNGVK	Outside PPIRs
P00558	DLMSKAEKNGVKITL	Outside PPIRs
P00558	VDFVTADKFDENAKT	Outside PPIRs
P00558	DCGPESSKKYAEAVT	Outside PPIRs
P00558	CGPESSKKYAEAVTR	Outside PPIRs
P00558	ALMDEVVKATSRGCI	Outside PPIRs
P00558	DTATCCAKWNTEDKV	Outside PPIRs
P00558	AKWNTEDKVSHVSTG	Outside PPIRs
P00558	SLELLEGKVLPGVDA	Outside PPIRs
P00734	EGCDRDGKYGFYTHV	Outside PPIRs
P00763	IKLSSPVKLNARVAT	Outside PPIRs
P00918	NGPEHWHKDFPIAKG	Inside PPIRs
P00973	DIICGFLKERCFRGS	Inside PPIRs
P01009	DKFLEDVKKLYHSEA	Outside PPIRs
P01009	KFLEDVKKLYHSEAF	Outside PPIRs
P01009	GKIVDLVKELDRDTV	Outside PPIRs
P01009	MFNIQHCKKLSSWVL	Outside PPIRs
P01009	SASLHLPKLSITGTY	Outside PPIRs
P01011	QNIFFMSKVTNPKQA	Inside PPIRs
P01019	TYVHFQGKMKGFSLL	Outside PPIRs
P01023	TVLNYLPKCIRVSVQ	Outside PPIRs
P01023	HGSHVYTKALLAYAF	Outside PPIRs
P01023	ALAGNQDKRKEVLKS	Outside PPIRs
P01023	AGNQDKRKEVLKSLN	Outside PPIRs
P01023	DKRKEVLKSLNEEAV	Outside PPIRs
P01026	QEALELIKKGYTQQL	Outside PPIRs
P01026	TKFLNTAKDRNRWEE	Outside PPIRs
P01106	RKDYPAAKRVKLDSV	Outside PPIRs
P01106	RQRRNELKRSFFALR	Outside PPIRs
P01138	TATDIKGKEVMVLGE	Outside PPIRs
P01215	VTVMGGFKVENHTAC	Inside PPIRs
P01942	MVLSGEDKSNIKAAW	Outside PPIRs
P01942	NIKAAWGKIGGHGAE	Outside PPIRs
P01942	FASFPTTKTYFPHFD	Outside PPIRs
P01942	AQVKGHGKKVADALA	Outside PPIRs
P01942	LSDLHAHKLRVDPVN	Outside PPIRs
P01942	RVDPVNFKLLSHCLL	Outside PPIRs
P01946	ADDKTNIKNCWGKIG	Outside PPIRs
P01946	NIKNCWGKIGGHGGE	Outside PPIRs
P01946	FAAFPTTKTYFSHID	Outside PPIRs
P01946	SPGSAQVKAHGKKVA	Outside PPIRs
P01946	AQVKAHGKKVADALA	Outside PPIRs
P01946	QVKAHGKKVADALAK	Outside PPIRs
P01946	KVADALAKAADHVED	Outside PPIRs
P02008	FLSHPQTKTYFPHFD	Inside PPIRs
P02008	DIGGALSKLSELHAY	Outside PPIRs
P02042	LAHLDNLKGTFSQLS	Inside PPIRs
P02042	VHLTPEEKTAVNALW	Outside PPIRs
P02042	DAVMGNPKVKAHGKK	Outside PPIRs
P02042	VMGNPKVKAHGKKVL	Outside PPIRs
P02042	PKVKAHGKKVLGAFS	Outside PPIRs
P02088	LNHLDSLKGTFASLS	Inside PPIRs
P02088	VLGHHLGKDFTPAAQ	Inside PPIRs
P02088	AVSCLWGKVNSDEVG	Outside PPIRs
P02088	SAIMGNAKVKAHGKK	Outside PPIRs
P02088	IMGNAKVKAHGKKVI	Outside PPIRs
P02088	KVKAHGKKVITAFND	Outside PPIRs
P02088	AAQAAFQKVVAGVAT	Outside PPIRs
P02091	LKHLDNLKGTFAHLS	Inside PPIRs
P02091	VHLTDAEKAAVNGLW	Outside PPIRs
P02091	AVNGLWGKVNPDDVG	Outside PPIRs
P02091	KVKAHGKKVINAFND	Outside PPIRs
P02091	NAFNDGLKHLDNLKG	Outside PPIRs
P02091	LSELHCDKLHVDPEN	Outside PPIRs
P02091	CAQAAFQKVVAGVAS	Outside PPIRs
P02100	SAILGNPKVKAHGKK	Outside PPIRs
P02100	PKVKAHGKKVLTSFG	Outside PPIRs
P02100	TSFGDAIKNMDNLKP	Outside PPIRs
P02100	IKNMDNLKPAFAKLS	Outside PPIRs
P02340	FLQSGTAKSVMCTYS	Outside PPIRs
P02454	GADGSPGKDGVRGLT	Inside PPIRs
P02454	FSGLDGAKGDTGPAG	Outside PPIRs
P02461	DQASGNVKKALKLMG	Outside PPIRs
P02511	SPEELKVKVLGDVIE	Inside PPIRs
P02545	MEIHAYRKLLEGEEE	Outside PPIRs
P02545	EEVDEEGKFVRLRNK	Outside PPIRs
P02545	SMGNWQIKRQNGDDP	Outside PPIRs
P02545	PPTDLVWKAQNTWGC	Outside PPIRs
P02549	SYHLQVFKRDADDLG	Outside PPIRs
P02625	FHILDKDKSGFIEED	Inside PPIRs
P02625	DLSAKETKTLMAAGD	Inside PPIRs
P02625	TLMAAGDKDGDGKIG	Inside PPIRs
P02625	LLSAEDIKKAIGAFT	Outside PPIRs
P02625	LSAEDIKKAIGAFTA	Outside PPIRs
P02625	ADSFDHKKFFQMVGL	Outside PPIRs
P02625	KSADDVKKVFHILDK	Outside PPIRs
P02647	PYLDDFQKKWQEEME	Inside PPIRs
P02647	RLAEYHAKATEHLST	Inside PPIRs
P02671	RAQLVDMKRLEVDID	Inside PPIRs
P02671	RSRIEVLKRKVIEKV	Outside PPIRs
P02675	ILENLRSKIQKLESD	Inside PPIRs
P02675	GRKWDPYKQGFGNVA	Outside PPIRs
P02675	VATNTDGKNYCGLPG	Outside PPIRs
P02675	LIEMEDWKGDKVKAH	Outside PPIRs
P02675	GVVWMNWKGSWYSMR	Outside PPIRs
P02679	QSGLYFIKPLKANQQ	Outside PPIRs
P02679	LDGSVDFKKNWIQYK	Outside PPIRs
P02679	DGSVDFKKNWIQYKE	Outside PPIRs
P02679	YQGGTYSKASTPNGY	Outside PPIRs
P02679	GIIWATWKTRWYSMK	Outside PPIRs
P02679	KTRWYSMKKTTMKII	Outside PPIRs
P02767	SKCPLMVKVLDAVRG	Outside PPIRs
P02767	VAVKVFKKTADGSWE	Outside PPIRs
P02767	WEPFASGKTAESGEL	Outside PPIRs
P02767	HGLTTDEKFTEGVYR	Outside PPIRs
P02767	YRVELDTKSYWKALG	Outside PPIRs
P02768	CPFEDHVKLVNEVTE	Inside PPIRs
P02768	ECCQAADKAACLLPK	Inside PPIRs
P02768	AEFAEVSKLVTDLTK	Inside PPIRs
P02768	CKNYAEAKDVFLGMF	Inside PPIRs
P02768	AKVFDEFKPLVEEPQ	Inside PPIRs
P02768	CCKHPEAKRMPCAED	Inside PPIRs
P02768	DLGEENFKALVLIAF	Outside PPIRs
P02768	NEVTEFAKTCVADES	Outside PPIRs
P02768	EMADCCAKQEPERNE	Outside PPIRs
P02768	NECFLQHKDDNPNLP	Outside PPIRs
P02768	DNEETFLKKYLYEIA	Outside PPIRs
P02768	NEETFLKKYLYEIAR	Outside PPIRs
P02768	PELLFFAKRYKAAFT	Outside PPIRs
P02768	LFFAKRYKAAFTECC	Outside PPIRs
P02768	DELRDEGKASSAKQR	Outside PPIRs
P02768	EGKASSAKQRLKCAS	Outside PPIRs
P02768	SSAKQRLKCASLQKF	Outside PPIRs
P02768	LKCASLQKFGERAFK	Outside PPIRs
P02768	RLSQRFPKAEFAEVS	Outside PPIRs
P02768	KLVTDLTKVHTECCH	Outside PPIRs
P02768	DDRADLAKYICENQD	Outside PPIRs
P02768	NQDSISSKLKECCEK	Outside PPIRs
P02768	DSISSKLKECCEKPL	Outside PPIRs
P02768	KLKECCEKPLLEKSH	Outside PPIRs
P02768	DPHECYAKVFDEFKP	Outside PPIRs
P02768	FEQLGEYKFQNALLV	Outside PPIRs
P02768	LLVRYTKKVPQVSTP	Outside PPIRs
P02768	EVSRNLGKVGSKCCK	Outside PPIRs
P02768	PVSDRVTKCCTESLV	Outside PPIRs
P02768	VDETYVPKEFNAETF	Outside PPIRs
P02768	EKERQIKKQTALVEL	Outside PPIRs
P02768	TALVELVKHKPKATK	Outside PPIRs
P02768	ELVKHKPKATKEQLK	Outside PPIRs
P02768	TCFAEEGKKLVAASQ	Outside PPIRs
P02768	CFAEEGKKLVAASQA	Outside PPIRs
P02774	ENTFTEYKKKLAERL	Outside PPIRs
P02778	VEIIATMKKKGEKRC	Inside PPIRs
P02778	IIATMKKKGEKRCLN	Inside PPIRs
P02778	TMKKKGEKRCLNPES	Inside PPIRs
P02778	EIIATMKKKGEKRCL	Outside PPIRs
P02778	RCLNPESKAIKNLLK	Outside PPIRs
P02786	LNIFGVIKGFVEPDH	Inside PPIRs
P02786	RLYWDDLKRKLSEKL	Outside PPIRs
P02786	AWGPGAAKSGVGTAL	Outside PPIRs
P02787	VSEHEATKCQSFRDH	Outside PPIRs
P02787	EAPTDECKPVKWCAL	Outside PPIRs
P02787	EGCAPGSKKDSSLCK	Outside PPIRs
P02787	AFRCLVEKGDVAFVK	Outside PPIRs
P02788	FSYSGAFKCLRDGAG	Outside PPIRs
P02788	GQKDLLFKDSAIGFS	Outside PPIRs
P02792	GKTPDAMKAAMALEK	Outside PPIRs
P03372	CQACRLRKCYEVGMM	Outside PPIRs
P03372	CYEVGMMKGGIRKDR	Outside PPIRs
P03372	RRGGRMLKHKRQRDD	Outside PPIRs
P03372	GGRMLKHKRQRDDGE	Outside PPIRs
P03372	WPSPLMIKRSKKNSL	Outside PPIRs
P03372	PLMIKRSKKNSLALS	Outside PPIRs
P03372	LMIKRSKKNSLALSL	Outside PPIRs
P03372	TLKSLEEKDHIHRVL	Outside PPIRs
P03958	VVRFKNDKANYSLNT	Outside PPIRs
P04040	AGNPVGDKLNVITVG	Inside PPIRs
P04040	VYCKFHYKTDQGIKN	Outside PPIRs
P04040	ENIAGHLKDAQIFIQ	Outside PPIRs
P04040	DAQIFIQKKAVKNFT	Outside PPIRs
P04040	FIQKKAVKNFTEVHP	Outside PPIRs
P04117	IRSESTFKNTEISFK	Inside PPIRs
P04117	LVVECVMKGVTSTRV	Outside PPIRs
P04150	CPACRYRKCLQAGMN	Outside PPIRs
P04166	YRLEEVAKRNTAEET	Inside PPIRs
P04166	PDAREMLKQYYIGDV	Inside PPIRs
P04166	DVHPNDLKPKDGDKD	Inside PPIRs
P04179	NLNVTEEKYQEALAK	Outside PPIRs
P04179	GELLEAIKRDFGSFD	Outside PPIRs
P04179	RDFGSFDKFKEKLTA	Outside PPIRs
P04179	FGSFDKFKEKLTAAS	Outside PPIRs
P04181	NQGHCHPKIVNALKS	Outside PPIRs
P04183	LGPMFSGKSTELMRR	Outside PPIRs
P04183	FREAAYTKRLGTEKE	Outside PPIRs
P04406	QYDSTHGKFHGTVKA	Inside PPIRs
P04406	HAITATQKTVDGPSG	Inside PPIRs
P04406	VIPELNGKLTGMAFR	Inside PPIRs
P04406	GKFHGTVKAENGKLV	Outside PPIRs
P04406	TVKAENGKLVINGNP	Outside PPIRs
P04406	FQERDPSKIKWGDAG	Outside PPIRs
P04406	ERDPSKIKWGDAGAE	Outside PPIRs
P04406	GVFTTMEKAGAHLQG	Outside PPIRs
P04406	AHLQGGAKRVIISAP	Outside PPIRs
P04406	VMGVNHEKYDNSLKI	Outside PPIRs
P04406	EKYDNSLKIISNASC	Outside PPIRs
P04406	NCLAPLAKVIHDNFG	Outside PPIRs
P04406	TVDGPSGKLWRDGRG	Outside PPIRs
P04406	PASTGAAKAVGKVIP	Outside PPIRs
P04406	GAAKAVGKVIPELNG	Outside PPIRs
P04406	DLTCRLEKPAKYDDI	Outside PPIRs
P04406	CRLEKPAKYDDIKKV	Outside PPIRs
P04406	PAKYDDIKKVVKQAS	Outside PPIRs
P04406	AKYDDIKKVVKQASE	Outside PPIRs
P04424	SSLMPQKKNPDSLEL	Inside PPIRs
P04424	QILHGLDKVAEEWAQ	Outside PPIRs
P04631	SHFLEEIKEQEVVDK	Inside PPIRs
P04632	KRWQAIYKQFDTDRS	Outside PPIRs
P04637	FLHSGTAKSVTCTYS	Outside PPIRs
P04637	VRAMAIYKQSQHMTE	Outside PPIRs
P04637	EEENLRKKGEPHHEL	Outside PPIRs
P04637	TSSSPQPKKKPLDGE	Outside PPIRs
P04637	SSSPQPKKKPLDGEY	Outside PPIRs
P04637	RAHSSHLKSKKGQST	Outside PPIRs
P04637	HSSHLKSKKGQSTSR	Outside PPIRs
P04637	SSHLKSKKGQSTSRH	Outside PPIRs
P04637	GQSTSRHKKLMFKTE	Outside PPIRs
P04637	QSTSRHKKLMFKTEG	Outside PPIRs
P04637	RHKKLMFKTEGPDSD	Outside PPIRs
P04642	DVIEDKLKGEMMDLQ	Inside PPIRs
P04642	WKISGFPKNRVIGSG	Inside PPIRs
P04642	QLGTDADKEQWKDVH	Inside PPIRs
P04642	QLIVNLLKEEQVPQN	Outside PPIRs
P04642	SLFLKTPKIVSSKDY	Outside PPIRs
P04642	TPKIVSSKDYSVTAN	Outside PPIRs
P04642	FIIPNVVKYSPQCKL	Outside PPIRs
P04642	DADKEQWKDVHKQVV	Outside PPIRs
P04642	EQWKDVHKQVVDSAY	Outside PPIRs
P04642	DSAYEVIKLKGYTSW	Outside PPIRs
P04642	HPISTMIKGLYGIKE	Outside PPIRs
P04642	DEEARLKKSADTLWG	Outside PPIRs
P04692	RLATALQKLEEAEKA	Outside PPIRs
P04692	QKLEEAEKAADESER	Outside PPIRs
P04692	IAEDADRKYEEVARK	Outside PPIRs
P04692	SLEAQAEKYSQKEDK	Outside PPIRs
P04692	QAEKYSQKEDKYEEE	Outside PPIRs
P04692	KYSQKEDKYEEEIKV	Outside PPIRs
P04692	KVLSDKLKEAETRAE	Outside PPIRs
P04692	EDELYAQKLKYKAIS	Outside PPIRs
P04792	GVVEITGKHEERQDE	Outside PPIRs
P04905	TDSSYEEKRYAMGDA	Outside PPIRs
P04905	RSQWLNEKFKLGLDF	Outside PPIRs
P04905	QWLNEKFKLGLDFPN	Outside PPIRs
P04905	IMRYLARKHHLCGET	Outside PPIRs
P04905	NPDFEKQKPEFLKTI	Outside PPIRs
P04905	KQKPEFLKTIPEKMK	Outside PPIRs
P04905	KTIPEKMKLYSEFLG	Outside PPIRs
P04905	LYSEFLGKRPWFAGD	Outside PPIRs
P04905	QYHIFEPKCLDAFPN	Outside PPIRs
P04905	LDAFPNLKDFLARFE	Outside PPIRs
P04905	LARFEGLKKISAYMK	Outside PPIRs
P04905	KKISAYMKSSRYLST	Outside PPIRs
P04905	LSTPIFSKLAQWSNK	Outside PPIRs
P05062	PALTQEQKKELSEIA	Outside PPIRs
P05062	SERCAQYKKDGVDFG	Outside PPIRs
P05062	KDGVDFGKWRAVLRI	Outside PPIRs
P05062	HCQYVTEKVLAAVYK	Outside PPIRs
P05062	TAGHACTKKYTPEQV	Outside PPIRs
P05062	AGHACTKKYTPEQVA	Outside PPIRs
P05062	ATQEAFMKRAMANCQ	Outside PPIRs
P05067	VITLVMLKKKQYTSI	Outside PPIRs
P05067	ITLVMLKKKQYTSIH	Outside PPIRs
P05089	PGEHYILKTLGIKYF	Inside PPIRs
P05091	VGNPFDSKTEQGPQV	Inside PPIRs
P05091	QVDETQFKKILGYIN	Inside PPIRs
P05091	EDVDKAVKAARAAFQ	Outside PPIRs
P05091	VDETQFKKILGYINT	Outside PPIRs
P05109	KMGVAAHKKSHEESH	Outside PPIRs
P05202	IAAKNLDKEYLPIGG	Inside PPIRs
P05202	SFLQRFFKFSRDVFL	Inside PPIRs
P05202	DPRPEQWKEIASVVK	Inside PPIRs
P05202	GAFTVVCKDAEEAKR	Inside PPIRs
P05202	CKDAEEAKRVESQLK	Inside PPIRs
P05202	LGVTEAFKRDTNSKK	Outside PPIRs
P05202	FKRDTNSKKMNLGVG	Outside PPIRs
P05202	KRDTNSKKMNLGVGA	Outside PPIRs
P05202	AYRDDNGKPYVLPSV	Outside PPIRs
P05202	YVLPSVRKAEAQIAA	Outside PPIRs
P05202	AEAQIAAKNLDKEYL	Outside PPIRs
P05202	GGLAEFCKASAELAL	Outside PPIRs
P05202	GENNEVLKSGRFVTV	Outside PPIRs
P05202	SRDVFLPKPSWGNHT	Outside PPIRs
P05202	GYRYYDPKTCGFDFS	Outside PPIRs
P05202	EIASVVKKKNLFAFF	Outside PPIRs
P05202	KRVESQLKILIRPLY	Outside PPIRs
P05202	LTSPDLRKQWLQEVK	Outside PPIRs
P05202	KQWLQEVKGMADRII	Outside PPIRs
P05202	TQLVSNLKKEGSSHN	Outside PPIRs
P05202	EQVERLTKEFSVYMT	Outside PPIRs
P05202	EFSVYMTKDGRISVA	Outside PPIRs
P05412	ASKCRKRKLERIARL	Inside PPIRs
P05412	RNRIAASKCRKRKLE	Outside PPIRs
P05412	IAASKCRKRKLERIA	Outside PPIRs
P05455	TDLLILFKDDYFAKK	Inside PPIRs
P05455	KIRRSPSKPLPEVTD	Outside PPIRs
P05455	KNRSVYIKGFPTDAT	Outside PPIRs
P05455	DATLDDIKEWLEDKG	Outside PPIRs
P05455	FDSIESAKKFVETPG	Outside PPIRs
P05556	EPQTFTLKFKRAEDY	Outside PPIRs
P05556	FHFAGDGKLGGIVLP	Outside PPIRs
P05708	ITWTKRFKASGVEGA	Inside PPIRs
P05708	LKDDQVKKIDKYLYA	Outside PPIRs
P05708	DQVKKIDKYLYAMRL	Outside PPIRs
P05708	YNPTASVKMLPTFVR	Outside PPIRs
P05708	VEGADVVKLLNKAIK	Outside PPIRs
P05708	DVVKLLNKAIKKRGD	Outside PPIRs
P05708	LVRLILVKMAKEGLL	Outside PPIRs
P05708	PELLTRGKFNTSDVS	Outside PPIRs
P05708	SDVSAIEKDKEGIQN	Outside PPIRs
P05708	VSAIEKDKEGIQNAK	Outside PPIRs
P05708	KEGIQNAKEILTRLG	Outside PPIRs
P05708	GVDGSLYKMHPQYSR	Outside PPIRs
P05708	QYSRRFHKTLRRLVP	Outside PPIRs
P05708	LAHFRLSKQTLMEVK	Outside PPIRs
P05708	ILIDFTKKGFLFRGQ	Outside PPIRs
P05708	GQISEPLKTRGIFET	Outside PPIRs
P05708	RIMHQTVKELSPKCT	Outside PPIRs
P05982	NDITGEPKDSENFQY	Outside PPIRs
P05982	VESSLAYKEGRLSPD	Outside PPIRs
P05982	PDIVAEQKKLEAADL	Outside PPIRs
P05982	QEEQKKNKFGLSVGH	Outside PPIRs
P06213	LMAHGDLKSYLRSLR	Outside PPIRs
P06239	QNQGEVVKHYKIRNL	Outside PPIRs
P06276	SDIWNATKYANSCCQ	Outside PPIRs
P06396	LKATQVSKGIRDNER	Outside PPIRs
P06396	GGETPLFKQFFKNWR	Outside PPIRs
P06396	FWEALGGKAAYRTSP	Outside PPIRs
P06396	TEALTSAKRYIETDP	Outside PPIRs
P06400	KDIGYIFKEKFAKAV	Outside PPIRs
P06400	NLTREMIKHLERCEH	Outside PPIRs
P06400	SNPPKPLKKLRFDIE	Outside PPIRs
P06400	NPPKPLKKLRFDIEG	Outside PPIRs
P06702	TLNQGEFKELVRKDL	Outside PPIRs
P06703	TLSKKELKELIQKEL	Outside PPIRs
P06703	ELKELIQKELTIGSK	Outside PPIRs
P06703	KELTIGSKLQDAEIA	Outside PPIRs
P06730	RWLITLNKQQRRSDL	Outside PPIRs
P06732	VLTLELYKKLRDKET	Outside PPIRs
P06732	LTLELYKKLRDKETP	Outside PPIRs
P06732	NSLTGEFKGKYYPLK	Outside PPIRs
P06732	MEKGGNMKEVFRRFC	Outside PPIRs
P06732	QKIEEIFKKAGHPFM	Outside PPIRs
P06732	KLMVEMEKKLEKGQS	Outside PPIRs
P06733	VIKEKYGKDATNVGD	Inside PPIRs
P06733	KEGLELLKTAIGKAG	Inside PPIRs
P06733	GKYDLDFKSPDDPSR	Inside PPIRs
P06733	DLYKSFIKDYPVVSI	Inside PPIRs
P06733	EVDLFTSKGLFRAAV	Outside PPIRs
P06733	LELRDNDKTRYMGKG	Outside PPIRs
P06733	DKTRYMGKGVSKAVE	Outside PPIRs
P06733	YMGKGVSKAVEHINK	Outside PPIRs
P06733	KAVEHINKTIAPALV	Outside PPIRs
P06733	IAPALVSKKLNVTEQ	Outside PPIRs
P06733	APALVSKKLNVTEQE	Outside PPIRs
P06733	LNVTEQEKIDKLMIE	Outside PPIRs
P06733	TEQEKIDKLMIEMDG	Outside PPIRs
P06733	EMDGTENKSKFGANA	Outside PPIRs
P06733	DGTENKSKFGANAIL	Outside PPIRs
P06733	CKAGAVEKGVPLYRH	Outside PPIRs
P06733	AEVYHNLKNVIKEKY	Outside PPIRs
P06733	HNLKNVIKEKYGKDA	Outside PPIRs
P06733	LKNVIKEKYGKDATN	Outside PPIRs
P06733	APNILENKEGLELLK	Outside PPIRs
P06733	LLKTAIGKAGYTDKV	Outside PPIRs
P06733	GKAGYTDKVVIGMDV	Outside PPIRs
P06733	SEFFRSGKYDLDFKS	Outside PPIRs
P06733	DQLADLYKSFIKDYP	Outside PPIRs
P06733	DDWGAWQKFTASAGI	Outside PPIRs
P06733	DLTVTNPKRIAKAVN	Outside PPIRs
P06733	TNPKRIAKAVNEKSC	Outside PPIRs
P06733	IAKAVNEKSCNCLLL	Outside PPIRs
P06733	SCNCLLLKVNQIGSV	Outside PPIRs
P06733	TESLQACKLAQANGW	Outside PPIRs
P06733	CRSERLAKYNQLLRI	Outside PPIRs
P06733	IEEELGSKAKFAGRN	Outside PPIRs
P06737	VENVAELKKSFNRHL	Outside PPIRs
P06737	IVKTKVFKDFSELEP	Outside PPIRs
P06737	VKRIHEYKRQLLNCL	Outside PPIRs
P06737	DDVAALDKKGYEAKE	Outside PPIRs
P06737	NVEPSDLKISLSNES	Outside PPIRs
P06744	GDMESNGKYITKSGT	Inside PPIRs
P06744	LERLLPHKVFEGNRP	Inside PPIRs
P06744	TRDPQFQKLQQWYRE	Outside PPIRs
P06744	ERMFNGEKINYTEGR	Outside PPIRs
P06744	TPILVDGKDVMPEVN	Outside PPIRs
P06744	DVMPEVNKVLDKMKS	Outside PPIRs
P06744	RVRSGDWKGYTGKTI	Outside PPIRs
P06744	SLFIIASKTFTTQET	Outside PPIRs
P06744	EWFLQAAKDPSAVAK	Outside PPIRs
P06744	ALSTNTTKVKEFGID	Outside PPIRs
P06744	KELQAAGKSPEDLER	Outside PPIRs
P06745	KSPEDLEKLLPHKVF	Inside PPIRs
P06745	LEKLLPHKVFEGNRP	Inside PPIRs
P06745	RANSANLKLRELFEA	Outside PPIRs
P06745	YSKNLVNKEVMQMLV	Outside PPIRs
P06745	NRSNTPIKVDGKDVM	Outside PPIRs
P06745	TPIKVDGKDVMPEVN	Outside PPIRs
P06745	RVRSGDWKGYTGKSI	Outside PPIRs
P06745	ITNAETAKEWFLEAA	Outside PPIRs
P06745	EWFLEAAKDPSAVAK	Outside PPIRs
P06745	KELQAAGKSPEDLEK	Outside PPIRs
P06746	VGTKIAEKIDEFLAT	Inside PPIRs
P06746	DEFLATGKLRKLEKI	Outside PPIRs
P06762	EFMRNFQKGQVSREG	Inside PPIRs
P06762	SGGQVLKKIAQKAMA	Inside PPIRs
P06762	VLKKIAQKAMALPSS	Inside PPIRs
P06762	EALKEATKEVHIRAE	Outside PPIRs
P06762	QVSREGFKLVMASLY	Outside PPIRs
P06762	EEEIERNKQNPVYAP	Outside PPIRs
P06762	IDNPTKFKQLYRARM	Outside PPIRs
P06762	LEMTPEVKHRVTEEA	Outside PPIRs
P06766	VGTKIAEKIDEFLAT	Outside PPIRs
P06899	LLPGELAKHAVSEGT	Outside PPIRs
P06911	GAVHRTMKLYSRSLD	Outside PPIRs
P07108	MSQAEFEKAAEEVRH	Outside PPIRs
P07108	AEEVRHLKTKPSDEE	Outside PPIRs
P07108	EVRHLKTKPSDEEML	Outside PPIRs
P07108	LDFTGKAKWDAWNEL	Outside PPIRs
P07108	AMKAYINKVEELKKK	Outside PPIRs
P07151	RVKHVTLKEPKTVTW	Inside PPIRs
P07195	LVDVLEDKLKGEMMD	Inside PPIRs
P07195	LTSVINQKLKDDEVA	Inside PPIRs
P07195	TPKIVADKDYSVTAN	Outside PPIRs
P07195	QRNVNVFKFIIPQIV	Outside PPIRs
P07195	DNDSENWKEVHKMVV	Outside PPIRs
P07195	DDEVAQLKKSADTLW	Outside PPIRs
P07195	DEVAQLKKSADTLWD	Outside PPIRs
P07203	TALMTDPKLITWSPV	Inside PPIRs
P07203	FGHQENAKNEEILNS	Outside PPIRs
P07237	VRGYPTIKFFRNGDT	Outside PPIRs
P07237	DGVVLFKKFDEGRNN	Outside PPIRs
P07237	KTAAESFKGKILFIF	Outside PPIRs
P07237	ILEFFGLKKEECPAV	Outside PPIRs
P07237	PVKVLVGKNFEDVAF	Outside PPIRs
P07237	EDVAFDEKKNVFVEF	Outside PPIRs
P07237	QLAPIWDKLGETYKD	Outside PPIRs
P07237	VHSFPTLKFFPASAD	Outside PPIRs
P07309	SKCPLMVKVLDAVRG	Inside PPIRs
P07309	PAVDVAVKVFKKTSE	Outside PPIRs
P07327	LLTGRTWKGAILGGF	Inside PPIRs
P07327	GAILGGFKSKECVPK	Outside PPIRs
P07327	LVADFMAKKFSLDAL	Outside PPIRs
P07327	THVLPFEKINEGFDL	Outside PPIRs
P07327	FDLLHSGKSIRTILM	Outside PPIRs
P07338	LKIAQVFKNPKFNMF	Outside PPIRs
P07355	TVHEILCKLSLEGDH	Outside PPIRs
P07355	LNIETAIKTKGVDEV	Outside PPIRs
P07355	IETAIKTKGVDEVTI	Outside PPIRs
P07355	TVILGLLKTPAQYDA	Outside PPIRs
P07355	QYDASELKASMKGLG	Outside PPIRs
P07355	QEINRVYKEMYKTDL	Outside PPIRs
P07355	RVYKEMYKTDLEKDI	Outside PPIRs
P07355	MYKTDLEKDIISDTS	Outside PPIRs
P07355	KLMVALAKGRRAEDG	Outside PPIRs
P07355	RKGTDVPKWISIMTE	Outside PPIRs
P07355	RSVPHLQKVFDRYKS	Outside PPIRs
P07355	DRLYDSMKGKGTRDK	Outside PPIRs
P07355	RSEVDMLKIRSEFKR	Outside PPIRs
P07355	EFKRKYGKSLYYYIQ	Outside PPIRs
P07355	YYIQQDTKGDYQKAL	Outside PPIRs
P07358	EPCNFSDKEVEDCVT	Outside PPIRs
P07384	SSKTYGIKWKRPTEL	Outside PPIRs
P07602	GGFCEVCKKLVGYLD	Outside PPIRs
P07737	FSMDLRTKSTGGAPT	Inside PPIRs
P07737	VHGGLINKKCYEMAS	Inside PPIRs
P07737	VWAAVPGKTFVNITP	Outside PPIRs
P07737	EVGVLVGKDRSSFYV	Outside PPIRs
P07737	TFNVTVTKTDKTLVL	Outside PPIRs
P07737	VTVTKTDKTLVLLMG	Outside PPIRs
P07741	KAELEIQKDALEPGQ	Outside PPIRs
P07814	NVVRWEFKHPQPFLR	Outside PPIRs
P07814	VRRDTGEKLTVAENE	Outside PPIRs
P07814	VCGKNPAKYYTLFGR	Outside PPIRs
P07824	PGEHYIIKTLGIKYF	Inside PPIRs
P07824	FSMTEVDKLGIGKVM	Inside PPIRs
P07824	QPRGGVEKGPAALRK	Outside PPIRs
P07824	RKAGLVEKLKETEYN	Outside PPIRs
P07824	AGLVEKLKETEYNVR	Outside PPIRs
P07824	DSPFQIVKNPRSVGK	Outside PPIRs
P07824	KNPRSVGKANEQLAA	Outside PPIRs
P07824	IIKTLGIKYFSMTEV	Outside PPIRs
P07824	EVNPTLGKTPEEVTR	Outside PPIRs
P07872	VRRQSEIKQSEPEPQ	Inside PPIRs
P07872	EVHESYHKHLKPLQS	Inside PPIRs
P07872	TTATYDPKTQEFILN	Outside PPIRs
P07872	IREIGTHKPLPGITV	Outside PPIRs
P07872	PRENMLMKYAQVKPD	Outside PPIRs
P07872	LMKYAQVKPDGTYVK	Outside PPIRs
P07872	KPDGTYVKPLSNKLT	Outside PPIRs
P07872	YVKPLSNKLTYGTMV	Outside PPIRs
P07872	HFVGRYMKETYLRIN	Outside PPIRs
P07872	QTARFLMKIYDQVRS	Outside PPIRs
P07872	YDQVRSGKLVGGMVS	Outside PPIRs
P07872	HVSHRKSKEVAWNLT	Outside PPIRs
P07872	VVKVFSDKLPKIQDK	Outside PPIRs
P07872	VFSDKLPKIQDKAVQ	Outside PPIRs
P07872	KLPKIQDKAVQAVLR	Outside PPIRs
P07872	AKKSPLNKTEVHESY	Outside PPIRs
P07900	NSSDALDKIRYESLT	Outside PPIRs
P07900	ESLTDPSKLDSGKEL	Outside PPIRs
P07900	PSKLDSGKELHINLI	Outside PPIRs
P07900	HINLIPNKQDRTLTI	Outside PPIRs
P07900	DTGIGMTKADLINNL	Outside PPIRs
P07900	TKVILHLKEDQTEYL	Outside PPIRs
P07900	PITLFVEKERDKEVS	Outside PPIRs
P07900	QEELNKTKPIWTRNP	Outside PPIRs
P07900	EEYGEFYKSLTNDWE	Outside PPIRs
P07900	WEDHLAVKHFSVEGQ	Outside PPIRs
P07900	RKKKNNIKLYVRRVF	Outside PPIRs
P07900	REMLQQSKILKVIRK	Outside PPIRs
P07900	LQQSKILKVIRKNLV	Outside PPIRs
P07900	IRKNLVKKCLELFTE	Outside PPIRs
P07900	FTELAEDKENYKKFY	Outside PPIRs
P07900	AEDKENYKKFYEQFS	Outside PPIRs
P07900	EDKENYKKFYEQFSK	Outside PPIRs
P07900	KFYEQFSKNIKLGIH	Outside PPIRs
P07900	EDSQNRKKLSELLRY	Outside PPIRs
P07900	GDEMVSLKDYCTRMK	Outside PPIRs
P07900	KDYCTRMKENQKHIY	Outside PPIRs
P07900	TRMKENQKHIYYITG	Outside PPIRs
P07900	YYITGETKDQVANSA	Outside PPIRs
P07900	EYCVQQLKEFEGKTL	Outside PPIRs
P07900	QLKEFEGKTLVSVTK	Outside PPIRs
P07900	KTLVSVTKEGLELPE	Outside PPIRs
P07900	LPEDEEEKKKQEEKK	Outside PPIRs
P07900	TKFENLCKIMKDILE	Outside PPIRs
P07900	ENLCKIMKDILEKKV	Outside PPIRs
P07900	ILEKKVEKVVVSNRL	Outside PPIRs
P07900	ANMERIMKAQALRDN	Outside PPIRs
P07900	TMGYMAAKKHLEINP	Outside PPIRs
P08069	LMTRGDLKSYLRSLR	Inside PPIRs
P08074	ALVTGAGKGIGRDTV	Outside PPIRs
P08074	GIGRDTVKALHASGA	Outside PPIRs
P08074	AMELGPHKIRVNSVN	Outside PPIRs
P08074	VVLTDMGKKVSADPE	Outside PPIRs
P08107	RLIGDAAKNQVALNP	Outside PPIRs
P08107	QNTVFDAKRLIGRKF	Outside PPIRs
P08107	PVVQSDMKHWPFQVI	Outside PPIRs
P08107	PKVQVSYKGETKAFY	Outside PPIRs
P08107	VSYKGETKAFYPEEI	Outside PPIRs
P08107	ISSMVLTKMKEIAEA	Outside PPIRs
P08107	DSQRQATKDAGVIAG	Outside PPIRs
P08107	NHFVEEFKRKHKKDI	Outside PPIRs
P08107	STLEPVEKALRDAKL	Outside PPIRs
P08107	LRDAKLDKAQIHDLV	Outside PPIRs
P08107	TRIPKVQKLLQDFFN	Outside PPIRs
P08107	EKDEFEHKRKELEQV	Outside PPIRs
P08151	NEKPYVCKLPGCTKR	Outside PPIRs
P08151	CKLPGCTKRYTDPSS	Outside PPIRs
P08228	MKAVCVLKGDGPVQG	Inside PPIRs
P08228	GGNEESTKTGNAGSR	Inside PPIRs
P08228	HFNPHSKKHGGPADE	Outside PPIRs
P08228	LGNVTAGKDGVANVS	Outside PPIRs
P08228	RTMVVHEKQDDLGKG	Outside PPIRs
P08238	KFYEAFSKNLKLGIH	Inside PPIRs
P08238	IDQEELNKTKPIWTR	Outside PPIRs
P08238	KKKKNNIKLYVRRVF	Outside PPIRs
P08238	LQQSKILKVIRKNIV	Outside PPIRs
P08238	FSELAEDKENYKKFY	Outside PPIRs
P08238	AEDKENYKKFYEAFS	Outside PPIRs
P08238	EDKENYKKFYEAFSK	Outside PPIRs
P08238	SEYVSRMKETQKSIY	Outside PPIRs
P08238	SRMKETQKSIYYITG	Outside PPIRs
P08238	YYITGESKEQVANSA	Outside PPIRs
P08238	EYCVQQLKEFDGKSL	Outside PPIRs
P08238	QLKEFDGKSLVSVTK	Outside PPIRs
P08238	KSLVSVTKEGLELPE	Outside PPIRs
P08263	NLYGKDIKERALIDM	Inside PPIRs
P08263	SKYNLYGKDIKERAL	Outside PPIRs
P08263	QDYLVGNKLSRADIH	Outside PPIRs
P08263	ISNLPTVKKFLQPGS	Outside PPIRs
P08263	SNLPTVKKFLQPGSP	Outside PPIRs
P08319	LSAVMGCKAAGASRI	Outside PPIRs
P08319	LNPRDLHKPIQEVII	Outside PPIRs
P08319	PKLVTDYKNKKFNLD	Outside PPIRs
P08397	ALSKIGEKSLFTKEL	Outside PPIRs
P08559	AASTDYYKRGDFIPG	Inside PPIRs
P08559	AAYCRSGKGPILMEL	Inside PPIRs
P08559	EIQEVRSKSDPIMLL	Inside PPIRs
P08559	NDATFEIKKCDLHRL	Outside PPIRs
P08559	TVRRMELKADQLYKQ	Outside PPIRs
P08559	LKADQLYKQKIIRGF	Outside PPIRs
P08559	SDPIMLLKDRMVNSN	Outside PPIRs
P08559	LASVEELKEIDVEVR	Outside PPIRs
P08575	VDLKDTDKSSTYTLR	Outside PPIRs
P08581	GFGLQVAKGMKYLAS	Outside PPIRs
P08603	FWSKEKPKCVEISCK	Outside PPIRs
P08631	ELVDHYKKGNDGLCQ	Outside PPIRs
P08670	KNTRTNEKVELQELN	Outside PPIRs
P08670	RFANYIDKVRFLEQQ	Outside PPIRs
P08670	LAELEQLKGQGKSRL	Outside PPIRs
P08670	QEEIAFLKKLHEEEI	Outside PPIRs
P08670	EEIAFLKKLHEEEIQ	Outside PPIRs
P08670	QYESVAAKNLQEAEE	Outside PPIRs
P08670	QEAEEWYKSKFADLS	Outside PPIRs
P08670	AEEWYKSKFADLSEA	Outside PPIRs
P08670	QDEIQNMKEEMARHL	Outside PPIRs
P08670	IEIATYRKLLEGEES	Outside PPIRs
P08684	ECHKKYGKVWGFYDG	Inside PPIRs
P08684	IAEDEEWKRLRSLLS	Inside PPIRs
P08684	KYWTEPEKFLPERFS	Inside PPIRs
P08754	EDECKQYKVVVYSNT	Outside PPIRs
P08758	RDLLDDLKSELTGKF	Outside PPIRs
P08758	LKSELTGKFEKLIVA	Outside PPIRs
P08758	YELKHALKGAGTNEK	Outside PPIRs
P08758	KGAGTNEKVLTEIIA	Outside PPIRs
P08758	GDTSGDYKKALLLLC	Outside PPIRs
P08921	ELKLYQGKEHLRSLR	Outside PPIRs
P09012	GQAFVIFKEVSSATN	Inside PPIRs
P09038	DPKRLYCKNGGFFLR	Inside PPIRs
P09038	LKRTGQYKLGSKTGP	Inside PPIRs
P09038	SKTGPGQKAILFLPM	Inside PPIRs
P09038	TSWYVALKRTGQYKL	Outside PPIRs
P09038	GQYKLGSKTGPGQKA	Outside PPIRs
P09041	TLDKVDLKGKRVIMR	Inside PPIRs
P09041	DKVDLKGKRVIMRVD	Outside PPIRs
P09041	FHVEEEGKGKDSSGK	Outside PPIRs
P09041	AFQASLSKLGDVYVN	Outside PPIRs
P09104	VIKDKYGKDATNVGD	Inside PPIRs
P09104	AEVYHTLKGVIKDKY	Outside PPIRs
P09104	HTLKGVIKDKYGKDA	Outside PPIRs
P09104	SEALELVKEAIDKAG	Outside PPIRs
P09104	ACNCLLLKVNQIGSV	Outside PPIRs
P09110	TTTVHDDKGTKRSIT	Outside PPIRs
P09110	VHDDKGTKRSITVTQ	Outside PPIRs
P09110	TTMEGLAKLKPAFKK	Outside PPIRs
P09110	ITLLNELKRRGKRAY	Outside PPIRs
P09210	SKYNLYGKDIKEKAL	Inside PPIRs
P09210	QDYLVGNKLSRADIH	Inside PPIRs
P09211	KALPGQLKPFETLLS	Inside PPIRs
P09211	CLYGQLPKFQDGDLT	Outside PPIRs
P09211	GVEDLRCKYISLIYT	Outside PPIRs
P09211	YTNYEAGKDDYVKAL	Outside PPIRs
P09211	AGKDDYVKALPGQLK	Outside PPIRs
P09211	LSARPKLKAFLASPE	Outside PPIRs
P09382	LPDGYEFKFPNRLNL	Inside PPIRs
P09382	MAADGDFKIKCVAFD	Inside PPIRs
P09382	GEVAPDAKSFVLNLG	Outside PPIRs
P09382	NTIVCNSKDGGAWGT	Outside PPIRs
P09429	VNFSEFSKKCSERWK	Inside PPIRs
P09429	NFSEFSKKCSERWKT	Inside PPIRs
P09429	DPKKPRGKMSSYAFF	Outside PPIRs
P09429	CREEHKKKHPDASVN	Outside PPIRs
P09429	RWKTMSAKEKGKFED	Outside PPIRs
P09429	MSAKEKGKFEDMAKA	Outside PPIRs
P09429	GKFEDMAKADKARYE	Outside PPIRs
P09429	ARYEREMKTYIPPKG	Outside PPIRs
P09429	MKTYIPPKGETKKKF	Outside PPIRs
P09467	TEYIQRKKFPPDNSA	Inside PPIRs
P09467	NVTGDQVKKLDVLSN	Outside PPIRs
P09467	IFLYPANKKSPNGKL	Outside PPIRs
P09467	DDVLEFLKVYEKHSA	Outside PPIRs
P09488	EKISAYMKSSRFLPR	Inside PPIRs
P09488	EFEKLKPKYLEELPE	Outside PPIRs
P09525	LHVFDEYKRISQKDI	Outside PPIRs
P09525	KDIEQSIKSETSGSF	Outside PPIRs
P09525	KSAYFAEKLYKSMKG	Outside PPIRs
P09525	EKLYKSMKGLGTDDN	Outside PPIRs
P09525	HFKRLYGKSLYSFIK	Outside PPIRs
P09525	KSLYSFIKGDTSGDY	Outside PPIRs
P09527	MNQYVNKKFSNQYKA	Outside PPIRs
P09601	QDLSEALKEATKEVH	Outside PPIRs
P09601	EFMRNFQKGQVTRDG	Outside PPIRs
P09622	EVRLNLDKMMEQKST	Inside PPIRs
P09622	GYGKITGKNQVTATK	Inside PPIRs
P09622	ILQKQGFKFKLNTKV	Inside PPIRs
P09622	KAAQLGFKTVCIEKN	Outside PPIRs
P09622	FKTVCIEKNETLGGT	Outside PPIRs
P09622	YYHMAHGKDFASRGI	Outside PPIRs
P09622	GGIAHLFKQNKVVHV	Outside PPIRs
P09622	AHLFKQNKVVHVNGY	Outside PPIRs
P09622	VHVNGYGKITGKNQV	Outside PPIRs
P09622	KNQVTATKADGGTQV	Outside PPIRs
P09622	NFQRILQKQGFKFKL	Outside PPIRs
P09622	QKQGFKFKLNTKVTG	Outside PPIRs
P09622	FKFKLNTKVTGATKK	Outside PPIRs
P09622	IGRRPFTKNLGLEEL	Outside PPIRs
P09622	VNTRFQTKIPNIYAI	Outside PPIRs
P09622	GKSEEQLKEEGIEYK	Outside PPIRs
P09622	KEEGIEYKVGKFPFA	Outside PPIRs
P09622	GIEYKVGKFPFAANS	Outside PPIRs
P09651	DGRVVEPKRAVSRED	Inside PPIRs
P09651	VMRDPNTKRSRGFGF	Outside PPIRs
P09651	PGAHLTVKKIFVGGI	Outside PPIRs
P09651	KIFVGGIKEDTEEHH	Outside PPIRs
P09651	MTDRGSGKKRGFAFV	Outside PPIRs
P09651	TDRGSGKKRGFAFVT	Outside PPIRs
P09651	VDKIVIQKYHTVNGH	Outside PPIRs
P09661	KRGAQLAKDIARRSK	Outside PPIRs
P09871	SGWGRTEKRDRAVRL	Outside PPIRs
P09874	GQDGIGSKAEKTLGD	Outside PPIRs
P09874	GIGSKAEKTLGDFAA	Outside PPIRs
P09874	TCKGCMEKIEKGQVR	Outside PPIRs
P09874	KKMVDPEKPQLGMID	Outside PPIRs
P09874	NDLIWNIKDELKKVC	Outside PPIRs
P09874	WNIKDELKKVCSTND	Outside PPIRs
P09874	NIKDELKKVCSTNDL	Outside PPIRs
P09874	GTVIGSNKLEQMPSK	Outside PPIRs
P09874	FMKLYEEKTGNAWHS	Outside PPIRs
P09884	VKKLAVTKPNNIKSM	Outside PPIRs
P09884	MFIACAGKKTADKAV	Outside PPIRs
P09913	KMKDKLQKIAKMRLS	Outside PPIRs
P09913	DKLQKIAKMRLSKNG	Outside PPIRs
P09914	GQNEEALKSLKEAEN	Outside PPIRs
P09917	RKSSGFPKSVKSREQ	Inside PPIRs
P09936	SSEDTLLKDAAKVCR	Outside PPIRs
P09951	AEPFIDAKYDVRVQK	Inside PPIRs
P09951	VKVVRSLKPDFVLIR	Outside PPIRs
P09951	QMVRLHKKLGTEEFP	Outside PPIRs
P09960	RSLVLDTKDLTIEKV	Outside PPIRs
P09960	VINGQEVKYALGERQ	Outside PPIRs
P09960	CGRLFGEKFRHFNAL	Outside PPIRs
P09960	FLKAYVEKFSYKSIT	Outside PPIRs
P09960	YVEKFSYKSITTDDW	Outside PPIRs
P09960	DFLYSYFKDKVDVLN	Outside PPIRs
P09960	SQRWITAKEDDLNSF	Outside PPIRs
P09960	KFTRPLFKDLAAFDK	Outside PPIRs
P0CG29	LQINSLGKLPTLKDG	Inside PPIRs
P0CG47	FVKTLTGKTITLEVE	Inside PPIRs
P0CG47	QRLIFAGKQLEDGRT	Inside PPIRs
P0CG47	GGMQIFVKTLTGKTI	Outside PPIRs
P0CG49	VKAKIQDKEGIPPDQ	Outside PPIRs
P0CG49	LSDYNIQKESTLHLV	Outside PPIRs
P10085	RCLLWACKACKRKTT	Outside PPIRs
P10085	LWACKACKRKTTNAD	Outside PPIRs
P10275	GMTLGARKLKKLGNL	Outside PPIRs
P10275	TLGARKLKKLGNLKL	Outside PPIRs
P10275	LGARKLKKLGNLKLQ	Outside PPIRs
P10275	ELRMNYIKELDRIIA	Outside PPIRs
P10300	LASWSSSKGVLYGES	Inside PPIRs
P10412	PVKKKARKSAGAAKR	Inside PPIRs
P10599	CGPCKMIKPFFHSLS	Outside PPIRs
P10599	MPTFQFFKKGQKVGE	Outside PPIRs
P10599	GEFSGANKEKLEATI	Outside PPIRs
P10648	ILNYIATKYDLYGKD	Inside PPIRs
P10648	QSPEDLEKLKKDGNL	Outside PPIRs
P10648	TKYDLYGKDMKERAL	Outside PPIRs
P10648	PAFEKVLKSHGQDYL	Outside PPIRs
P10648	ISSLPNVKKFLHPGS	Outside PPIRs
P10719	DVARGVQKILQDYKS	Inside PPIRs
P10719	EGLVRGQKVLDSGAP	Outside PPIRs
P10719	LDSGAPIKIPVGPET	Outside PPIRs
P10719	IDERGPIKTKQFAPI	Outside PPIRs
P10719	ERGPIKTKQFAPIHA	Outside PPIRs
P10719	DLLAPYAKGGKIGLF	Outside PPIRs
P10719	ESGVINLKDATSKVA	Outside PPIRs
P10719	NLKDATSKVALVYGQ	Outside PPIRs
P10719	ERITTTKKGSITSVQ	Outside PPIRs
P10719	VFTGHMGKLVPLKET	Outside PPIRs
P10719	MGKLVPLKETIKGFQ	Outside PPIRs
P10719	EAVAKADKLAEEHGS	Outside PPIRs
P10760	TGVHNLYKMMANGIL	Inside PPIRs
P10760	ESLIDGIKRATDVMI	Inside PPIRs
P10760	AVEKVNIKPQVDRYL	Inside PPIRs
P10760	HLGKLNVKLTKLTEK	Inside PPIRs
P10760	KLTKLTEKQAQYLGM	Inside PPIRs
P10760	MADKLPYKVADIGLA	Outside PPIRs
P10760	REMYSASKPLKGARI	Outside PPIRs
P10760	LNENAVEKVNIKPQV	Outside PPIRs
P10760	GVHFLPKKLDEAVAE	Outside PPIRs
P10768	LKQISSNKCFGGLQK	Outside PPIRs
P10768	FAVYLPPKAETGKCP	Outside PPIRs
P10768	PVLCPWGKKAFSGYL	Outside PPIRs
P10768	VLCPWGKKAFSGYLG	Outside PPIRs
P10768	GTDQSKWKAYDATHL	Outside PPIRs
P10824	EKAAREVKLLLLGAG	Inside PPIRs
P10824	TFKDLHFKMFDVGGQ	Inside PPIRs
P10824	NRMHESMKLFDSICN	Inside PPIRs
P10824	NLREDGEKAAREVKL	Outside PPIRs
P11021	ENTVFDAKRLIGRTW	Outside PPIRs
P11021	PSVQQDIKFLPFKVV	Outside PPIRs
P11021	DIKFLPFKVVEKKTK	Outside PPIRs
P11021	LPFKVVEKKTKPYIQ	Outside PPIRs
P11021	PFKVVEKKTKPYIQV	Outside PPIRs
P11021	KVVEKKTKPYIQVDI	Outside PPIRs
P11021	DIGGGQTKTFAPEEI	Outside PPIRs
P11021	ISAMVLTKMKETAEA	Outside PPIRs
P11021	AMVLTKMKETAEAYL	Outside PPIRs
P11021	TAEAYLGKKVTHAVV	Outside PPIRs
P11021	RVMEHFIKLYKKKTG	Outside PPIRs
P11021	DLFRSTMKPVQKVLE	Outside PPIRs
P11021	VLEDSDLKKSDIDEI	Outside PPIRs
P11021	LEDSDLKKSDIDEIV	Outside PPIRs
P11021	PKIQQLVKEFFNGKE	Outside PPIRs
P11142	RLIGDAAKNQVAMNP	Outside PPIRs
P11142	TNTVFDAKRLIGRRF	Outside PPIRs
P11142	AVVQSDMKHWPFMVV	Outside PPIRs
P11142	PKVQVEYKGETKSFY	Outside PPIRs
P11142	VEYKGETKSFYPEEV	Outside PPIRs
P11142	IAEAYLGKTVTNAVV	Outside PPIRs
P11142	DSQRQATKDAGTIAG	Outside PPIRs
P11142	AIAYGLDKKVGAERN	Outside PPIRs
P11142	NHFIAEFKRKHKKDI	Outside PPIRs
P11142	KKDISENKRAVRRLR	Outside PPIRs
P11142	GTLDPVEKALRDAKL	Outside PPIRs
P11142	LRDAKLDKSQIHDIV	Outside PPIRs
P11142	TRIPKIQKLLQDFFN	Outside PPIRs
P11142	FNGKELNKSINPDEA	Outside PPIRs
P11171	KLAPNQTKELEEKVM	Inside PPIRs
P11171	QTKELEEKVMELHKS	Outside PPIRs
P11171	YESTIGFKLPSYRAA	Outside PPIRs
P11172	ETKDYGTKRLVEGTI	Outside PPIRs
P11172	REQGGKDKLQAHGIR	Outside PPIRs
P11177	DVPMPYAKILEDNSI	Inside PPIRs
P11177	AQYDGAYKVSRGLWK	Outside PPIRs
P11177	DNSIPQVKDIIFAIK	Outside PPIRs
P11234	LMREIRTKKMSENKD	Outside PPIRs
P11234	MREIRTKKMSENKDK	Outside PPIRs
P11310	RALDEATKYALERKT	Inside PPIRs
P11310	ARSDPDPKAPANKAF	Outside PPIRs
P11310	VAMGAFDKTRPVVAA	Outside PPIRs
P11348	QVTAEVGKLLGDQKV	Outside PPIRs
P11348	ISSHLATKHLKEGGL	Outside PPIRs
P11348	HLATKHLKEGGLLTL	Outside PPIRs
P11362	SPEKMEKKLHAVPAA	Outside PPIRs
P11362	LHAVPAAKTVKFKCP	Outside PPIRs
P11387	IFRKNFFKDWRKEMT	Outside PPIRs
P11387	ATDREENKQIALGTS	Outside PPIRs
P11388	TTVKFVVKMTEEKLA	Outside PPIRs
P11413	KQSEPFFKATPEEKL	Outside PPIRs
P11413	WNRIIVEKPFGRDLQ	Outside PPIRs
P11413	DIFHQQCKRNELVIR	Outside PPIRs
P11413	PNEAVYTKMMTKKPG	Outside PPIRs
P11413	YTKMMTKKPGMFFNP	Outside PPIRs
P11413	GNRYKNVKLPDAYER	Outside PPIRs
P11413	TEADELMKRVGFQYE	Outside PPIRs
P11442	ASKVIALKAGKTLQI	Inside PPIRs
P11442	AIMNPASKVIALKAG	Outside PPIRs
P11442	YRTDAKQKWLLLTGI	Outside PPIRs
P11442	VRGQAGGKLHIIEVG	Outside PPIRs
P11442	TGNQPFPKKAVDVFF	Outside PPIRs
P11442	AEELFARKFNALFAQ	Outside PPIRs
P11442	GNYSEAAKVAANAPK	Outside PPIRs
P11442	GRKQLLEKWLKEDKL	Outside PPIRs
P11442	QLLEKWLKEDKLECS	Outside PPIRs
P11498	LDLQALEKELVDRHG	Outside PPIRs
P11498	QLRSILVKDTQAMKE	Outside PPIRs
P11509	FVPFSIGKRNCFGEG	Outside PPIRs
P11532	EREDVQKKTFTKWVN	Inside PPIRs
P11532	VDTTYPDKKSILMYI	Outside PPIRs
P11586	PAEILNGKEISAQIR	Outside PPIRs
P11586	SNLYINVKLKAAEEI	Outside PPIRs
P11586	DVAYDEAKERASFIT	Outside PPIRs
P11712	QFLNLMEKLNENIKI	Outside PPIRs
P11762	GELAPDAKSFVLNLG	Outside PPIRs
P11762	LPDGHEFKFPNRLNM	Outside PPIRs
P11762	MAADGDFKIKCVAFE	Outside PPIRs
P11766	IPQCGECKFCLNPKT	Inside PPIRs
P11766	CKFCLNPKTNLCQKI	Inside PPIRs
P11766	LVTGRTWKGTAFGGW	Inside PPIRs
P11766	IIGVDINKDKFARAK	Outside PPIRs
P11766	LVSEYMSKKIKVDEF	Outside PPIRs
P11766	FELMHSGKSIRTVVK	Outside PPIRs
P11940	GVGNIFIKNLDKSID	Outside PPIRs
P11940	IFIKNLDKSIDNKAL	Outside PPIRs
P12004	VNLTSMSKILKCAGN	Inside PPIRs
P12004	TSMSKILKCAGNEDI	Inside PPIRs
P12004	AVVISCAKDGVKFSA	Outside PPIRs
P12004	SQTSNVDKEEEAVTI	Outside PPIRs
P12004	RYLNFFTKATPLSST	Outside PPIRs
P12004	IADMGHLKYYLAPKI	Outside PPIRs
P12081	SKLIYDLKDQGGELL	Inside PPIRs
P12081	IKAELLYKKNPKLLN	Inside PPIRs
P12268	APAGITLKEANEILQ	Outside PPIRs
P12268	LQRSKKGKLPIVNED	Outside PPIRs
P12268	MIKYIKDKYPNLQVI	Outside PPIRs
P12277	IETLFKSKDYEFMWN	Outside PPIRs
P12277	EKFSEVLKRLRLQKR	Outside PPIRs
P12367	TFRRIIVKNNAKKRK	Outside PPIRs
P12369	AMFEKLVKEGEHVID	Outside PPIRs
P12821	SANLPLAKRQQYNAL	Outside PPIRs
P12883	QTRPFDLKKDVFVPD	Outside PPIRs
P12883	TRPFDLKKDVFVPDD	Outside PPIRs
P12883	CVTVNPYKWLPVYTP	Outside PPIRs
P12883	IMHFGNMKFKLKQRE	Outside PPIRs
P12883	VGNEYVTKGQNVQQV	Outside PPIRs
P12883	VLEQEEYKKEGIEWT	Outside PPIRs
P12883	KATDMTFKAKLFDNH	Outside PPIRs
P12883	DIDHNQYKFGHTKVF	Outside PPIRs
P12883	EKEMASMKEEFTRLK	Outside PPIRs
P12883	RLKEALEKSEARRKE	Outside PPIRs
P12883	MNAELTAKKRKLEDE	Outside PPIRs
P12883	ELTAKKRKLEDECSE	Outside PPIRs
P12883	EDECSELKRDIDDLE	Outside PPIRs
P12955	WLGNETLKVPLALFA	Outside PPIRs
P12955	SHATWMGKIHSKEHF	Outside PPIRs
P12956	LLLPSDTKRSQIYGS	Inside PPIRs
P12956	LLIKCLEKEVAALCR	Inside PPIRs
P12956	VVFYGTEKDKNSVNF	Outside PPIRs
P12956	DKNSVNFKNIYVLQE	Outside PPIRs
P12956	ELDNPGAKRILELDQ	Outside PPIRs
P12956	NLVQKALKPPPIKLY	Outside PPIRs
P12956	SRQIILEKEETEELK	Outside PPIRs
P12956	KEETEELKRFDDPGL	Outside PPIRs
P12956	ATPEQVGKMKAIVEK	Outside PPIRs
P12956	KMKAIVEKLRFTYRS	Outside PPIRs
P12956	DNEGSGSKRPKVEYS	Outside PPIRs
P12956	GSGSKRPKVEYSEEE	Outside PPIRs
P12956	ISKGTLGKFTVPMLK	Outside PPIRs
P13010	SIRIAAYKSILQERV	Inside PPIRs
P13010	FMGNQVLKVFAARDD	Inside PPIRs
P13010	DLSSRFSKSQLDIII	Outside PPIRs
P13010	DIIIHSLKKCDISLQ	Outside PPIRs
P13010	HGPSFPLKGITEQQK	Outside PPIRs
P13010	KVDEEQMKYKSEGKC	Outside PPIRs
P13010	MKYKSEGKCFSVLGF	Outside PPIRs
P13010	IVRYAYDKRANPQVG	Outside PPIRs
P13010	SSLKNSKKYAPTEAQ	Outside PPIRs
P13010	DSMSLAKKDEKTDTL	Outside PPIRs
P13010	KSQIPLSKIKTLFPL	Outside PPIRs
P13010	LFPLIEAKKKDQVTA	Outside PPIRs
P13010	HEDGPTAKKLKTEQG	Outside PPIRs
P13010	EDGPTAKKLKTEQGG	Outside PPIRs
P13051	FGCRHFSKTNELLQK	Outside PPIRs
P13255	DASDKMLKYALKERW	Inside PPIRs
P13255	PGKNIYYKSDLTKDI	Outside PPIRs
P13255	DGAPGFSKFRLSYYP	Outside PPIRs
P13444	RVVRDTIKHIGYDDS	Outside PPIRs
P13444	ALKEQVIKAVVPAKY	Outside PPIRs
P13444	IKAVVPAKYLDEDTI	Outside PPIRs
P13444	ELLEVVNKNFDLRPG	Outside PPIRs
P13489	LASVLRAKPDFKELT	Outside PPIRs
P13745	ISSLPNVKKFLQPGS	Outside PPIRs
P13745	SSLPNVKKFLQPGSQ	Outside PPIRs
P13804	ISEWLDQKLTKSDRP	Inside PPIRs
P13804	VAQHDVYKGLLPEEL	Outside PPIRs
P13804	PLILATQKQFNYTHI	Outside PPIRs
P13804	ISDIIAIKSPDTFVR	Outside PPIRs
P13928	PDAETLYKAMKGIGT	Outside PPIRs
P13928	KDLTETLKSELSGKF	Outside PPIRs
P13928	RVFEEYEKIANKSIE	Outside PPIRs
P13928	ERLYYAMKGAGTRDG	Outside PPIRs
P13929	DKGRYLGKGVLKAVE	Outside PPIRs
P13929	GKYDLDFKSPDDPAR	Outside PPIRs
P13984	NTGVWLVKVPKYLSQ	Inside PPIRs
P13984	YLSQQWAKASGRGEV	Inside PPIRs
P13984	NIHDIGGKPASVSAP	Inside PPIRs
P14174	AQNRSYSKLLCGLLA	Inside PPIRs
P14604	FAAGADIKEMQNRTF	Inside PPIRs
P14604	RISAQDAKQAGLVSK	Inside PPIRs
P14604	FQYIITEKKGKNSSV	Outside PPIRs
P14604	FQDCYSGKFLSHWDH	Outside PPIRs
P14618	EKDIQDLKFGVEQDV	Inside PPIRs
P14618	GAVEASFKCCSGAII	Inside PPIRs
P14618	SRSVETLKEMIKSGM	Outside PPIRs
P14618	ETLKEMIKSGMNVAR	Outside PPIRs
P14618	EYHAETIKNVRTATE	Outside PPIRs
P14618	VAVALDTKGPEIRTG	Outside PPIRs
P14618	GTAEVELKKGATLKI	Outside PPIRs
P14618	LKKGATLKITLDNAY	Outside PPIRs
P14618	LDNAYMEKCDENILW	Outside PPIRs
P14618	NILWLDYKNICKVVE	Outside PPIRs
P14618	LDYKNICKVVEVGSK	Outside PPIRs
P14618	GLISLQVKQKGADFL	Outside PPIRs
P14618	ISLQVKQKGADFLVT	Outside PPIRs
P14618	NGGSLGSKKGVNLPG	Outside PPIRs
P14618	GGSLGSKKGVNLPGA	Outside PPIRs
P14618	DLPAVSEKDIQDLKF	Outside PPIRs
P14618	VRKVLGEKGKNIKII	Outside PPIRs
P14618	GEKGKNIKIISKIEN	Outside PPIRs
P14618	MLSGETAKGDYPLEA	Outside PPIRs
P14618	GAIIVLTKSGRSAHQ	Outside PPIRs
P14618	NFAMNVGKARGFFKK	Outside PPIRs
P14649	PTNAEVLKVLGNPKS	Outside PPIRs
P14668	EVLRKAMKGLGTDED	Inside PPIRs
P14668	TSLYSMIKGDTSGDY	Inside PPIRs
P14668	QQIAEEFKTLFGRDL	Outside PPIRs
P14668	RDLVNDMKSELTGKF	Outside PPIRs
P14668	MKSELTGKFEKLIVA	Outside PPIRs
P14668	ELTGKFEKLIVALMK	Outside PPIRs
P14668	KLIVALMKPSRLYDA	Outside PPIRs
P14668	LYDAYELKHALKGAG	Outside PPIRs
P14668	YELKHALKGAGTDEK	Outside PPIRs
P14668	KGAGTDEKVLTEIIA	Outside PPIRs
P14668	KWGTDEEKFITILGT	Outside PPIRs
P14668	NLLLAVVKSIRSIPA	Outside PPIRs
P14668	ETLYYAMKGAGTDDH	Outside PPIRs
P14735	AVDSEHEKNVMNDAW	Inside PPIRs
P14735	LYKIVPIKDIRNLYV	Inside PPIRs
P14735	GKFKLPTKNEFIPTN	Inside PPIRs
P14735	WRLFQLEKATGNPKH	Outside PPIRs
P14735	IPDEVIKKWQNADLN	Outside PPIRs
P14735	QNADLNGKFKLPTKN	Outside PPIRs
P14740	YTLADYLKNTFRVKS	Outside PPIRs
P14740	YSIYDLNKRQLITEE	Outside PPIRs
P14740	FYKIVSDKDGYKHIC	Outside PPIRs
P14740	PGGRNLYKIQLTDHT	Outside PPIRs
P14740	LHRSTDQKELRVLED	Outside PPIRs
P14866	ENYDDPHKTPASPVV	Outside PPIRs
P14868	VRDLTIQKADEVVWV	Outside PPIRs
P14868	HTSRAKGKQCFLVLR	Outside PPIRs
P14868	HASKQMVKFAANINK	Outside PPIRs
P14868	KFAANINKESIVDVE	Outside PPIRs
P14868	FRETLINKGFVEIQT	Outside PPIRs
P14868	AQSPQLYKQMCICAD	Outside PPIRs
P14868	TEIQTVNKQFPCEPF	Outside PPIRs
P14868	DLSTPNEKLLGHLVK	Outside PPIRs
P14868	HHGIDLEKIKAYIDS	Outside PPIRs
P14868	GIDLEKIKAYIDSFR	Outside PPIRs
P14921	HKPKGTFKDYVRDRA	Outside PPIRs
P15104	SHLNKGIKQVYMSLP	Inside PPIRs
P15104	LVLCEVFKYNRRPAE	Outside PPIRs
P15121	LLLNNGAKMPILGLG	Inside PPIRs
P15121	LVKGACQKTLSDLKL	Outside PPIRs
P15121	SPDRPWAKPEDPSLL	Outside PPIRs
P15121	RNLVVIPKSVTPERI	Outside PPIRs
P15153	PQGLALAKEIDSVKY	Outside PPIRs
P15170	GKTIAIGKVLKLVPE	Inside PPIRs
P15170	TICLETFKDFPQMGR	Outside PPIRs
P15311	QLFDQVVKTIGLREV	Outside PPIRs
P15311	KGFPTWLKLDKKVSA	Outside PPIRs
P15311	KENPLQFKFRAKFYP	Outside PPIRs
P15311	AKFGDYNKEVHKSGY	Outside PPIRs
P15311	AEHRGMLKDNAMLEY	Outside PPIRs
P15311	RNISFNDKKFVIKPI	Outside PPIRs
P15311	NDKKFVIKPIDKKAP	Outside PPIRs
P15311	VIKPIDKKAPDFVFY	Outside PPIRs
P15336	DPDEKRRKFLERNRA	Outside PPIRs
P15336	SRCRQKRKVWVQSLE	Outside PPIRs
P15498	PKMTEYDKRCCCLRE	Outside PPIRs
P15498	SIQQHFLKPLQRFLK	Outside PPIRs
P15498	RVHTHFLKEMKEALG	Outside PPIRs
P15498	LLLQELVKHTQEAME	Outside PPIRs
P15498	QGYELFFKTRELKKK	Outside PPIRs
P15498	IKYNVEVKHIKIMTA	Outside PPIRs
P15498	GLYRITEKKAFRGLT	Outside PPIRs
P15498	LYRITEKKAFRGLTE	Outside PPIRs
P15531	GLVGEIIKRFEQKGF	Inside PPIRs
P15531	IIKRFEQKGFRLVGL	Inside PPIRs
P15531	WEGLNVVKTGRVMLG	Inside PPIRs
P15531	ERTFIAIKPDGVQRG	Outside PPIRs
P15531	QASEDLLKEHYVDLK	Outside PPIRs
P15531	KEHYVDLKDRPFFAG	Outside PPIRs
P15531	PFFAGLVKYMHSGPV	Outside PPIRs
P15531	ETNPADSKPGTIRGD	Outside PPIRs
P15559	SRKDITGKLKDPANF	Inside PPIRs
P15559	IQILEGWKKRLENIW	Inside PPIRs
P15559	SVGHHLGKSIPTDNQ	Inside PPIRs
P15559	EAAAAALKKKGWEVV	Outside PPIRs
P15559	AESVLAYKEGHLSPD	Outside PPIRs
P15559	QILEGWKKRLENIWD	Outside PPIRs
P15651	PIAAQLDKEHLFPTS	Inside PPIRs
P15651	TCRDFAEKELVPIAA	Outside PPIRs
P15651	TDRSRQNKGISAFLV	Outside PPIRs
P15651	AFGAPLTKLQNIQFK	Outside PPIRs
P15651	TWRAAMLKDNKKPFT	Outside PPIRs
P15651	AMLKDNKKPFTKESA	Outside PPIRs
P15924	LLYDWSDKNTNIAQK	Outside PPIRs
P15924	KNTNIAQKQEAFSIR	Outside PPIRs
P15924	LPVEEAYKRGLVGIE	Outside PPIRs
P15999	FGNDKLIKEGDIVKR	Inside PPIRs
P15999	STVAQLVKRLTDADA	Inside PPIRs
P15999	IIYDDLSKQAVAYRQ	Inside PPIRs
P15999	VVVFGNDKLIKEGDI	Outside PPIRs
P15999	IKEGDIVKRTGAIVD	Outside PPIRs
P15999	LGNAIDGKGPVGSKI	Outside PPIRs
P15999	GKGPVGSKIRRRVGL	Outside PPIRs
P15999	IRRRVGLKAPGIIPR	Outside PPIRs
P15999	EPMQTGIKAVDSLVP	Outside PPIRs
P15999	IDTIINQKRFNDGTD	Outside PPIRs
P15999	FNDGTDEKKKLYCIY	Outside PPIRs
P15999	NDGTDEKKKLYCIYV	Outside PPIRs
P15999	EYFRDNGKHALIIYD	Outside PPIRs
P15999	AAQTRAMKQVAGTMK	Outside PPIRs
P15999	KQVAGTMKLELAQYR	Outside PPIRs
P15999	GVRGYLDKLEPSKIT	Outside PPIRs
P15999	LDKLEPSKITKFESA	Outside PPIRs
P15999	LEPSKITKFESAFLS	Outside PPIRs
P15999	GNIRSDGKISEQSDA	Outside PPIRs
P15999	ISEQSDAKLKEIVTN	Outside PPIRs
P15999	EQSDAKLKEIVTNFL	Outside PPIRs
P16086	TLLNSTNKDWWKVEV	Outside PPIRs
P16104	PKAPSGGKKATQASQ	Outside PPIRs
P16109	YSWNISRKYCQNRYT	Outside PPIRs
P16157	FPENAVTKRVKLALQ	Outside PPIRs
P16219	LFPAAQVKKMGGLGL	Outside PPIRs
P16219	GEPGMGFKIAMQTLD	Outside PPIRs
P16219	AFGAPLTKLQVIQFK	Outside PPIRs
P16220	SRRPSYRKILNDLSS	Outside PPIRs
P16278	GAYINDFKGLVSNLT	Outside PPIRs
P16330	YAQQEVVKRSYGKAF	Inside PPIRs
P16330	YFGWFLTKKSSETLR	Outside PPIRs
P16330	GKLYSLGKGRWMLSL	Outside PPIRs
P16662	TDLLNALKRVINDPS	Outside PPIRs
P17096	PSEVPTPKRPRGRPK	Outside PPIRs
P17096	KRPRGRPKGSKNKGA	Outside PPIRs
P17096	RGRPKGSKNKGAAKT	Outside PPIRs
P17096	RPKGSKNKGAAKTRK	Outside PPIRs
P17096	SKNKGAAKTRKTTTT	Outside PPIRs
P17096	KGAAKTRKTTTTPGR	Outside PPIRs
P17096	TTTTPGRKPRGRPKK	Outside PPIRs
P17096	RKPRGRPKKLEKEEE	Outside PPIRs
P17252	KGAENFDKFFTRGQP	Inside PPIRs
P17252	KEAVSVCKGLMTKHP	Outside PPIRs
P17252	FRRIDWEKLENREIQ	Outside PPIRs
P17542	PPDKKLSKNEILRLA	Inside PPIRs
P17542	GAFAELRKLIPTHPP	Outside PPIRs
P17542	IPTHPPDKKLSKNEI	Outside PPIRs
P17542	PTHPPDKKLSKNEIL	Outside PPIRs
P17559	ETRINIVKLTEKILT	Inside PPIRs
P17559	NIVKLTEKILTSPLC	Inside PPIRs
P17612	SHFSSDLKDLLRNLL	Inside PPIRs
P17612	LLQVDLTKRFGNLKN	Outside PPIRs
P17655	IPSALGFKELGPYSS	Outside PPIRs
P17655	TLTSDTYKKWKLTKM	Outside PPIRs
P17655	LTSDTYKKWKLTKMD	Outside PPIRs
P17676	KAKKTVDKHSDEYKI	Inside PPIRs
P17676	QVKSKAKKTVDKHSD	Outside PPIRs
P17679	GIQTRNRKASGKGKK	Outside PPIRs
P17844	VETYRRSKEITVRGH	Outside PPIRs
P17844	IDFLECGKTNLRRTT	Outside PPIRs
P17931	RVIVCNTKLDNNWGR	Outside PPIRs
P18031	YWPQKEEKEMIFEDT	Outside PPIRs
P18031	IFEDTNLKLTLISED	Outside PPIRs
P18206	TTEDQILKRDMPPAF	Outside PPIRs
P18206	PGMTKMAKMIDERQQ	Outside PPIRs
P18206	EISALTSKLADLRRQ	Outside PPIRs
P18206	AAVHLEGKIEQAQRW	Outside PPIRs
P18206	YEHFETMKNQWIDNV	Outside PPIRs
P18206	NRILLVAKREVENSE	Outside PPIRs
P18206	NDIIAAAKRMALLMA	Outside PPIRs
P18206	LKILSTVKATMLGRT	Outside PPIRs
P18669	PAGHEEAKRGGQALR	Outside PPIRs
P18669	GGLTGLNKAETAAKH	Outside PPIRs
P18669	NKAETAAKHGEAQVK	Outside PPIRs
P18669	KHGEAQVKIWRRSYD	Outside PPIRs
P18669	PFYSNISKDRRYADL	Outside PPIRs
P18669	LPSCESLKDTIARAL	Outside PPIRs
P18886	LPRLPIPKLEDTMKR	Outside PPIRs
P18886	PKLEDTMKRYLNAQK	Outside PPIRs
P18886	KRYLNAQKPLLDDSQ	Outside PPIRs
P18886	NFETGVGKELHAHLL	Outside PPIRs
P18886	AHLLAQDKQNKHTSY	Outside PPIRs
P18886	DELFTDTKARHLLVL	Outside PPIRs
P18886	VWAELRQKLIFDGNE	Outside PPIRs
P18886	DGNEETLKKVDSAVF	Outside PPIRs
P18886	GITAAKEKFDTTVKT	Outside PPIRs
P18886	RPASIFTKRCSEAFV	Outside PPIRs
P18886	KYHGQLTKEAAMGQG	Outside PPIRs
P19157	KALPGHLKPFETLLS	Inside PPIRs
P19157	LSARPKIKAFLSSPE	Inside PPIRs
P19157	RSLGLYGKNQREAAQ	Outside PPIRs
P19157	GVEDLRGKYVTLIYT	Outside PPIRs
P19157	YTNYENGKNDYVKAL	Outside PPIRs
P19157	NGKNDYVKALPGHLK	Outside PPIRs
P19367	SIPDGSEKGDFIALD	Outside PPIRs
P19367	NFRVLLVKIRSGKKR	Outside PPIRs
P19367	NILIDFTKKGFLFRG	Outside PPIRs
P19429	AEERRGEKGRALSTR	Outside PPIRs
P19429	RAHLKQVKKEDTEKE	Outside PPIRs
P19429	AHLKQVKKEDTEKEN	Outside PPIRs
P19652	DVMYTDWKKDKCEPL	Outside PPIRs
P19836	EIEVDFSKPYVRVTM	Outside PPIRs
P19971	AALTAMDKPLGRCVG	Outside PPIRs
P20070	TLENPDIKYPLRLID	Outside PPIRs
P20070	YPLRLIDKEIISHDT	Outside PPIRs
P20070	LVVKVYFKDTHPKFP	Outside PPIRs
P20070	LVYQGKGKFAIRADK	Outside PPIRs
P20339	GNKICQFKLVLLGES	Outside PPIRs
P20700	SQLSNLQKESRACLE	Outside PPIRs
P20700	MEISAYRKLLEGEEE	Outside PPIRs
P20700	GDTSVSYKYTSRYVL	Outside PPIRs
P20813	FIPFSLGKRICLGEG	Outside PPIRs
P20827	FTPFTLGKEFKEGHS	Outside PPIRs
P20839	LASKDSQKQLLCGAA	Outside PPIRs
P21266	LPYLLDGKNKITQSN	Outside PPIRs
P21333	LAEDAPWKKIQQNTF	Outside PPIRs
P21333	EAKKQTPKQRLLGWI	Outside PPIRs
P21333	AKGLGLSKAYVGQKS	Outside PPIRs
P21333	PCEEILVKHVGSRLY	Outside PPIRs
P21333	YSVSYLLKDKGEYTL	Outside PPIRs
P21333	VSYLLKDKGEYTLVV	Outside PPIRs
P21359	TRHQVHEKEEFKALK	Outside PPIRs
P21396	TVRNEHVKWVDVGGA	Outside PPIRs
P21396	RTMDEMGKEIPVDAP	Outside PPIRs
P21397	RTIDNMGKEIPTDAP	Inside PPIRs
P21575	FLHCKGKKFTDFEEV	Outside PPIRs
P21575	SDALKIAKEVDPQGQ	Outside PPIRs
P21575	AALAAERKFFLSHPS	Outside PPIRs
P21579	YDFDRFSKHDIIGEF	Outside PPIRs
P21579	LEAKNLKKMDVGGLS	Outside PPIRs
P21580	QATLESQKKLNWCRE	Outside PPIRs
P21673	RLIKELAKYEYMEEQ	Outside PPIRs
P21675	KQQLPPKKKRRVGTT	Outside PPIRs
P21707	IHLMQNGKRLKKKKT	Outside PPIRs
P21802	VSEMEMMKMIGKHKN	Outside PPIRs
P21953	PCIFFEPKILYRAAA	Outside PPIRs
P21980	ILLDVNPKFLKNAGR	Outside PPIRs
P22033	PEELPGVKPFTRGPY	Outside PPIRs
P22033	LWAHLIEKMFQPKNS	Outside PPIRs
P22102	IDIVISNKAAVAGLD	Outside PPIRs
P22102	RVKLAEHKIFPAALQ	Outside PPIRs
P22307	SSASDGFKANLVFKE	Inside PPIRs
P22307	FKANLVFKEIEKKLE	Inside PPIRs
P22307	EEGEQFVKKIGGIFA	Outside PPIRs
P22307	IGGIFAFKVKDGPGG	Outside PPIRs
P22307	VKDGPGGKEATWVVD	Outside PPIRs
P22307	SVLPNSDKKADCTIT	Outside PPIRs
P22392	IIKRFEQKGFRLVAM	Inside PPIRs
P22392	PEELVDYKSCAHDWV	Inside PPIRs
P22392	RASEEHLKQHYIDLK	Outside PPIRs
P22392	KQHYIDLKDRPFFPG	Outside PPIRs
P22392	PFFPGLVKYMNSGPV	Outside PPIRs
P22392	WEGLNVVKTGRVMLG	Outside PPIRs
P22392	IHGSDSVKSAEKEIS	Outside PPIRs
P22392	DSVKSAEKEISLWFK	Outside PPIRs
P22415	PRTTRDEKRRAQHNE	Outside PPIRs
P22415	DCSMESTKSGQSKGG	Outside PPIRs
P22681	KQTISLFKEGKERMY	Outside PPIRs
P22681	WRKAFGEKTIVPWKS	Outside PPIRs
P22734	LIPQLKKKYDVDTLD	Outside PPIRs
P22734	KVVDGLEKAIYQGPS	Outside PPIRs
P22830	NPVCRETKSFFTSQQ	Outside PPIRs
P22892	LKLIASQKFTDKRIG	Outside PPIRs
P22897	YAKGKHEKKTWFESR	Outside PPIRs
P22985	GRHPFLAKYKVGFMK	Outside PPIRs
P22985	HPFLAKYKVGFMKTG	Outside PPIRs
P22985	VRRKNMYKEGDLTHF	Outside PPIRs
P22985	LKRLEPFKKKKPTGP	Outside PPIRs
P22985	AQHGDNAKQLFQLDS	Outside PPIRs
P23141	LIPEATEKYLGGTDD	Outside PPIRs
P23141	ANTQAAQKLKDKEVA	Outside PPIRs
P23258	RTCRQYDKLRKREAF	Outside PPIRs
P23258	RQYDKLRKREAFLEQ	Outside PPIRs
P23284	SKFHRVIKDFMIQGG	Outside PPIRs
P23284	GKHVVFGKVLEGMEV	Outside PPIRs
P23284	CGKIEVEKPFAIAKE	Outside PPIRs
P23368	RHLHIKEKGKPLMLN	Inside PPIRs
P23368	GIQERNEKLFYRILQ	Outside PPIRs
P23368	NWPENHVKAVVVTDG	Outside PPIRs
P23368	FYMGLYQKRDRTQQY	Outside PPIRs
P23368	DLIDEFMKAITDRYG	Outside PPIRs
P23368	FLRKYREKYCTFNDD	Outside PPIRs
P23368	LSEQEAQKKIWMFDK	Outside PPIRs
P23368	KKIWMFDKYGLLVKG	Outside PPIRs
P23381	DDEKYLWKDLTLDQA	Inside PPIRs
P23381	AMLTGELKKALIEVL	Inside PPIRs
P23381	LKAGNASKDEIDSAV	Outside PPIRs
P23381	IQMTDDEKYLWKDLT	Outside PPIRs
P23381	IFLTDTAKQIKTKVN	Outside PPIRs
P23443	NRKKTIDKILKCKLN	Outside PPIRs
P23457	TLGSSRDKTWVDQKS	Inside PPIRs
P23457	NFRYNNAKYFDDHPN	Inside PPIRs
P23457	TVPEKVAKDEVIKAT	Outside PPIRs
P23457	VAKDEVIKATKIAID	Outside PPIRs
P23457	DEVIKATKIAIDNGF	Outside PPIRs
P23457	LVRTCLEKTLKSTQL	Outside PPIRs
P23457	QLERILNKPGLKYKP	Outside PPIRs
P23457	HLYLNQSKMLDYCKS	Outside PPIRs
P23457	PVLCAIAKKYKQTPA	Outside PPIRs
P23457	LIRSFNAKRIKELTQ	Outside PPIRs
P23458	TRLVNTLKEGKRLPC	Outside PPIRs
P23458	VNTLKEGKRLPCPPN	Outside PPIRs
P23469	LTNVRIMKENMRTGN	Outside PPIRs
P23469	NLPANMKKARVIQII	Outside PPIRs
P23471	YPTCNSPKQSPINID	Outside PPIRs
P23471	TQVNVNLKKLKFQGW	Outside PPIRs
P23526	NDSVTKSKFDNLYGC	Inside PPIRs
P23526	VAEAHLGKLNVKLTK	Outside PPIRs
P23526	KLNVKLTKLTEKQAQ	Outside PPIRs
P23589	SPINIQWKDSVYDPQ	Outside PPIRs
P23589	STKYENYKKASVGEN	Outside PPIRs
P23589	SVTWIVQKTPVEVSP	Outside PPIRs
P23771	NACGLYHKMNGQNRP	Inside PPIRs
P23771	NACGLYYKLHNINRP	Inside PPIRs
P23771	NRPLIKPKRRLSAAR	Outside PPIRs
P23772	NRPLTMKKEGIQTRN	Inside PPIRs
P23921	QERVMFDKITSRIQK	Outside PPIRs
P23921	KLYASYEKQGRVRKV	Outside PPIRs
P23921	PEACLSNKRHRPIGI	Outside PPIRs
P23945	KHLPDVHKIHSLQKV	Outside PPIRs
P24472	AKYNLYGKDLKERVR	Outside PPIRs
P24472	PFKTPKEKEESYDLI	Outside PPIRs
P24472	SNIPTIKKFLQPGSQ	Outside PPIRs
P24473	YQHLWNIKLKLRPAL	Inside PPIRs
P24473	HLWNIKLKLRPALLA	Outside PPIRs
P24473	ALLAGIMKDSGNQPP	Outside PPIRs
P24473	HKGQYILKEIPLLKQ	Outside PPIRs
P24473	LKEIPLLKQLFQVPM	Outside PPIRs
P24473	QVPMSVPKDFFGEHV	Outside PPIRs
P24473	DFFGEHVKKGTVNAM	Outside PPIRs
P24473	EQPEMLEKVSRELWM	Outside PPIRs
P24473	QAQHLLNKISTELVK	Outside PPIRs
P24473	KISTELVKSKLRETT	Outside PPIRs
P24473	ETTGAACKYGAFGLP	Outside PPIRs
P24752	TPCTTINKVCASGMK	Inside PPIRs
P24752	KVCASGMKAIMMASQ	Inside PPIRs
P24752	STPYGGVKLEDLIVK	Inside PPIRs
P24752	KLEDLIVKDGLTDVY	Inside PPIRs
P24752	LMTADAAKRLNVTPL	Inside PPIRs
P24752	IEKAGIPKEEVKEAY	Outside PPIRs
P24752	GLTDVYNKIHMGSCA	Outside PPIRs
P24752	SCAENTAKKLNIARN	Outside PPIRs
P24752	CAENTAKKLNIARNE	Outside PPIRs
P24752	KAAWEAGKFGNEVIP	Outside PPIRs
P24752	GQPDVVVKEDEEYKR	Outside PPIRs
P24752	VKEDEEYKRVDFSKV	Outside PPIRs
P24752	YKRVDFSKVPKLKTV	Outside PPIRs
P25098	DPELVQWKKELRDAY	Outside PPIRs
P25490	KAFVESSKLKRHQLV	Outside PPIRs
P25490	QLVHTGEKPFQCTFE	Outside PPIRs
P25685	EIYSGCTKKMKISHK	Inside PPIRs
P25685	KRLNPDGKSIRNEDK	Outside PPIRs
P25815	PGFLQSGKDKDAVDK	Outside PPIRs
P26038	TWLKLNKKVTAQDVR	Outside PPIRs
P26038	KESPLLFKFRAKFYP	Outside PPIRs
P26038	LLFKFRAKFYPEDVS	Outside PPIRs
P26038	ASYAVQSKYGDFNKE	Outside PPIRs
P26038	SKYGDFNKEVHKSGY	Outside PPIRs
P26038	SGYLAGDKLLPQRVL	Outside PPIRs
P26039	ANLVKTIKALDGDFT	Outside PPIRs
P26043	KGYSTWLKLNKKVTQ	Inside PPIRs
P26043	NISFNDKKFVIKPID	Inside PPIRs
P26043	LQFKFRAKFFPEDVS	Outside PPIRs
P26043	LEQHKLTKEQWEERI	Outside PPIRs
P26196	EFEDYCLKRELLMGI	Outside PPIRs
P26358	YLDDPDLKYGQHPPD	Outside PPIRs
P26358	GKKSYYKKVCIDAET	Outside PPIRs
P26358	PTEDNKFKFCVSCAR	Outside PPIRs
P26358	SPVKRPRKEPVDEDL	Outside PPIRs
P26358	LYPEHYRKYSDYIKG	Outside PPIRs
P26358	EEAVVDFKAVQGRCT	Outside PPIRs
P26358	SVVVDDKKFVSNITR	Outside PPIRs
P26358	ILRDHICKDMSALVA	Outside PPIRs
P26368	ANRVVVTKYCDPDSY	Outside PPIRs
P26440	IDRSNEFKNLREFWK	Outside PPIRs
P26440	MPGFSTSKKLDKLGM	Outside PPIRs
P26440	PGFSTSKKLDKLGMR	Outside PPIRs
P26447	VMVSTFHKYSGKEGD	Inside PPIRs
P26447	ELPSFLGKRTDEAAF	Inside PPIRs
P26447	TDEAAFQKLMSNLDS	Inside PPIRs
P26447	KLNKSELKELLTREL	Outside PPIRs
P26599	YIQFSNHKELKTDSS	Outside PPIRs
P26599	TLRIDFSKLTSLNVK	Outside PPIRs
P26599	KLTSLNVKYNNDKSR	Outside PPIRs
P26599	PIRITLSKHQNVQLP	Outside PPIRs
P26599	KGFKFFQKDRKMALI	Outside PPIRs
P26639	SHDGDDKKRPVIVHR	Outside PPIRs
P26639	DPGCTLNKKIRNAQL	Outside PPIRs
P26715	TMNGLAFKHEIKDSD	Outside PPIRs
P26715	LAFKHEIKDSDNAEL	Outside PPIRs
P26769	VKGKGDLKTYFVNTE	Outside PPIRs
P26885	LGMCEGEKRKLVIPS	Inside PPIRs
P26998	NPAFSGRKMEIVDDD	Outside PPIRs
P27144	RQYKDVAKPVIELYK	Outside PPIRs
P27144	KPVIELYKSRGVLHQ	Outside PPIRs
P27321	ENKPLDDKVKEKIKA	Outside PPIRs
P27348	NLLSVAYKNVVGGRR	Inside PPIRs
P27348	ESKVFYLKMKGDYFR	Inside PPIRs
P27348	EKTELIQKAKLAEQA	Outside PPIRs
P27348	DDMATCMKAVTEQGA	Outside PPIRs
P27348	VISSIEQKTDTSDKK	Outside PPIRs
P27348	NATNPESKVFYLKMK	Outside PPIRs
P27348	VACGDDRKQTIDNSQ	Outside PPIRs
P27348	QEAFDISKKEMQPTH	Outside PPIRs
P27348	EAFDISKKEMQPTHP	Outside PPIRs
P27361	INTTCDLKICDFGLA	Outside PPIRs
P27600	KMDLLVEKVKSVSIK	Outside PPIRs
P27600	DLLVEKVKSVSIKKH	Outside PPIRs
P27635	FKFPGRQKIHISKKW	Outside PPIRs
P27694	SLTPYQSKWTICARV	Outside PPIRs
P27694	NKVYYFSKGTLKIAN	Outside PPIRs
P27694	GTLKIANKQFTAVKN	Outside PPIRs
P27694	PTQDCNKKVIDQQNG	Outside PPIRs
P27694	NGLYRCEKCDTEFPN	Outside PPIRs
P27695	KKGLDWVKEEAPDIL	Inside PPIRs
P27695	YWSAPSDKEGYSGVG	Outside PPIRs
P27695	EAFRKFLKGLASRKP	Outside PPIRs
P27707	VLQMMYEKPERWSFT	Inside PPIRs
P27707	KYESLVEKVKEFLST	Inside PPIRs
P27797	KHKSDFGKFVLSSGK	Outside PPIRs
P27797	KFYGDEEKDKGLQTS	Outside PPIRs
P27797	YGDEEKDKGLQTSQD	Outside PPIRs
P27797	DICGPGTKKVHVIFN	Outside PPIRs
P27797	VIFNYKGKNVLINKD	Outside PPIRs
P27797	GKNVLINKDIRCKDD	Outside PPIRs
P27986	RIMHNYDKLKSRISE	Outside PPIRs
P28037	TGSTEVGKHIMKSCA	Inside PPIRs
P28037	VFINTYNKTDVAAPF	Inside PPIRs
P28037	AAPFGGFKQSGFGKD	Inside PPIRs
P28037	FKQSGFGKDLGEAAL	Inside PPIRs
P28037	FENGLWGKINARDRG	Outside PPIRs
P28037	KFAELTLKAGIPKGV	Outside PPIRs
P28037	SDHPDVRKIGFTGST	Outside PPIRs
P28037	KVVEEVEKMKIGNPL	Outside PPIRs
P28037	VFTRDINKALYVSDK	Outside PPIRs
P28161	LYSQFLGKQPWFLGD	Outside PPIRs
P28161	EKISAYMKSSRFLPR	Outside PPIRs
P28347	YDKFPEKKGGLKELF	Outside PPIRs
P28347	PEKKGGLKELFGKGP	Outside PPIRs
P28650	GLFEEAEKNEKKGLK	Outside PPIRs
P28650	QRQAQEGKNIGTTKK	Outside PPIRs
P29033	TILGGVNKHSTSIGK	Outside PPIRs
P29033	VAYRRHEKKRKFIKG	Outside PPIRs
P29033	AYRRHEKKRKFIKGE	Outside PPIRs
P29033	RRHEKKRKFIKGEIK	Outside PPIRs
P29033	EKKRKFIKGEIKSEF	Outside PPIRs
P29034	YSCQEGDKFKLSKGE	Inside PPIRs
P29066	KKASPNGKLTVYLGK	Outside PPIRs
P29218	LVTATDQKVEKMLIS	Outside PPIRs
P29350	NKGKNRYKNILPFDH	Outside PPIRs
P29373	RPCKSLVKWESENKM	Outside PPIRs
P29401	HQMDIYQKRCEAFGW	Inside PPIRs
P29401	IALDGDTKNSTFSEI	Inside PPIRs
P29401	YHKPDQQKLQALKDT	Outside PPIRs
P29401	CGMAYTGKYFDKASY	Outside PPIRs
P29401	YTGKYFDKASYRVYC	Outside PPIRs
P29401	CKAFGQAKHQPTAII	Outside PPIRs
P29401	QPTAIIAKTFKGRGI	Outside PPIRs
P29401	GITGVEDKESWHGKP	Outside PPIRs
P29401	DKESWHGKPLPKNMA	Outside PPIRs
P29401	IYSQIQSKKKILATP	Outside PPIRs
P29401	MPSLPSYKVGDKIAT	Outside PPIRs
P29401	PSYKVGDKIATRKAY	Outside PPIRs
P29401	AYGQALAKLGHASDR	Outside PPIRs
P29401	STFSEIFKKEHPDRF	Outside PPIRs
P29401	SDGVATEKAVELAAN	Outside PPIRs
P29401	VELAANTKGICFIRT	Outside PPIRs
P29401	AKVVLKSKDDQVTVI	Outside PPIRs
P29401	LAAAELLKKEKINIR	Outside PPIRs
P29401	NRVPRSGKPAELLKM	Outside PPIRs
P29401	GKPAELLKMFGIDRD	Outside PPIRs
P29476	SVRLFKRKVGGLGFL	Outside PPIRs
P29476	GGLGFLVKERVSKPP	Outside PPIRs
P29476	LVKERVSKPPVIISD	Outside PPIRs
P29476	QPLGPPTKAVDLSHQ	Outside PPIRs
P29476	QAMAKRVKATILYAT	Outside PPIRs
P29476	QGLSNVHKKRVSAAR	Outside PPIRs
P29476	REETLQAKNKGVFRE	Outside PPIRs
P29476	REPDRPKKYVQDVLQ	Outside PPIRs
P29476	RIMTQQGKLSEEDAG	Outside PPIRs
P29508	WPNKNTYKSIQMMRQ	Outside PPIRs
P29994	TDAVLLNKLHHAADL	Outside PPIRs
P29994	HHAADLEKKQNETEN	Outside PPIRs
P29994	FMKWSDNKDDILKGG	Outside PPIRs
P29994	SIAGKLEKGTITQNE	Outside PPIRs
P29994	MREQNILKQIFKLLQ	Outside PPIRs
P29994	KNQEYIAKQFGFMQK	Outside PPIRs
P30038	VYVYPDDKYKETLQL	Outside PPIRs
P30038	QVIKETHKPLGDWSY	Outside PPIRs
P30041	KLAPEFAKRNVKLIA	Outside PPIRs
P30041	NCEEPTEKLPFPIID	Outside PPIRs
P30041	GMLDPAEKDEKGMPV	Outside PPIRs
P30041	FVFGPDKKLKLSILY	Outside PPIRs
P30041	VATPVDWKDGDSVMV	Outside PPIRs
P30041	FPKGVFTKELPSGKK	Outside PPIRs
P30041	KELPSGKKYLRYTPQ	Outside PPIRs
P30044	VNLAELFKGKKGVLF	Outside PPIRs
P30046	RVPAGLEKRLCAAAA	Outside PPIRs
P30084	CYSSKFLKHWDHLTQ	Inside PPIRs
P30084	FEYIIAEKRGKNNTV	Outside PPIRs
P30084	IVLTGGDKAFAAGAD	Outside PPIRs
P30084	RISAQDAKQAGLVSK	Outside PPIRs
P30086	YEQDRPLKCDEPILS	Inside PPIRs
P30086	AAVDELGKVLTPTQV	Outside PPIRs
P30086	WDGLDSGKLYTLVLT	Outside PPIRs
P30086	DPDAPSRKDPKYREW	Outside PPIRs
P30086	APSRKDPKYREWHHF	Outside PPIRs
P30086	EWDDYVPKLYEQLSG	Outside PPIRs
P30101	TVAYTEQKMTSGKIK	Inside PPIRs
P30101	ANTNTCNKYGVSGYP	Outside PPIRs
P30101	VSGYPTLKIFRDGEE	Outside PPIRs
P30101	DYFDGNLKRYLKSEP	Outside PPIRs
P30153	AVGPEITKTDLVPAF	Outside PPIRs
P30153	STLQSEVKPILEKLT	Outside PPIRs
P30405	HVVFGHVKEGMDVVK	Inside PPIRs
P30405	KEGMDVVKKIESFGS	Inside PPIRs
P30405	LDVDANGKPLGRVVL	Outside PPIRs
P30405	GRVVLELKADVVPKT	Outside PPIRs
P30405	LKADVVPKTAENFRA	Outside PPIRs
P30405	RALCTGEKGFGYKGS	Outside PPIRs
P30405	GEKGFGYKGSTFHRV	Outside PPIRs
P30405	KTDWLDGKHVVFGHV	Outside PPIRs
P30405	EGMDVVKKIESFGSK	Outside PPIRs
P30414	TGKKLCYKGSTFHRV	Outside PPIRs
P30519	LDLNMKTKERIVEEA	Outside PPIRs
P30533	ELKHFEAKIEKHNHY	Outside PPIRs
P30566	GSSAMPYKRNPMRSE	Inside PPIRs
P30566	SRLADFAKERASLPT	Outside PPIRs
P30613	GIEIPAEKVFLAQKM	Inside PPIRs
P30740	KTINQWVKGQTEGKI	Outside PPIRs
P30740	NWKDKFMKEATTNAP	Outside PPIRs
P30838	TGSTGVGKIIMTAAA	Inside PPIRs
P30838	PETTELLKERFDHIL	Outside PPIRs
P30838	EKLKKSLKEFYGEDA	Outside PPIRs
P31016	SAAVEALKEAGSIVR	Outside PPIRs
P31016	AEKVMEIKLIKGPKG	Outside PPIRs
P31016	RALFDYDKTKDCGFL	Outside PPIRs
P31016	IIILGPTKDRANDDL	Outside PPIRs
P31016	EKDIQAHKFIEAGQY	Outside PPIRs
P31016	ENVLEINKRITEEQA	Outside PPIRs
P31044	DPDAPSRKDPKFREW	Inside PPIRs
P31044	YVGSGPPKDTGLHRY	Inside PPIRs
P31044	APSRKDPKFREWHHF	Outside PPIRs
P31044	KSGDNRGKFKVESFR	Outside PPIRs
P31044	GDNRGKFKVESFRKK	Outside PPIRs
P31749	WQHVYEKKLSPPFKP	Outside PPIRs
P31749	KKLSPPFKPQVTSET	Outside PPIRs
P31751	RTLSPEAKSLLAGLL	Outside PPIRs
P31937	QDSATSTKSPILLGS	Inside PPIRs
P31937	SGANGILKKVKKGSL	Outside PPIRs
P31937	IRLGLDPKLLAKILN	Outside PPIRs
P31939	IPAAASFKHVSPAGA	Inside PPIRs
P31939	YFRKQYSKGVSQMPL	Outside PPIRs
P31939	EALTILSKKKNGNYC	Outside PPIRs
P31946	NLLSVAYKNVVGARR	Inside PPIRs
P31946	KTERNEKKQQMGKEY	Inside PPIRs
P31946	QEAFEISKKEMQPTH	Inside PPIRs
P31946	VISSIEQKTERNEKK	Outside PPIRs
P31946	NATQPESKVFYLKMK	Outside PPIRs
P31946	ESKVFYLKMKGDYFR	Outside PPIRs
P31947	NLLSVAYKNVVGGQR	Inside PPIRs
P31947	ESRVFYLKMKGDYYR	Inside PPIRs
P31947	FMKGAVEKGEELSCE	Outside PPIRs
P31947	VATGDDKKRIIDSAR	Outside PPIRs
P31947	QEAMDISKKEMPPTN	Outside PPIRs
P31948	EDYRQIAKAYARIGN	Inside PPIRs
P31948	MEQVNELKEKGNKAL	Outside PPIRs
P31948	QVNELKEKGNKALSV	Outside PPIRs
P31948	GCKTVDLKPDWGKGY	Outside PPIRs
P31948	DLKPDWGKGYSRKAA	Outside PPIRs
P31948	RTYEEGLKHEANNPQ	Outside PPIRs
P31948	KDFDTALKHYDKAKE	Outside PPIRs
P31948	RIGNSYFKEEKYKDA	Outside PPIRs
P31948	DAIHFYNKSLAEHRT	Outside PPIRs
P31948	HRTPDVLKKCQQAEK	Outside PPIRs
P31948	KKCQQAEKILKEQER	Outside PPIRs
P31949	VFQKYAGKDGYNYTL	Inside PPIRs
P31949	GVLDRMMKKLDTNSD	Outside PPIRs
P31949	VLDRMMKKLDTNSDG	Outside PPIRs
P32322	QALLGAAKMLLHSEQ	Outside PPIRs
P32755	GFEAPTYKDTLLPKL	Inside PPIRs
P32755	EPWVEEDKFGKVKFA	Outside PPIRs
P32755	EDKFGKVKFAVLQTY	Outside PPIRs
P32755	TTHTLVEKINYTGRF	Outside PPIRs
P32755	KTSKIQVKENMDVLE	Outside PPIRs
P32851	EIRGFIDKIAENVEE	Outside PPIRs
P32851	EELMSDIKKTANKVR	Outside PPIRs
P32929	ISMYSATKYMNGHSD	Inside PPIRs
P33173	KSLTTLGKVISALAE	Inside PPIRs
P33173	GAKGTRLKEGANINK	Outside PPIRs
P33176	SEVNRGDKYIAKFQG	Outside PPIRs
P33176	KNRVPYVKGCTERFV	Outside PPIRs
P33316	PMEKAVVKTDIQIAL	Outside PPIRs
P33316	PRSGLAAKHFIDVGA	Outside PPIRs
P33681	HSFMCLIKYGHLRVN	Outside PPIRs
P33763	SSIDDLMKSLDKNSD	Outside PPIRs
P34884	AQNRNYSKLLCGLLS	Inside PPIRs
P34913	QFYVQQFKKSGFRGP	Outside PPIRs
P34914	GPTEQLMKGKITFSQ	Outside PPIRs
P34914	NWLDDGDKRDSLAQM	Outside PPIRs
P34914	NFLLDTLKAKPNEVV	Outside PPIRs
P34914	DDFGSNLKPARDMGM	Outside PPIRs
P34914	SALRELEKVTGTQFP	Outside PPIRs
P34914	VAEAELEKNMSRTFK	Outside PPIRs
P34914	EFYIQQFKKTGFRGP	Outside PPIRs
P34914	FYIQQFKKTGFRGPL	Outside PPIRs
P34914	RNTERNWKWSCKGLG	Outside PPIRs
P34914	ALMVTAEKDIVLRPE	Outside PPIRs
P34914	VLRPEMSKNMEKWIP	Outside PPIRs
P34914	EMSKNMEKWIPFLKR	Outside PPIRs
P34914	EKWIPFLKRGHIEDC	Outside PPIRs
P34914	EVNQILIKWLQTEVQ	Outside PPIRs
P35052	RQQIMQLKIMTNRLR	Outside PPIRs
P35080	NGLTLGAKKCSVIRD	Outside PPIRs
P35221	ALKPEVDKLNIMAAK	Outside PPIRs
P35221	KLNIMAAKRQQELKD	Outside PPIRs
P35221	SDVISAAKKIAEAGS	Outside PPIRs
P35221	ASYVASTKYQKSQGM	Outside PPIRs
P35222	WTTSRVLKVLSVCSS	Inside PPIRs
P35222	TCNNYKNKMMVCQVG	Inside PPIRs
P35222	LSVCSSNKPAIVEAG	Outside PPIRs
P35228	DCPGNGEKLKKSLFM	Outside PPIRs
P35240	TIKPLDKKIDVFKFN	Outside PPIRs
P35251	KVTGNVSKKTNYLVM	Outside PPIRs
P35269	VRRYLTRKPMTTKDL	Outside PPIRs
P35269	TRKPMTTKDLLKKFQ	Outside PPIRs
P35270	KLLSLLEKDEFKSGA	Outside PPIRs
P35435	KDITRRLKSIKNIQK	Outside PPIRs
P35435	TRRLKSIKNIQKITK	Outside PPIRs
P35435	KSIKNIQKITKSMKM	Outside PPIRs
P35435	QKITKSMKMVAAAKY	Outside PPIRs
P35435	MKMVAAAKYARAERE	Outside PPIRs
P35435	SSVAKQMKNDMAALT	Outside PPIRs
P35435	TAMDNASKNASDMID	Outside PPIRs
P35435	NASDMIDKLTLTFNR	Outside PPIRs
P35505	FSTQSNPKPRIGVAI	Outside PPIRs
P35505	ILDLSVIKHLFTGPA	Outside PPIRs
P35505	FTGPALSKHQHVFDE	Outside PPIRs
P35505	GLGQAAWKEARASLQ	Outside PPIRs
P35505	GEPIPISKAHEHIFG	Outside PPIRs
P35505	ELSWKGTKAIDVEQG	Outside PPIRs
P35505	GFGQCAGKVLPALSP	Outside PPIRs
P35520	QPSDQVGKVIYKQFK	Outside PPIRs
P35558	EGILRRLKKYDNCWL	Outside PPIRs
P35558	GILRRLKKYDNCWLA	Outside PPIRs
P35558	KEVEDIEKYLEDQVN	Outside PPIRs
P35559	AVDSEHEKNVMNDAW	Outside PPIRs
P35559	EHLKQLYKIVPIKDI	Outside PPIRs
P35559	LYKIVPIKDIRNLYV	Outside PPIRs
P35559	NTLVGGQKEGARGFM	Outside PPIRs
P35559	RPRGYTSKIAGKLHY	Outside PPIRs
P35559	LWFKQDDKFFLPKAC	Outside PPIRs
P35559	MATFEIDKKRFEIIK	Outside PPIRs
P35559	DVTLPRLKAFIPQLL	Outside PPIRs
P35568	EYYENEKKWRHKSSA	Outside PPIRs
P35568	RHKSSAPKRSIPLES	Outside PPIRs
P35585	PNDADSPKFKTTVGS	Inside PPIRs
P35585	AVYVLDLKGKVLICR	Outside PPIRs
P35585	SWRSEGIKYRKNEVF	Outside PPIRs
P35609	RLGTLTQKRREALER	Outside PPIRs
P35609	QLHLEFAKRAAPFNN	Outside PPIRs
P35658	KRPFAYHKLLKDAGG	Outside PPIRs
P35658	YLPTLQEKKVIPCPP	Outside PPIRs
P35790	MPFNKEPKWLFGTME	Inside PPIRs
P35914	GDHTEVLKGIQKFPG	Inside PPIRs
P35914	ASELFTKKNINCSIE	Inside PPIRs
P35914	RDGLQNEKNIVSTPV	Outside PPIRs
P36222	QQVPYATKGNQWVGY	Outside PPIRs
P36222	YDDQESVKSKVQYLK	Outside PPIRs
P36222	KSKVQYLKDRQLAGA	Outside PPIRs
P36507	KPVLPALTINPTIAE	Outside PPIRs
P36507	VSGQLIDSMANSFVG	Outside PPIRs
P36776	IVLPAENKKDFYDLA	Inside PPIRs
P36873	YGFYDECKRRYNIKL	Outside PPIRs
P36873	CKRRYNIKLWKTFTD	Outside PPIRs
P36952	STKRPYAKELETVDF	Outside PPIRs
P36952	KLSIPKFKVEKMIDP	Outside PPIRs
P36952	IPKFKVEKMIDPKAC	Outside PPIRs
P36956	TAHNAIEKRYRSSIN	Inside PPIRs
P36956	SAQSRGEKRTAHNAI	Outside PPIRs
P36959	ADLKLDFKDVLLRPK	Inside PPIRs
P37837	PGVKSVTKIYNYYKK	Outside PPIRs
P37837	TKIYNYYKKFSYKTI	Outside PPIRs
P37837	ELLQDNAKLVPVLSA	Outside PPIRs
P37837	AQASDLEKIHLDEKS	Outside PPIRs
P37837	KFAADAVKLERMLTE	Outside PPIRs
P38117	LGVDLTSKLSVISVE	Inside PPIRs
P38117	TTEDLVAKLKEIGRI	Inside PPIRs
P38117	LRVLVAVKRVIDYAV	Outside PPIRs
P38117	QVARVLAKLAEKEKV	Outside PPIRs
P38117	VLAKLAEKEKVDLVL	Outside PPIRs
P38117	AKLAEKEKVDLVLLG	Outside PPIRs
P38117	ATLPNIMKAKKKKIE	Outside PPIRs
P38117	KKKIEVIKPGDLGVD	Outside PPIRs
P38159	ALEAVFGKYGRIVEV	Outside PPIRs
P38159	FESPADAKDAARDMN	Outside PPIRs
P38159	AARDMNGKSLDGKAI	Outside PPIRs
P38398	FCKFCMLKLLNQKKG	Outside PPIRs
P38646	REMAGDNKLLGQFTL	Outside PPIRs
P38646	NMVKNAEKYAEEDRR	Outside PPIRs
P38646	IIHDTETKMEEFKDQ	Outside PPIRs
P38659	AIKDYVVKHALPLVG	Inside PPIRs
P38918	KAAPMFGKTLKPADV	Outside PPIRs
P38918	PMFGKTLKPADVRFQ	Outside PPIRs
P38918	FQLETSLKRLQCPRV	Outside PPIRs
P38918	NGIALVEKALKTTYG	Outside PPIRs
P38918	ALVEKALKTTYGPTA	Outside PPIRs
P38919	IYAYGFEKPSAIQQR	Outside PPIRs
P38919	KVDWLTEKMREANFT	Outside PPIRs
P38919	KERESIMKEFRSGAS	Outside PPIRs
P38935	IPLLKARKCILAGDH	Outside PPIRs
P38936	MTDFYHSKRRLIFSK	Inside PPIRs
P39687	NLSGNKIKDLSTIEP	Outside PPIRs
P39748	RMMENGIKPVYVFDG	Outside PPIRs
P39748	ERRAEAEKQLQQAQA	Outside PPIRs
P39748	GAEQEVEKFTKRLVK	Outside PPIRs
P39748	HLTASEAKKLPIQEF	Outside PPIRs
P39748	LTASEAKKLPIQEFH	Outside PPIRs
P39748	VRRLDPNKYPVPENW	Outside PPIRs
P39748	TGSLSSAKRKEPEPK	Outside PPIRs
P40261	QILKHLLKNLFKIFC	Inside PPIRs
P40261	MESGFTSKDTYLSHF	Outside PPIRs
P40261	SAESQILKHLLKNLF	Outside PPIRs
P40926	DLSHIETKAAVKGYL	Outside PPIRs
P40926	IETKAAVKGYLGPEQ	Outside PPIRs
P40926	EQLPDCLKGCDVVVI	Outside PPIRs
P40926	PITAEVFKKHGVYNP	Outside PPIRs
P40926	ITAEVFKKHGVYNPN	Outside PPIRs
P40926	HGVYNPNKIFGVTTL	Outside PPIRs
P40926	NTFVAELKGLDPARV	Outside PPIRs
P40926	VIGGHAGKTIIPLIS	Outside PPIRs
[truncated: 1,701 more rows]

## Sheet: Phosphorylation
UnpACC	Seq	Class
A0FGR8	IILDLQISFVGNCEI	Outside PPIRs
A0FGR8	DLQGKDTYLKGLVKG	Outside PPIRs
A2RUC4	ILDRALKTLAELPEE	Inside PPIRs
A2RUC4	LAELPEEYRDFYARR	Inside PPIRs
A2RUC4	TSKWTVDYLSQVGGK	Outside PPIRs
A2RUC4	FSPRDAQYLYLKGTK	Outside PPIRs
A2RUC4	PRDAQYLYLKGTKSE	Outside PPIRs
A2RUC4	QYLYLKGTKSEVLNI	Outside PPIRs
A5YKK6	IDDEANSYFQRIYNH	Outside PPIRs
A5YKK6	IIEKGLVTYMALGLA	Outside PPIRs
A5YKK6	IEKGLVTYMALGLAL	Outside PPIRs
A5YKK6	ALGLALRYVLEALRK	Outside PPIRs
A5YKK6	ALRKPFGSKMYYFGI	Outside PPIRs
A5YKK6	VPPSINTTNIDTLLV	Outside PPIRs
A5YKK6	RSIKIAMTTCEQIVR	Outside PPIRs
A5YKK6	SIKIAMTTCEQIVRK	Outside PPIRs
A5YKK6	GISQASEYDDPPGLR	Outside PPIRs
A5YKK6	LLIDLFKYLAPFLRN	Outside PPIRs
A5YKK6	RSPVTFLSDLRSNLQ	Outside PPIRs
A5YKK6	DLDTEGRYLFLNAIA	Outside PPIRs
A6NK44	EEGPVPRTGAKGPIM	Inside PPIRs
A7KAX9	LADYCSITNMHAKNL	Outside PPIRs
A8MT69	MEGAGAGSGFRKELV	Inside PPIRs
A8MYU2	GLLSLHETILSDVNP	Outside PPIRs
D6RGH6	SRTRHLASVLDKLMI	Outside PPIRs
D6RGH6	VLDKLMITQSRDCGA	Outside PPIRs
O00159	FAVADTVYRALRTER	Outside PPIRs
O00159	GESGAGKTEATKRLL	Outside PPIRs
O00159	GAGKTEATKRLLQFY	Outside PPIRs
O00159	GLERNPQSYLYLVKG	Outside PPIRs
O00159	LASKDVESPSWRSTT	Outside PPIRs
O00159	IAWEPVQYFNNKIIC	Outside PPIRs
O00159	MSQCFDRSELSDKKR	Outside PPIRs
O00159	LQSKEPAYVRCIKPN	Outside PPIRs
O00159	LIRHQVKYLGLLENL	Outside PPIRs
O00159	LGYKPEEYKMGRTKI	Outside PPIRs
O00159	ALEVRRQSLATKIQA	Outside PPIRs
O00167	NVGGLIGTPKRETWL	Outside PPIRs
O00170	KEAAAKYYDAIACLK	Inside PPIRs
O00170	KLVVEEYYEVLDHCS	Inside PPIRs
O00170	CKLVVEEYYEVLDHC	Outside PPIRs
O00180	TAVVQRITVHVTRRP	Outside PPIRs
O00182	PRFEDGGYVVCNTRQ	Outside PPIRs
O00187	TGPGVTTYKAVIQYS	Outside PPIRs
O00187	TYKAVIQYSCEETFY	Outside PPIRs
O00187	YSCEETFYTMKVNDG	Outside PPIRs
O00187	VVINSNITPICLPRK	Outside PPIRs
O00187	IVDHQKCTAAYEKPP	Outside PPIRs
O00187	HQKCTAAYEKPPYPR	Outside PPIRs
O00194	AGQERFRSLTTAFFR	Outside PPIRs
O00206	PEYFSNLTNLEHLDL	Outside PPIRs
O00206	NSLQVLDYSLNHIMT	Outside PPIRs
O00213	WEPPGRASPSQGSSP	Outside PPIRs
O00213	VWGVGRDSGRERDFA	Outside PPIRs
O00213	VQKFQVYYLGNVPVA	Outside PPIRs
O00214	QVDLQNGSSMKPRAD	Outside PPIRs
O00214	VDLQNGSSMKPRADV	Outside PPIRs
O00214	KIDTLGIYGKVNIHS	Outside PPIRs
O00214	PFAARLNTPMGPGRT	Outside PPIRs
O00214	TPMGPGRTVVVKGEV	Outside PPIRs
O00238	ENGSLYDYLKSTTLD	Outside PPIRs
O00238	STTLDAKSMLKLAYS	Outside PPIRs
O00238	YIMADMYSFGLILWE	Outside PPIRs
O00241	PADAGTYYCVKFRKG	Outside PPIRs
O00244	NKKVCIESEHSMDTL	Outside PPIRs
O00244	VCIESEHSMDTLLAT	Outside PPIRs
O00255	EQSQGTQSQGSALQD	Outside PPIRs
O00255	VLHVGWATFLVQSLG	Outside PPIRs
O00255	WATFLVQSLGRFEGQ	Outside PPIRs
O00255	QVPAPTASPPPEGPV	Outside PPIRs
O00267	GYIYVEAYKQTHVKQ	Inside PPIRs
O00267	IAYQFTDTPLQIKSV	Outside PPIRs
O00287	VLNQKRLSLLRSPEV	Inside PPIRs
O00287	KRLSLLRSPEVVQFL	Outside PPIRs
O00291	EKAQRSLSEIERKAQ	Outside PPIRs
O00294	RKRKRSKTANYLISI	Inside PPIRs
O00294	KRSKTANYLISIDPT	Outside PPIRs
O00294	YLISIDPTNLSRGGE	Outside PPIRs
O00294	FRGPRRMTVIIPGMS	Outside PPIRs
O00299	FNVTTVDTKRRTETV	Inside PPIRs
O00299	VLDNYLTSPLPEEVD	Inside PPIRs
O00299	RGVHRYLSNAYAREE	Inside PPIRs
O00299	AREEFASTCPDDEEI	Inside PPIRs
O00299	DEEIELAYEQVAKAL	Inside PPIRs
O00299	LAALNPESNTAGLDI	Outside PPIRs
O00299	FSAYIKNSNPALNDN	Outside PPIRs
O00299	PEEVDETSAEDEGVS	Outside PPIRs
O00299	SAEDEGVSQRKFLDG	Outside PPIRs
O00299	CKKYRGFTIPEAFRG	Outside PPIRs
O00311	FRAPEVLTKCPNQTT	Inside PPIRs
O00311	LSGRYPFYKASDDLT	Inside PPIRs
O00311	VHRDVKPSNFLYNRR	Outside PPIRs
O00311	QVAPRAGTPGFRAPE	Outside PPIRs
O00311	LLDLNPASRITAEEA	Outside PPIRs
O00311	LNPASRITAEEALLH	Outside PPIRs
O00327	KNAREAHSQIEKRRR	Inside PPIRs
O00338	MGKKVDETVLDKIVQ	Outside PPIRs
O00391	LTLLQADTVRGAVLG	Outside PPIRs
O00391	RVPVLMESRSFYTAY	Outside PPIRs
O00391	LADRSKIYMADLESA	Outside PPIRs
O00391	IYMADLESALHYILR	Outside PPIRs
O00401	RETSKVIYDFIEKTG	Outside PPIRs
O00408	DHFSRKDYQRMLDLM	Inside PPIRs
O00408	MMDREKAYIPELQIS	Inside PPIRs
O00408	LANEMMMYHMKVSDD	Outside PPIRs
O00408	MKVSDDEYTKLLHDG	Outside PPIRs
O00408	EHIAMPIYKLLQDLF	Outside PPIRs
O00411	VVYGVTRYGGRLQIE	Inside PPIRs
O00411	LTPDLLSYAAALQCM	Outside PPIRs
O00411	RQDQDAGTIERCLEQ	Outside PPIRs
O00411	AKDGRVSYPKLHLPL	Outside PPIRs
O00411	HARKTLKTLRDQWEK	Outside PPIRs
O00411	TRKVVKQTVMTVVYG	Outside PPIRs
O00411	QTVMTVVYGVTRYGG	Outside PPIRs
O00423	KPKEPVFSAEEGYVK	Outside PPIRs
O00423	VFSAEEGYVKMFLRG	Outside PPIRs
O00423	TCGKSHLYFWTLEGS	Outside PPIRs
O00423	ILVWGKGTNRISYAV	Outside PPIRs
O00423	GKGTNRISYAVQGAH	Outside PPIRs
O00423	KGTNRISYAVQGAHE	Outside PPIRs
O00423	LCMLRDGTLVSGGGK	Outside PPIRs
O00423	LRDGTLVSGGGKDRK	Outside PPIRs
O00423	GKDRKLISWSGNYQK	Outside PPIRs
O00423	DRKLISWSGNYQKLR	Outside PPIRs
O00423	LISWSGNYQKLRKTE	Outside PPIRs
O00423	AHEKKLLSTGDDFGK	Outside PPIRs
O00429	TQSSGKSSVLESLVG	Outside PPIRs
O00429	GKSSVLESLVGRDLL	Outside PPIRs
O00429	SGNNKGVSPEPIHLK	Outside PPIRs
O00429	RFISNPNSIILAVTA	Outside PPIRs
O00429	AANTDMATSEALKIS	Outside PPIRs
O00429	GEPVDDKSATLLQLI	Outside PPIRs
O00429	LNTIDILTAIRNATG	Outside PPIRs
O00429	LTAIRNATGPRPALF	Outside PPIRs
O00429	ALFVPEVSFELLVKR	Outside PPIRs
O00429	LVGQLYKSSLLDDLL	Outside PPIRs
O00429	LKALQGASQIIAEIR	Outside PPIRs
O00459	PGDVLVVSRAALQAL	Outside PPIRs
O00459	RGDFPGTYVEFLGPV	Outside PPIRs
O00482	CKGFFKRTVQNNKRY	Outside PPIRs
O00482	KLLQNCWSELLILDH	Outside PPIRs
O00482	LPEIRAISMQAEEYL	Outside PPIRs
O00499	DLRTYLASVKAMHEA	Outside PPIRs
O00499	VKAMHEASKKLNECL	Outside PPIRs
O00499	RGRKLVDYDSARHHY	Outside PPIRs
O00512	EPTPAQKTPAKVVYV	Outside PPIRs
O00512	GENPDGLSQEQLEHR	Outside PPIRs
O00512	QLEHRERSLQTLRDI	Outside PPIRs
O00522	IRPKNTASLNSREYR	Outside PPIRs
O00522	ASLNSREYRAKSYEI	Outside PPIRs
O00522	ESSTHFATLTARMLI	Outside PPIRs
O00522	RIYRMDGSYRSVELK	Outside PPIRs
O00522	IYRMDGSYRSVELKH	Outside PPIRs
O00522	TNRILHEYKNLSTSE	Outside PPIRs
O00522	NHKVIPVYVGVNIKG	Outside PPIRs
O00571	RSDSRGKSSFFSDRG	Outside PPIRs
O00571	SDSRGKSSFFSDRGS	Outside PPIRs
O00571	RGKSSFFSDRGSGSR	Outside PPIRs
O00571	LAVGRVGSTSENITQ	Outside PPIRs
O00571	VEESDKRSFLLDLLN	Outside PPIRs
O00571	LLDLLNATGKDSLTL	Outside PPIRs
O00571	ETKKGADSLEDFLYH	Outside PPIRs
O00571	DSLEDFLYHEGYACT	Outside PPIRs
O00571	DFLYHEGYACTSIHG	Outside PPIRs
O00571	EALHQFRSGKSPILV	Outside PPIRs
O00571	HQFRSGKSPILVATA	Outside PPIRs
O00571	AARGLDISNVKHVIN	Outside PPIRs
O00571	VINFDLPSDIEEYVH	Outside PPIRs
O00571	GNLGLATSFFNERNI	Outside PPIRs
O00571	SWLENMAYEHHYKGS	Outside PPIRs
O00746	GSGGPSWTRERTLVA	Outside PPIRs
O00746	FYPALIRYMSSGPVV	Outside PPIRs
O00746	PALIRYMSSGPVVAM	Outside PPIRs
O00746	VAMVWEGYNVVRASR	Outside PPIRs
O00757	KGRQAKGTGELTQLL	Inside PPIRs
O00757	QLLNSMLTAIKAISS	Inside PPIRs
O00757	DMLTLTRYVMEKGRQ	Outside PPIRs
O00757	IKKKGKIYSLNEGYA	Outside PPIRs
O00757	IYSLNEGYAKYFDAA	Outside PPIRs
O00757	LNEGYAKYFDAATTE	Outside PPIRs
O00757	SAPYGARYVGSMVAD	Outside PPIRs
O00757	DVHRTLVYGGIFLYP	Outside PPIRs
O00757	VYGGIFLYPANQKSP	Outside PPIRs
O00762	MSGDKGISAFPESDN	Outside PPIRs
O00762	AELWKNPTAFKKYLQ	Outside PPIRs
O00763	HRDFTVASPAEFVTR	Outside PPIRs
O00763	KGIRKAESAEDFPIL	Outside PPIRs
O00763	KQEILQASGELSHVH	Outside PPIRs
O00764	WKGQVLNSDELQELY	Outside PPIRs
O00764	YDYVLTGYTRDKSFL	Outside PPIRs
O00764	LSGRKIHSQEEALRV	Outside PPIRs
O00764	RRRNPAGSVVMERIR	Outside PPIRs
O00764	VACEKTVSTLHHVLQ	Outside PPIRs
O00764	LHHVLQRTIQCAKAQ	Outside PPIRs
O00764	AGEGVRPSPMQLELR	Outside PPIRs
O08573	PRFEEGGYVVCNTKQ	Outside PPIRs
O08603	MDEFLKQSKEKPRST	Outside PPIRs
O08604	IDEFLKQSKEKPRST	Outside PPIRs
O08623	AREIRRFSFCFSPEP	Outside PPIRs
O08665	MIKTDVNYQFTQIVV	Outside PPIRs
O08665	GTVLKVVSVPKETWH	Outside PPIRs
O08679	IDKTQLNSSSLQKLF	Inside PPIRs
O08679	DKTQLNSSSLQKLFR	Inside PPIRs
O08679	TFGNKLDTFCGSPPY	Inside PPIRs
O08679	KLDTFCGSPPYAAPE	Inside PPIRs
O08679	EQPHIGNYRLLKTIG	Outside PPIRs
O08679	LNPSKRGTLEQIMKD	Outside PPIRs
O08785	KRVSRNKSEKKRRDQ	Outside PPIRs
O08785	CHEHLMQYGKGKSCY	Outside PPIRs
O08808	LLLVRNDYEARPQYY	Outside PPIRs
O08808	LRKSENFSSLLELTL	Outside PPIRs
O08808	LTLLVGNYMNAGSRN	Outside PPIRs
O08808	LYKELGDYFVFDPKK	Outside PPIRs
O08908	YDQLYEEYTRTSQEL	Inside PPIRs
O08908	LKVYHQQYQDKSREY	Outside PPIRs
O08908	SREYDQLYEEYTRTS	Outside PPIRs
O08908	LSGKRDGTFLIRESS	Outside PPIRs
O08908	ESSQRGCYACSVVVD	Outside PPIRs
O08908	QRGCYACSVVVDGDT	Outside PPIRs
O08908	DTKHCVIYRTATGFG	Outside PPIRs
O08967	ALRQFLWSFRLPGEA	Outside PPIRs
O08967	KLGGRVKTWKRRWFI	Outside PPIRs
O08989	MREQYMRTGDGFLIV	Outside PPIRs
O09130	KHQMLEISLSPDSPL	Outside PPIRs
O09130	EISLSPDSPLKVLMS	Outside PPIRs
O09171	PASEKHGSWGSGLDM	Inside PPIRs
O14508	AGSAEEPSPQAARLA	Outside PPIRs
O14519	IRPTYAGSKSAMERL	Inside PPIRs
O14522	ENRNKNRYGNIISYD	Outside PPIRs
O14522	RYGNIISYDHSRVRL	Outside PPIRs
O14558	LLDVKHFSPEEIAVK	Inside PPIRs
O14558	PYYLRAPSVALPVAQ	Outside PPIRs
O14593	TTEADSGYTPMDLAV	Inside PPIRs
O14607	FKTIKFGTNIDLSDN	Outside PPIRs
O14607	FGTNIDLSDNKKWKL	Outside PPIRs
O14607	NKLKSVKSPVPMVHL	Outside PPIRs
O14617	KVPGLPMSDQYVKLE	Inside PPIRs
O14617	GLPMSDQYVKLEEER	Inside PPIRs
O14617	KKGKRRHSSLPTESD	Inside PPIRs
O14617	RRHSSLPTESDEDIA	Inside PPIRs
O14617	DKDPNDPYRALDIDL	Inside PPIRs
O14617	PQKRYQDTPGVEHIP	Outside PPIRs
O14617	KGKRRHSSLPTESDE	Outside PPIRs
O14617	HSSLPTESDEDIAPA	Outside PPIRs
O14617	AQQVDIVTEEMPENA	Outside PPIRs
O14617	MPENALPSDEDDKDP	Outside PPIRs
O14617	PIQKHRNTETSKSPE	Outside PPIRs
O14617	QKHRNTETSKSPEKD	Outside PPIRs
O14617	KHRNTETSKSPEKDV	Outside PPIRs
O14617	RNTETSKSPEKDVPM	Outside PPIRs
O14641	GISIVGQSNERGDGG	Inside PPIRs
O14641	ERGDGGIYIGSIMKG	Inside PPIRs
O14641	WDPSPQAYFTLPRNE	Inside PPIRs
O14641	PSPQAYFTLPRNEPI	Inside PPIRs
O14641	VTLNMEKYNFLGISI	Outside PPIRs
O14646	KRWLKNASPEDVEYY	Outside PPIRs
O14646	TDDLHKQYQIVERII	Outside PPIRs
O14646	VERIIAHSNQKSAAG	Outside PPIRs
O14713	FIMGVSKYGIKVSTS	Inside PPIRs
O14713	VLHRHALYLIIRMVC	Inside PPIRs
O14713	KVSTSDQYDVLHRHA	Outside PPIRs
O14727	EKDIKTSYIMDHMIS	Inside PPIRs
O14727	YIMDHMISDGFLTIS	Inside PPIRs
O14727	EKVRNEPTQQQRAAM	Inside PPIRs
O14727	DSVMGPKYVVPVESS	Inside PPIRs
O14727	FKRIRKSSSYDYEAL	Inside PPIRs
O14727	MLRKHPRSLLILDDV	Outside PPIRs
O14727	ILDDVWDSWVLKAFD	Outside PPIRs
O14727	LLTTRDKSVTDSVMG	Outside PPIRs
O14727	RDKSVTDSVMGPKYV	Outside PPIRs
O14727	IIKECKGSPLVVSLI	Outside PPIRs
O14727	EALDEAMSISVEMLR	Outside PPIRs
O14727	LDEAMSISVEMLRED	Outside PPIRs
O14727	LREDIKDYYTDLSIL	Outside PPIRs
O14727	REDIKDYYTDLSILQ	Outside PPIRs
O14732	NGQRLRVSGETDLSK	Outside PPIRs
O14732	RLRVSGETDLSKALV	Outside PPIRs
O14732	GPKRDPATLKLFLSN	Outside PPIRs
O14744	YELFAKGYEDYLQSP	Inside PPIRs
O14744	FAKGYEDYLQSPLQP	Inside PPIRs
O14744	GYEDYLQSPLQPLMD	Inside PPIRs
O14744	TRSDLLLSGRDWNTL	Outside PPIRs
O14744	SEKEFCSYLQYLEYL	Outside PPIRs
O14744	EFCSYLQYLEYLSQN	Outside PPIRs
O14744	SYLQYLEYLSQNRPP	Outside PPIRs
O14744	NRPPPNAYELFAKGY	Outside PPIRs
O14744	SQYQQAIYKCLLDRV	Outside PPIRs
O14745	EKGKLGQYIRLVEPG	Outside PPIRs
O14745	IRLVEPGSPAEKAGL	Outside PPIRs
O14745	ETHQQVVSRIRAALN	Outside PPIRs
O14745	LLVVDPETDEQLQKL	Outside PPIRs
O14745	ELRPRLCTMKKGPSG	Outside PPIRs
O14745	CTMKKGPSGYGFNLH	Outside PPIRs
O14745	MKKGPSGYGFNLHSD	Outside PPIRs
O14745	GYGFNLHSDKSKPGQ	Outside PPIRs
O14745	FNLHSDKSKPGQFIR	Outside PPIRs
O14745	KPGQFIRSVDPDSPA	Outside PPIRs
O14745	PDSPAEASGLRAQDR	Outside PPIRs
O14745	KQHGDVVSAIRAGGD	Outside PPIRs
O14745	GEIQKENSREALAEA	Outside PPIRs
O14745	LAEAALESPRPALVR	Outside PPIRs
O14745	PRPALVRSASSDTSE	Outside PPIRs
O14745	PALVRSASSDTSEEL	Outside PPIRs
O14745	ALVRSASSDTSEELN	Outside PPIRs
O14745	VRSASSDTSEELNSQ	Outside PPIRs
O14745	RSASSDTSEELNSQD	Outside PPIRs
O14745	DTSEELNSQDSPPKQ	Outside PPIRs
O14745	EELNSQDSPPKQDST	Outside PPIRs
O14745	QDSTAPSSTSSSDPI	Outside PPIRs
O14745	ERAHQKRSSKRAPQM	Outside PPIRs
O14745	RAHQKRSSKRAPQMD	Outside PPIRs
O14746	GARRRGGSASRSLPL	Outside PPIRs
O14776	AVSEWTEYKTADGKT	Outside PPIRs
O14776	RYKAVDSSSMREDLF	Outside PPIRs
O14776	YKAVDSSSMREDLFK	Outside PPIRs
O14776	MVRSSDVSWSDTRRT	Outside PPIRs
O14776	SDVSWSDTRRTLRKD	Outside PPIRs
O14776	SWSDTRRTLRKDHRW	Outside PPIRs
O14776	RKDHRWESGSLLERE	Outside PPIRs
O14777	LGYPFALSKSSMYTV	Outside PPIRs
O14777	HTAMKESSPLFDDGQ	Outside PPIRs
O14782	MASKTKASEALKVVA	Outside PPIRs
O14782	ENPETGVYIKDLSSF	Outside PPIRs
O14782	GVYIKDLSSFVTKNV	Outside PPIRs
O14782	VYIKDLSSFVTKNVK	Outside PPIRs
O14782	AKTIMVATLGPASHS	Outside PPIRs
O14786	QITASSQYSTNWSAE	Inside PPIRs
O14786	GWTPGEDSYREWIQV	Inside PPIRs
O14786	ANYSVLQSSVSEDFK	Outside PPIRs
O14786	AERSRLNYPENGWTP	Outside PPIRs
O14786	NYPENGWTPGEDSYR	Outside PPIRs
O14786	WTPGEDSYREWIQVD	Outside PPIRs
O14786	SKETKKKYYVKTYKI	Outside PPIRs
O14786	KETKKKYYVKTYKID	Outside PPIRs
O14786	KKYYVKTYKIDVSSN	Outside PPIRs
O14786	KITDYPCSGMLGMVS	Outside PPIRs
O14786	LISDSQITSSNQGDR	Outside PPIRs
O14786	IGYSNNGSDWKMIMD	Outside PPIRs
O14815	EKALKRGSLLGCFID	Outside PPIRs
O14862	GETPKINTLQTQPLG	Outside PPIRs
O14862	PKINTLQTQPLGTIV	Outside PPIRs
O14862	LQTQPLGTIVNGLFV	Outside PPIRs
O14862	QLTSGVHSTIKVIKA	Outside PPIRs
O14893	DPSVPPRTPQEYLRR	Inside PPIRs
O14907	GGIDQDPSQNPFSED	Inside PPIRs
O14907	TDKGIYVTRVSEGGP	Inside PPIRs
O14907	GIYVTRVSEGGPAEI	Inside PPIRs
O14907	EVVRLLVTRQSLQKA	Outside PPIRs
O14920	KMKNSMASMSQQLKA	Inside PPIRs
O14920	KLDFFKTSIQIDLEK	Inside PPIRs
O14920	EMKERLGTGGFGNVI	Outside PPIRs
O14920	HKIIDLGYAKELDQG	Outside PPIRs
O14920	AKELDQGSLCTSFVG	Outside PPIRs
O14920	LDQGSLCTSFVGTLQ	Outside PPIRs
O14920	DQGSLCTSFVGTLQY	Outside PPIRs
O14920	SFVGTLQYLAPELLE	Outside PPIRs
O14920	ELLEQQKYTVTVDYW	Outside PPIRs
O14920	HSKVRQKSEVDIVVS	Outside PPIRs
O14920	SEVDIVVSEDLNGTV	Outside PPIRs
O14920	LNGTVKFSSSLPYPN	Outside PPIRs
O14920	NGTVKFSSSLPYPNN	Outside PPIRs
O14920	GTVKFSSSLPYPNNL	Outside PPIRs
O14920	KFSSSLPYPNNLNSV	Outside PPIRs
O14920	PYPNNLNSVLAERLE	Outside PPIRs
O14920	MVTGTIHTYPVTEDE	Outside PPIRs
O14920	VTGTIHTYPVTEDES	Outside PPIRs
O14920	YPVTEDESLQSLKAR	Outside PPIRs
O14920	TEDESLQSLKARIQQ	Outside PPIRs
O14920	KARIQQDTGIPEEDQ	Outside PPIRs
O14920	LIPDKPATQCISDGK	Outside PPIRs
O14920	LVFLFDNSKITYETQ	Outside PPIRs
O14920	LFDNSKITYETQISP	Outside PPIRs
O14920	FDNSKITYETQISPR	Outside PPIRs
O14920	NSKITYETQISPRPQ	Outside PPIRs
O14920	ITYETQISPRPQPES	Outside PPIRs
O14920	SPRPQPESVSCILQE	Outside PPIRs
O14920	RPQPESVSCILQEPK	Outside PPIRs
O14920	CLSKMKNSMASMSQQ	Outside PPIRs
O14920	KNSMASMSQQLKAKL	Outside PPIRs
O14920	AKLDFFKTSIQIDLE	Outside PPIRs
O14920	QTEFGITSDKLLLAW	Outside PPIRs
O14920	DIVDLQRSPMGRKQG	Outside PPIRs
O14920	MGRKQGGTLDDLEEQ	Outside PPIRs
O14920	EKPRDQRTEGDSQEM	Outside PPIRs
O14920	DQRTEGDSQEMVRLL	Outside PPIRs
O14920	LLLQAIQSFEKKVRV	Outside PPIRs
O14920	EKKVRVIYTQLSKTV	Outside PPIRs
O14920	KKVRVIYTQLSKTVV	Outside PPIRs
O14920	PKVEEVVSLMNEDEK	Outside PPIRs
O14920	REQDQSFTALDWSWL	Outside PPIRs
O14920	SFTALDWSWLQTEEE	Outside PPIRs
O14929	IRTFFPEYTHQLFGD	Inside PPIRs
O14929	DLENDIRTFFPEYTH	Outside PPIRs
O14929	DDETAFGYKGLKILL	Outside PPIRs
O14929	GLKILLYYIAGSLST	Outside PPIRs
O14929	MFRVEYASKVDENFD	Outside PPIRs
O14933	PPYLRNLSSDDANVL	Outside PPIRs
O14936	DVAKFTSSPGLSTED	Outside PPIRs
O14936	WLKERDRYAYKIHLP	Outside PPIRs
O14936	GAVLAAVSSHKFNSF	Outside PPIRs
O14936	AVLAAVSSHKFNSFY	Outside PPIRs
O14936	ITFKIVPSYRTQSSS	Outside PPIRs
O14936	TFKIVPSYRTQSSSC	Outside PPIRs
O14936	KIVPSYRTQSSSCER	Outside PPIRs
O14964	EEARKSPTPSAPVPL	Outside PPIRs
O14964	QLDERRLYYEGLQDK	Outside PPIRs
O14964	LDERRLYYEGLQDKL	Outside PPIRs
O14965	HPNILRLYGYFHDAT	Inside PPIRs
O14965	NILRLYGYFHDATRV	Inside PPIRs
O14965	RRTTLCGTLDYLPPE	Inside PPIRs
O14965	RVYLILEYAPLGTVY	Outside PPIRs
O14965	WSVHAPSSRRTTLCG	Outside PPIRs
O14965	RLLKHNPSQRPMLRE	Outside PPIRs
O14976	TQYTVFHSLIRAMLQ	Inside PPIRs
O14976	YALKRLLSNEEEKNR	Outside PPIRs
O14976	DTVLKIFYQTCRAVQ	Outside PPIRs
O14976	SATTISHYPDYSWSA	Outside PPIRs
O14976	TISHYPDYSWSAQRR	Outside PPIRs
O14976	TPEIIDLYSNFPIGE	Outside PPIRs
O14976	LRIVNGKYSIPPHDT	Outside PPIRs
O14976	RIVNGKYSIPPHDTQ	Outside PPIRs
O14976	IPPHDTQYTVFHSLI	Outside PPIRs
O14980	DAWTRVDTILEFSQN	Outside PPIRs
O14980	DFSSGQITQVKSKHL	Outside PPIRs
O14980	KLISTLIYKFLNVPM	Outside PPIRs
O14980	VPMFRNVSLKCLTEI	Outside PPIRs
O14980	AAELYRESPFSTSAS	Outside PPIRs
O14980	VPPRRQLYLPMLFKV	Outside PPIRs
O14980	EFMKDTDSINLYKNM	Outside PPIRs
O14980	DEKRFLVTVIKDLLG	Outside PPIRs
O14980	QLGSILKTNVRACKA	Outside PPIRs
O14980	KLISGWVSRSNDPQM	Outside PPIRs
O14980	AREPEVLSTMAIIVN	Outside PPIRs
O14980	NKLGGHITAEIPQIF	Outside PPIRs
O14980	EFAGEDTSDLFLEER	Outside PPIRs
O14980	EKHKRQMSVPGIFNP	Outside PPIRs
O15021	FENTSIKTGPARRNS	Outside PPIRs
O15054	VSWNVARTVKISDPD	Outside PPIRs
O15054	VARTVKISDPDLFKM	Outside PPIRs
O15054	RAGKKIAYQGRVKDE	Outside PPIRs
O15066	GVYVKDLSSFVTKSV	Inside PPIRs
O15066	VYVKDLSSFVTKSVK	Inside PPIRs
O15066	SVKNPKGTAHEMPKT	Outside PPIRs
O15066	HEMPKTFTFDAVYDW	Outside PPIRs
O15066	KRGVIPNSFDHIFTH	Outside PPIRs
O15066	EEIRDLLSKDQTKRL	Outside PPIRs
O15066	TNMNEHSSRSHAIFV	Outside PPIRs
O15085	IYELVALTSSDKNTW	Inside PPIRs
O15085	YELVALTSSDKNTWM	Inside PPIRs
O15085	ELVALTSSDKNTWME	Inside PPIRs
O15119	DQFHKRGTEMVITKS	Outside PPIRs
O15119	IAADDCRYKFHNSRW	Outside PPIRs
O15119	PEMPKRMYIHPDSPA	Outside PPIRs
O15119	QWMSKVVTFHKLKLT	Outside PPIRs
O15119	NDILKLPYSTFRTYL	Outside PPIRs
O15123	YYWKGSGYSLKATTM	Outside PPIRs
O15151	VKDPSPLYDMLRKNL	Inside PPIRs
O15151	TVKEVMHYLGQYIMV	Outside PPIRs
O15151	SFSVKDPSPLYDMLR	Outside PPIRs
O15164	ERLLLFLYCHEMSLA	Inside PPIRs
O15164	PLTVPDYYKIIKNPM	Inside PPIRs
O15164	CTFCRDLSKPEVEYD	Outside PPIRs
O15169	SASPTPPYLKWAESL	Outside PPIRs
O15169	ARAIYRKYILDNNGI	Outside PPIRs
O15169	NGIVSRQTKPATKSF	Outside PPIRs
O15194	IPSPPAKYLLPEVTV	Outside PPIRs
O15217	QEYTVKLSNIPTIKR	Outside PPIRs
O15217	VKLSNIPTIKRFLEP	Outside PPIRs
O15234	EDRKNPAYIPRKGLF	Outside PPIRs
O15273	TRPEEGCSLHEEDTQ	Inside PPIRs
O15294	AAHSNLASVLQQQGK	Inside PPIRs
O15294	TALRLCPTHADSLNN	Outside PPIRs
O15294	PEFAAAHSNLASVLQ	Outside PPIRs
O15294	LQEALMHYKEAIRIS	Outside PPIRs
O15294	EAIASYRTALKLKPD	Outside PPIRs
O15294	ERMKKLVSIVADQLE	Outside PPIRs
O15294	IAKNRQEYEDIAVKL	Outside PPIRs
O15350	PIQIKVSTPPPPGTA	Outside PPIRs
O15350	STPPPPGTAIRAMPV	Outside PPIRs
O15350	DPVTGRQSVVVPYEP	Outside PPIRs
O15350	VPQPLVDSYRQQQQL	Outside PPIRs
O15357	DIQEILNYISRKEFE	Outside PPIRs
O15357	EISFPPTYRYERGSR	Outside PPIRs
O15357	SFPPTYRYERGSRDT	Outside PPIRs
O15357	ERGSRDTYAWHKQKP	Outside PPIRs
O15357	GLGEAGMSAWLRAIG	Outside PPIRs
O15357	RAIGLERYEEGLVHN	Outside PPIRs
O15379	PYSEYFEYFAPDFTL	Inside PPIRs
O15379	IDFLQRVSPTNMQGF	Outside PPIRs
O15382	WVGGVGNYKLGGNYG	Outside PPIRs
O15392	KNKIAKETNNKKKEF	Inside PPIRs
O15392	FLKDHRISTFKNWPF	Outside PPIRs
O15392	LKDHRISTFKNWPFL	Outside PPIRs
O15392	FLEGCACTPERMAEA	Outside PPIRs
O15392	AGFIHCPTENEPDLA	Outside PPIRs
O15394	NIEDAGIYRCQATDA	Outside PPIRs
O15394	LEIYQKLTFREVVSP	Outside PPIRs
O15394	LTFREVVSPQEFKQG	Outside PPIRs
O15409	WFTRTFAYFRRNAAT	Outside PPIRs
O15409	WTVDEVEYQKRRSQK	Outside PPIRs
O15455	RLPAANFTRYSQLTS	Outside PPIRs
O15455	SLKKLELSSNQIKEF	Outside PPIRs
O15455	LKKLELSSNQIKEFS	Outside PPIRs
O15455	LPKIDDFSFQWLKCL	Outside PPIRs
O15455	TGLINLKYLSLSNSF	Outside PPIRs
O15455	LSLSNSFTSLRTLTN	Outside PPIRs
O15455	SLSNSFTSLRTLTNE	Outside PPIRs
O15492	ESFDLLLSSKNGVAA	Outside PPIRs
O15492	SFDLLLSSKNGVAAF	Outside PPIRs
O15492	TLMEKDSYPRFLKSP	Outside PPIRs
O15492	RFLKSPAYRDLAAQA	Outside PPIRs
O15514	VFMKTLNYTARFSRF	Inside PPIRs
O15516	VLIKELGSMLPGNAR	Outside PPIRs
O15519	LLRDTFTSLGYEVQK	Outside PPIRs
O15519	SFVCVLVSRGGSQSV	Outside PPIRs
O15520	PYSILEITSVEIGVV	Inside PPIRs
O15520	ERIEENGYNTYASFN	Inside PPIRs
O15520	EENGYNTYASFNWQH	Outside PPIRs
O15527	QLYHHWGSVDSHFQE	Outside PPIRs
O15527	VTYHGFPSLQALAGP	Outside PPIRs
O15527	WLQQLRESSYEEAHK	Outside PPIRs
O15527	LQQLRESSYEEAHKA	Outside PPIRs
O15527	HIAQRDYSWHPTTSQ	Outside PPIRs
O15530	KIGSFDETCTRFYTA	Inside PPIRs
O15530	YVSPELLTEKSACKS	Inside PPIRs
O15530	PFRAGNEYLIFQKII	Inside PPIRs
O15530	IKENKVPYVTRERDV	Outside PPIRs
O15530	FFVKLYFTFQDDEKL	Outside PPIRs
O15530	EKLYFGLSYAKNGEL	Outside PPIRs
O15530	KLYFGLSYAKNGELL	Outside PPIRs
O15530	KYIRKIGSFDETCTR	Outside PPIRs
O15530	FGTAKVLSPESKQAR	Outside PPIRs
O15530	AKVLSPESKQARANS	Outside PPIRs
O15530	RANSFVGTAQYVSPE	Outside PPIRs
O15530	SFVGTAQYVSPELLT	Outside PPIRs
O15530	WENLHQQTPPKLTAY	Outside PPIRs
O15530	LTEGPHLYYVDPVNK	Outside PPIRs
O15530	TEGPHLYYVDPVNKV	Outside PPIRs
O15530	LKGEIPWSQELRPEA	Outside PPIRs
O15540	GDKVVIRTLSTFKNT	Outside PPIRs
O15540	VVIRTLSTFKNTEIS	Outside PPIRs
O15540	TLSTFKNTEISFQLG	Outside PPIRs
O15540	KDGKMVMTLTFGDVV	Outside PPIRs
O15540	GKMVMTLTFGDVVAV	Outside PPIRs
O15550	PPPRPPSSPYPPLPK	Outside PPIRs
O15550	PRPPSSPYPPLPKDK	Outside PPIRs
O15550	FGTNIDLSDDKKWKL	Outside PPIRs
O15550	HTILGMNTVQLYMKV	Outside PPIRs
O15550	MARNIKVSDPKLFEM	Outside PPIRs
O35215	KFLTEELSLDQDRIV	Outside PPIRs
O35305	SDVVCSSSMTLRRPP	Outside PPIRs
O35431	GINPEDLSQKEYSDI	Outside PPIRs
O35433	ASYTDSYYKGQTALH	Inside PPIRs
O35433	PRLYDRRSIFDAVAQ	Outside PPIRs
O35433	QRSKKRLTDSEFKDP	Outside PPIRs
O35433	RHLSRKFTEWAYGPV	Outside PPIRs
O35433	IAYSSSETPNRHDML	Outside PPIRs
O35433	YFLQRRPSLKSLFVD	Outside PPIRs
O35433	WKLQRAITILDTEKS	Outside PPIRs
O35464	LAIDAVIYRSLGDSP	Inside PPIRs
O35464	FADGKLYSATVTDFL	Outside PPIRs
O35464	GDSPTLRTVKHDSKW	Outside PPIRs
O35464	HTVVFLGSEKGIILK	Outside PPIRs
O35625	LGYEPEGSASPTPPY	Inside PPIRs
O35625	YEPEGSASPTPPYLR	Outside PPIRs
O35627	LPLFRSLTMEDQISL	Outside PPIRs
O35627	LTMEDQISLLKGAAV	Outside PPIRs
O35820	PQSGRVLSAMIRGAA	Inside PPIRs
O35867	ANRKIKFSCAPIKVF	Inside PPIRs
O35904	EVAPHPVYFPALEKI	Outside PPIRs
O35904	RVPFILTYDFVHVIQ	Outside PPIRs
O43148	LNEMAKKYNMKLVYK	Outside PPIRs
O43148	QVRLPLGTLSKSEWE	Outside PPIRs
O43157	QLSNLLNSKLFLTKF	Outside PPIRs
O43157	LSDLVAQYVAKNPKL	Outside PPIRs
O43157	DSVGEPLYMLFRGIK	Outside PPIRs
O43157	SVTGKAKYTLNDNRL	Outside PPIRs
O43157	PPRPRRGSLRGGERE	Outside PPIRs
O43157	RLLSMKGTLQKFVDD	Outside PPIRs
O43159	LYHRGFQSQVKKWPL	Outside PPIRs
O43169	KGQEVETSVTYYRLE	Outside PPIRs
O43169	EEVAKRNSLKELWLV	Outside PPIRs
O43175	TPNGNSLSAAELTCG	Inside PPIRs
O43175	ARQIPQATASMKDGK	Inside PPIRs
O43175	ERKKFMGTELNGKTL	Inside PPIRs
O43175	RKVLISDSLDPCCRK	Outside PPIRs
O43175	CEGLIVRSATKVTAD	Outside PPIRs
O43175	GLIVRSATKVTADVI	Outside PPIRs
O43175	QVVGRAGTGVDNVDL	Outside PPIRs
O43175	QIPQATASMKDGKWE	Outside PPIRs
O43175	GTELNGKTLGILGLG	Outside PPIRs
O43189	SSLWDPASPAPTSGP	Outside PPIRs
O43252	MQRATNVTYQAHHVS	Outside PPIRs
O43252	QRATNVTYQAHHVSR	Outside PPIRs
O43252	TYQAHHVSRNKRGQV	Outside PPIRs
O43252	MVAGANFYIVGRDPA	Outside PPIRs
O43252	PETGKDLYEPSHGAK	Outside PPIRs
O43293	FIKKRRLSSSRRGVS	Inside PPIRs
O43293	QKGTGKEYAAKFIKK	Outside PPIRs
O43324	MAAAAELSLLEKSLG	Outside PPIRs
O43324	VKQANKEYLLGSTAE	Outside PPIRs
O43435	AYQNHRITQLKIASN	Inside PPIRs
O43435	AGRRMFPTFQVKLFG	Outside PPIRs
O43435	PRKDSEKYAEENFKT	Outside PPIRs
O43451	LGFHLSRYEYGTLDN	Outside PPIRs
O43451	LSRYEYGTLDNMREV	Outside PPIRs
O43451	AISNNSSSSKPYGPY	Outside PPIRs
O43451	TRSTFAGSGKFAAHW	Outside PPIRs
O43451	LLNSSRHYLNIRYTL	Outside PPIRs
O43451	NSYGVHPYYMGLEED	Outside PPIRs
O43451	SYGVHPYYMGLEEDG	Outside PPIRs
O43451	RTVLQTRYTLLPYLY	Outside PPIRs
O43451	YTLLPYLYTLMHKAH	Outside PPIRs
O43451	TLLPYLYTLMHKAHT	Outside PPIRs
O43451	YFPRARWYDYYTGVD	Outside PPIRs
O43451	PRARWYDYYTGVDIN	Outside PPIRs
O43451	RARWYDYYTGVDINA	Outside PPIRs
O43451	ARWYDYYTGVDINAR	Outside PPIRs
O43488	PPPPRVASVLGTMEM	Outside PPIRs
O43488	RRMDAPASAAAVRAF	Outside PPIRs
O43488	LDTAFMYSDGQSETI	Outside PPIRs
O43488	RHFGLRFYAYNPLAG	Outside PPIRs
O43488	FGLRFYAYNPLAGGL	Outside PPIRs
O43488	VGRFFGNSWAETYRN	Outside PPIRs
O43488	FGNSWAETYRNRFWK	Outside PPIRs
O43508	QLRLCQVSGLLALRP	Outside PPIRs
O43508	LLALRPGSSLRIRTL	Outside PPIRs
O43521	APMSCDKSTQTPSPP	Outside PPIRs
O43521	SCDKSTQTPSPPCQA	Outside PPIRs
O43524	RNAWGNLSYADLITR	Inside PPIRs
O43524	NAWGNLSYADLITRA	Inside PPIRs
O43524	NSIRHNLSLHSRFMR	Inside PPIRs
O43524	NEGTGKSSWWIINPD	Inside PPIRs
O43524	SSPDKRLTLSQIYEW	Outside PPIRs
O43524	RLTLSQIYEWMVRCV	Outside PPIRs
O43524	QNEGTGKSSWWIINP	Outside PPIRs
O43524	INPDGGKSGKAPRRR	Outside PPIRs
O43524	APRRRAVSMDNSNKY	Outside PPIRs
O43557	CPLGLASTITHGLYK	Inside PPIRs
O43557	THGLYKRTPRYPEEL	Inside PPIRs
O43557	LGLASTITHGLYKRT	Outside PPIRs
O43557	STITHGLYKRTPRYP	Outside PPIRs
O43566	ELLNRVQSSGAHDQR	Inside PPIRs
O43597	AIRNTNEYTEGPTVV	Inside PPIRs
O43597	IRNTNEYTEGPTVVP	Inside PPIRs
O43602	FYRNGDRYFKGIVYA	Inside PPIRs
O43602	TRTLQALSNEKKAKK	Outside PPIRs
O43602	GIVYAVSSDRFRSFD	Outside PPIRs
O43602	NLPQGVRYIYTIDGS	Outside PPIRs
O43602	PQGVRYIYTIDGSRK	Outside PPIRs
O43639	ESSPSDFSVSLKASG	Outside PPIRs
O43639	VQLVDNVYCIGQRRF	Outside PPIRs
O43663	QLEKDLRTQVELMRK	Outside PPIRs
O43663	LDHTPDTSFERDVVC	Outside PPIRs
O43663	EEREAVATIMSGSKA	Outside PPIRs
O43663	EAVATIMSGSKAKVR	Outside PPIRs
O43663	ASDPNRFTNRGGNLL	Outside PPIRs
O43663	QTETEMLYGSAPRTP	Outside PPIRs
O43663	ETEMLYGSAPRTPSK	Outside PPIRs
O43683	MLEAHMQSYKGNDPL	Outside PPIRs
O43704	EKIEQFHSRPDDIVI	Outside PPIRs
O43704	ENNCKMIYLARNAKD	Outside PPIRs
O43707	MLLLEVISGERLPKP	Outside PPIRs
O43707	VDGNAKMTLGMIWTI	Outside PPIRs
O43707	HRPELIEYDKLRKDD	Outside PPIRs
O43707	AFEVAEKYLDIPKML	Outside PPIRs
O43707	DAEDIVNTARPDEKA	Outside PPIRs
O43707	DEKAIMTYVSSFYHA	Outside PPIRs
O43707	KAIMTYVSSFYHAFS	Outside PPIRs
O43707	AIMTYVSSFYHAFSG	Outside PPIRs
O43707	MTYVSSFYHAFSGAQ	Outside PPIRs
O43707	SSFYHAFSGAQKAET	Outside PPIRs
O43707	VGWEQLLTTIARTIN	Outside PPIRs
O43707	LLTTIARTINEVENQ	Outside PPIRs
O43707	EVENQILTRDAKGIS	Outside PPIRs
O43739	PFYDMLATRKRRIAN	Outside PPIRs
O43741	THRYKKKYVTTLLYK	Inside PPIRs
O43741	GPYGQEMYAFRSEER	Outside PPIRs
O43745	SRRNKLHYAFQLYDL	Inside PPIRs
O43745	LHYAFQLYDLDRDGK	Inside PPIRs
O43745	AVIPDGDSIRRETGF	Outside PPIRs
O43747	RMRIKLTYNHKGSAM	Outside PPIRs
O43752	RKFNLDATELSIRKA	Outside PPIRs
O43752	NLDATELSIRKAFIT	Outside PPIRs
O43752	RDMKDQMSTSSVQAL	Outside PPIRs
O43752	LAKVSHMTSDRRQWC	Outside PPIRs
O43752	AKVSHMTSDRRQWCA	Outside PPIRs
O43765	DNKKRLAYAIIQFLH	Outside PPIRs
O43791	EMGEVIKSSTFSSGA	Outside PPIRs
O43791	PHLVAEAYRSLASAQ	Outside PPIRs
O43809	VLLLQLGTTFFKLPG	Inside PPIRs
O43809	LLLQLGTTFFKLPGG	Inside PPIRs
O43809	VTQFGNKYIQQTKPL	Outside PPIRs
O43809	KPLTLERTINLYPLT	Outside PPIRs
O43809	LERTINLYPLTNYTF	Outside PPIRs
O43809	NLYPLTNYTFGTKEP	Outside PPIRs
O43809	LTNYTFGTKEPLYEK	Outside PPIRs
O43813	QRAFPNPYADYNKSL	Outside PPIRs
O43813	NKSLAEGYFDAAGRL	Outside PPIRs
O43813	FDAAGRLTPEFSQRL	Outside PPIRs
O43813	GRLTPEFSQRLTNKI	Outside PPIRs
O43813	AHGYVKQSLNCLTKR	Outside PPIRs
O43813	KQSLNCLTKRSITFL	Outside PPIRs
O43813	KQAEDCITRLIHLNK	Outside PPIRs
O43813	HAPNEMLYGRIGYIY	Outside PPIRs
O43813	LVKPSVDYVCQLKFP	Outside PPIRs
O43813	YGLLKKGYGLCHGSA	Outside PPIRs
O43813	HGSAGNAYAFLTLYN	Outside PPIRs
O43813	AYAFLTLYNLTQDMK	Outside PPIRs
O43865	RQVDVVITCTGNKNV	Outside PPIRs
O43865	VDVVITCTGNKNVVT	Outside PPIRs
O43865	HLDRMKNSCIVCNMG	Outside PPIRs
O43865	IVCNMGHSNTEIDVT	Outside PPIRs
O43865	CNMGHSNTEIDVTSL	Outside PPIRs
O43865	SNTEIDVTSLRTPEL	Outside PPIRs
O43865	LTWERVRSQVDHVIW	Outside PPIRs
O54786	CLLRRNHSRDQHGVA	Outside PPIRs
O54983	QAVLYVDSREAALKE	Outside PPIRs
O55012	GNERFIQYLASRNTL	Inside PPIRs
O55012	GADGVMRTMNTEKLL	Inside PPIRs
O55012	RNTLFNLSNFLDKSG	Outside PPIRs
O55023	EMDVMIKSSPADLVT	Outside PPIRs
O55023	MDVMIKSSPADLVTV	Outside PPIRs
O55023	PADLVTVTDQKVEKM	Outside PPIRs
O55023	VEKMLMSSIKEKYPC	Outside PPIRs
O55023	LLVTELGSSRKPETL	Outside PPIRs
O55023	LVTELGSSRKPETLR	Outside PPIRs
O55060	KWVTRHISFHQEQGH	Outside PPIRs
O55236	YMMLIDGTNEVFMID	Outside PPIRs
O60234	KFRFRKETDNAAIIM	Outside PPIRs
O60234	HDDGRVSYPLCFIFS	Outside PPIRs
O60234	KPEQQMMYAGSKNRL	Outside PPIRs
O60242	ESLGTWSTQGCKTVL	Inside PPIRs
O60242	MLAGDGMSQVTKTLL	Outside PPIRs
O60242	GDGMSQVTKTLLDLT	Outside PPIRs
O60242	YAGDLLMSVEILRNV	Outside PPIRs
O60242	FVLGAVLYKNLDLIL	Outside PPIRs
O60242	DDSKTNESLGTWSTQ	Outside PPIRs
O60271	ENLILENTQLLETKN	Outside PPIRs
O60307	YMGDSDVYTVHHVVW	Inside PPIRs
O60331	TDERSWVYSPLHYSA	Inside PPIRs
O60331	DERSWVYSPLHYSAQ	Inside PPIRs
O60331	DAPATDIYFPTDERS	Outside PPIRs
O60341	DLGAMVVTGLGGNPM	Inside PPIRs
O60341	ESEPEEPSGVEGAAF	Outside PPIRs
O60341	AAARQLQSFGMDVTL	Outside PPIRs
O60341	QSFGMDVTLLEARDR	Outside PPIRs
O60341	GNPMAVVSKQVNMEL	Outside PPIRs
O60341	IKQKCPLYEANGQAV	Outside PPIRs
O60341	GLDIKLNTAVRQVRY	Outside PPIRs
O60341	AVNTRSTSQTFIYKC	Outside PPIRs
O60462	HGDDNGWTPNLDSNK	Outside PPIRs
O60486	PDPVKNIYIYLTAGK	Outside PPIRs
O60486	PVKNIYIYLTAGKEV	Outside PPIRs
O60493	STVRRRYSDFEWLRS	Inside PPIRs
O60493	GVGRGRFTTYEIRVK	Outside PPIRs
O60493	VGRGRFTTYEIRVKT	Outside PPIRs
O60493	TYEIRVKTNLPIFKL	Outside PPIRs
O60493	IFKLKESTVRRRYSD	Outside PPIRs
O60493	ESTVRRRYSDFEWLR	Outside PPIRs
O60494	WECIYRITVRTGQLI	Outside PPIRs
O60494	GPRQMGRYCGVDLPP	Outside PPIRs
O60547	EGNMKLHYGDLTDST	Inside PPIRs
O60547	DLKYYRPTEVDFLQG	Inside PPIRs
O60547	TGRIEHLYKNPQAHI	Outside PPIRs
O60547	SRSVAKIYLGQLECF	Outside PPIRs
O60547	HVTVDLKYYRPTEVD	Outside PPIRs
O60547	VTVDLKYYRPTEVDF	Outside PPIRs
O60563	HVIKVAHTCLHPQES	Outside PPIRs
O60563	TCLHPQESLPDTRSE	Outside PPIRs
O60566	QESACNNTLQQQKRA	Outside PPIRs
O60566	DVWDRYISWTEQNYP	Outside PPIRs
O60573	TFWYSRRTPGRPTSS	Outside PPIRs
O60573	TPGRPTSSQSYEQNI	Outside PPIRs
O60583	MASGRGASSRWFFTR	Outside PPIRs
O60583	ASGRGASSRWFFTRE	Outside PPIRs
O60583	ASSRWFFTREQLENT	Outside PPIRs
O60602	DLGSSKIYFLHPDAF	Outside PPIRs
O60602	KNQIRSLYLHPSFGK	Outside PPIRs
O60602	VVGSLSQYQLMKHQS	Outside PPIRs
O60602	YQLMKHQSIRGFVQK	Outside PPIRs
O60603	GSSGSLNSIPSGLTE	Outside PPIRs
O60603	GSLNSIPSGLTEAVK	Outside PPIRs
O60603	LLGNPYKTLGETSLF	Outside PPIRs
O60603	PYKTLGETSLFSHLT	Outside PPIRs
O60603	YKTLGETSLFSHLTK	Outside PPIRs
O60603	TFRNVKITDESLFQV	Outside PPIRs
O60603	RLHIPRFYLFYDLST	Outside PPIRs
O60603	SYSERDAYWVENLMV	Outside PPIRs
O60658	SEEYFSQTDEEKQQG	Outside PPIRs
O60674	NLKLIMEYLPYGSLR	Inside PPIRs
O60674	LIMEYLPYGSLRDYL	Inside PPIRs
O60674	QICKGMEYLGTKRYI	Inside PPIRs
O60674	REIEILKSLQHDNIV	Outside PPIRs
O60674	MEYLPYGSLRDYLQK	Outside PPIRs
O60674	PYGSLRDYLQKHKER	Outside PPIRs
O60674	DHIKLLQYTSQICKG	Outside PPIRs
O60674	EYLGTKRYIHRDLAT	Outside PPIRs
O60674	VLPQDKEYYKVKEPG	Outside PPIRs
O60674	LPQDKEYYKVKEPGE	Outside PPIRs
O60701	KDVLNLVYLCEALNL	Inside PPIRs
O60701	YQRRRFASRIIDSLF	Inside PPIRs
O60701	FASRIIDSLFNTVTD	Inside PPIRs
O60701	TVVDVNESRINAWNS	Outside PPIRs
O60701	NSPTLPIYEPGLKEV	Outside PPIRs
O60701	GRAADLKYIEACARR	Outside PPIRs
O60701	VQALCAVYEHWVPRE	Outside PPIRs
O60701	ASVGFGGSCFQKDVL	Outside PPIRs
O60701	TRESSSIYISKYLMD	Outside PPIRs
O60701	ESSSIYISKYLMDEG	Outside PPIRs
O60701	TIGFQIETIGKKVSS	Outside PPIRs
O60704	ASVHSMITRKVTIAG	Inside PPIRs
O60704	MVRDGRASVHSMITR	Outside PPIRs
O60704	DGRASVHSMITRKVT	Outside PPIRs
O60716	AYLQHLCYRNDKVKT	Inside PPIRs
O60716	KARDMDLTEVITGTL	Outside PPIRs
O60716	GCLRNVSSERSEARR	Outside PPIRs
O60716	RNVSSERSEARRKLR	Outside PPIRs
O60716	VCLLRNLSYQVHREI	Outside PPIRs
O60716	CLLRNLSYQVHREIP	Outside PPIRs
O60716	EIPQAERYQEAAPNV	Outside PPIRs
O60716	VDFPKRTSPARGYEL	Outside PPIRs
O60716	RTSPARGYELLFQPE	Outside PPIRs
O60716	EVVRIYISLLKESKT	Outside PPIRs
O60716	YISLLKESKTPAILE	Outside PPIRs
O60716	LRQEKALSAIADLLT	Outside PPIRs
O60716	SAIADLLTNEHERVV	Outside PPIRs
O60716	ERVVKAASGALRNLA	Outside PPIRs
O60716	SWNFSEDTVISILNT	Outside PPIRs
O60716	FSEDTVISILNTINE	Outside PPIRs
O60716	KLVLINKSGNRSEKE	Outside PPIRs
O60716	EKEGWKKSDFQVNLN	Outside PPIRs
O60729	MVIYLGRTPEEAYRI	Outside PPIRs
O60729	RILIFGETSYIPFRD	Outside PPIRs
O60784	LLGNPFSSPVGQRIE	Outside PPIRs
O60784	SWADAFRSSPDLTGV	Outside PPIRs
O60784	WADAFRSSPDLTGVV	Outside PPIRs
O60784	FRSSPDLTGVVTIYE	Outside PPIRs
O60784	PDLTGVVTIYEDLRR	Outside PPIRs
O60784	EQIGKLRSELEMVSG	Outside PPIRs
O60828	FQQRPYPSPGAVLRA	Inside PPIRs
O60880	QYPVEKKSSARSTQG	Outside PPIRs
O60880	YPVEKKSSARSTQGT	Outside PPIRs
O60885	RQTNQLQYLLRVVLK	Outside PPIRs
O60885	DYYKIIKTPMDMGTI	Outside PPIRs
O60885	KTPMDMGTIKKRLEN	Outside PPIRs
O60885	PKKDVPDSQQHPAPE	Outside PPIRs
O60888	IPQITSIYEWKGKIE	Inside PPIRs
O60888	EVLMMIKTQSSLVPA	Outside PPIRs
O60888	ALTDFVRSVHPYEVA	Outside PPIRs
O60894	YFRSCPISGRAVRDP	Inside PPIRs
O60894	FLAVHGRYFRSCPIS	Outside PPIRs
O60894	VHGRYFRSCPISGRA	Outside PPIRs
O60921	PDPDVSIYLPVLKTM	Outside PPIRs
O60921	LGNPPLASESTHEDR	Outside PPIRs
O60942	ECKFENNSWVFMRQR	Inside PPIRs
O60942	WKADGTRYMMLIDGT	Outside PPIRs
O60942	NGQAVPRYLIYDIIK	Outside PPIRs
O60942	AVPRYLIYDIIKFNS	Outside PPIRs
O70239	TKKGSYRYYFKKVSD	Outside PPIRs
O70348	KTSKEMHSPGQWRSF	Outside PPIRs
O70439	EQGDMIDSIEANVES	Outside PPIRs
O70480	LDELQDKSESLSDNA	Inside PPIRs
O70480	ELQDKSESLSDNATA	Inside PPIRs
O70480	ESLSDNATAFSNRSK	Inside PPIRs
O70589	KELKRILTQPHFMAL	Outside PPIRs
O75015	DFHIPKATLKDSGSY	Outside PPIRs
O75015	ATLKDSGSYFCRGLV	Outside PPIRs
O75015	TLKDSGSYFCRGLVG	Outside PPIRs
O75051	VKVLNCDTITQVKEK	Outside PPIRs
O75146	KAIRLLVTTSTSLQK	Outside PPIRs
O75146	AIRLLVTTSTSLQKE	Outside PPIRs
O75146	RLLVTTSTSLQKEIV	Outside PPIRs
O75147	ASSGDQGSPPCFLRF	Outside PPIRs
O75151	VKPVQNGSQLFIKEL	Outside PPIRs
O75164	NPSARIMTFYPTMEE	Inside PPIRs
O75164	ESETLNPSARIMTFY	Outside PPIRs
O75164	WNIGRLRTILDLVEK	Outside PPIRs
O75173	HGAGLKRYLLTVMAA	Outside PPIRs
O75173	GLKRYLLTVMAAAAK	Outside PPIRs
O75175	LEGTKAQYLAAKALK	Inside PPIRs
O75175	LPRNPCPTPPYHHQM	Outside PPIRs
O75191	RNESVSRSWSDFSKA	Inside PPIRs
O75191	IGRHRFNTENHKVAA	Outside PPIRs
O75191	IHAEGLGYRVMSKTK	Outside PPIRs
O75191	SPGASQVYEALLPQY	Outside PPIRs
O75191	YEALLPQYAKLEQRI	Outside PPIRs
O75223	FLYFAYGSNLLTERI	Outside PPIRs
O75223	MNKSNLNSLDEQEGV	Outside PPIRs
O75223	NYESAPPSPQYKKII	Outside PPIRs
O75223	NDYTGKVSEEIEDII	Outside PPIRs
O75326	GDQGGESSLSVSKWN	Inside PPIRs
O75326	LKAMLVCSDAATNKN	Outside PPIRs
O75326	LVCSDAATNKNFNRL	Outside PPIRs
O75326	VFLLPDPSGQWRDTR	Outside PPIRs
O75334	QEMVSLTSPSAPPTS	Inside PPIRs
O75334	TSPSAPPTSRTPSGN	Outside PPIRs
O75334	SAPPTSRTPSGNVWV	Outside PPIRs
O75334	LERRREASQHEIKDV	Outside PPIRs
O75340	TELQQALSNGTWTPF	Inside PPIRs
O75340	FNPVTVRSIISMFDR	Inside PPIRs
O75340	RTYDRDNSGMIDKNE	Inside PPIRs
O75340	QALSGFGYRLSDQFH	Inside PPIRs
O75340	VTVRSIISMFDRENK	Outside PPIRs
O75340	NKAGVNFSEFTGVWK	Outside PPIRs
O75351	QSIRAKCTEYLDRAE	Inside PPIRs
O75351	LYQHAVQYFLHVVKY	Outside PPIRs
O75351	QGDKAKQSIRAKCTE	Outside PPIRs
O75362	YLNIHLRTHTGEKPY	Inside PPIRs
O75362	NIHLRTHTGEKPYKC	Outside PPIRs
O75367	GEVSKAASADSTTEG	Outside PPIRs
O75367	SKAASADSTTEGTPA	Outside PPIRs
O75367	KAASADSTTEGTPAD	Outside PPIRs
O75367	AASADSTTEGTPADG	Outside PPIRs
O75367	ADSTTEGTPADGFTV	Outside PPIRs
O75367	KFVIHCNSPVWGADK	Outside PPIRs
O75367	ADDKKLKSIAFPSIG	Outside PPIRs
O75367	LKSIAFPSIGSGRNG	Outside PPIRs
O75367	IAFPSIGSGRNGFPK	Outside PPIRs
O75367	RNGFPKQTAAQLILK	Outside PPIRs
O75367	DSESIGIYVQEMAKL	Outside PPIRs
O75369	IALLEVLSQKRMYRK	Outside PPIRs
O75369	LGVPQVITPEEIIHP	Outside PPIRs
O75369	YGRGIEPTGNMVKQP	Outside PPIRs
O75369	LFAGQHISKSPFEVS	Outside PPIRs
O75369	AGQHISKSPFEVSVD	Outside PPIRs
O75369	SKSPFEVSVDKAQGD	Outside PPIRs
O75376	PRTHRLITLADHICQ	Outside PPIRs
O75376	HSFADPASNLGLEDI	Outside PPIRs
O75376	IRKALMGSFDDKVED	Outside PPIRs
O75381	QNSRVRQSPLATRRA	Inside PPIRs
O75381	QPSQPSSTPGSENVL	Outside PPIRs
O75396	SGRDLQQYQSQAKQL	Outside PPIRs
O75396	RDLQQYQSQAKQLFR	Outside PPIRs
O75396	FRKLNEQSPTRCTLE	Outside PPIRs
O75396	KLNEQSPTRCTLEAG	Outside PPIRs
O75396	GKKVPTVSRPYSFIE	Outside PPIRs
O75396	PTVSRPYSFIEFDTF	Outside PPIRs
O75400	SMWTEHKSPDGRTYY	Inside PPIRs
O75469	LPIEDQISLLKGAAF	Inside PPIRs
O75469	KTFDTTFSHFKNFRL	Outside PPIRs
O75469	REEAAKWSQVRKDLC	Outside PPIRs
O75469	QVRKDLCSLKVSLQL	Outside PPIRs
O75469	PHMADMSTYMFKGII	Outside PPIRs
O75469	HMADMSTYMFKGIIS	Outside PPIRs
O75469	YMFKGIISFAKVISY	Outside PPIRs
O75469	LCQLRFNTVFNAETG	Outside PPIRs
O75469	TWECGRLSYCLEDTA	Outside PPIRs
O75469	MQAISLFSPDRPGVL	Outside PPIRs
O75469	RSINAQHTQRLLRIQ	Outside PPIRs
O75469	QDIHPFATPLMQELF	Outside PPIRs
O75473	KGAFTGLYSLKVLML	Outside PPIRs
O75475	KVEKKRETSMDSRLQ	Outside PPIRs
O75475	VEKKRETSMDSRLQR	Outside PPIRs
O75475	KRETSMDSRLQRIHA	Outside PPIRs
O75475	FLVGEGDSVITQVLN	Outside PPIRs
O75475	GEGDSVITQVLNKSL	Outside PPIRs
O75496	MIKENPSSQYWKEVA	Inside PPIRs
O75496	LMIKENPSSQYWKEV	Outside PPIRs
O75496	KENPSSQYWKEVAEK	Outside PPIRs
O75496	EVAEHVQYMAELIER	Outside PPIRs
O75496	EEETVEDSLVEDSEI	Outside PPIRs
O75506	MAETDPKTVQDLTSV	Outside PPIRs
O75521	PFSHLGQSPEGCSSY	Inside PPIRs
O75521	QSPEGCSSYTFPKIM	Inside PPIRs
O75521	SPEGCSSYTFPKIMS	Inside PPIRs
O75521	KKKNAINTEMYHEIM	Outside PPIRs
O75521	NAINTEMYHEIMRAL	Outside PPIRs
O75521	GQSPEGCSSYTFPKI	Outside PPIRs
O75521	PEGCSSYTFPKIMSP	Outside PPIRs
O75530	GDPLVFATVGSNRVT	Outside PPIRs
O75530	MMNAIKESYDYNPNK	Outside PPIRs
O75530	MNAIKESYDYNPNKT	Outside PPIRs
O75530	AIKESYDYNPNKTNR	Outside PPIRs
O75531	ERGFDKAYVVLGQFL	Inside PPIRs
O75531	MGEKPVGSLAGIGEV	Outside PPIRs
O75533	DERNRPLSDEELDAM	Inside PPIRs
O75533	RKSRWDETPASQMGG	Outside PPIRs
O75533	PTPGHIMSMTPEQLQ	Outside PPIRs
O75533	PGHIMSMTPEQLQAW	Outside PPIRs
O75533	VLPPPAGYVPIRTPA	Outside PPIRs
O75563	DAEDGEEYDDPFAGP	Outside PPIRs
O75581	ERAGMDGSSRFIIIN	Outside PPIRs
O75581	RAGMDGSSRFIIINS	Outside PPIRs
O75581	KLNFIHKSNLDGTNR	Outside PPIRs
O75581	HKSNLDGTNRQAVVK	Outside PPIRs
O75581	EDGSQGFTVVVSSVP	Outside PPIRs
O75582	QDGSQLSSNPLMTPD	Inside PPIRs
O75582	LKMSGLRYNEWLQDG	Outside PPIRs
O75582	NEWLQDGSQLSSNPL	Outside PPIRs
O75582	LQDGSQLSSNPLMTP	Outside PPIRs
O75582	LSSNPLMTPDILGSS	Outside PPIRs
O75604	DYCLQRLYMRDLHHG	Outside PPIRs
O75604	GRQMWRKYLEREDSR	Outside PPIRs
O75604	KYLEREDSRIGDLFV	Outside PPIRs
O75604	SDAYLLFYELASPPS	Outside PPIRs
O75636	RSNLNGRYAVSEAAA	Outside PPIRs
O75643	IDKRMWQSMCPLRQF	Inside PPIRs
O75643	DLEDLVFTQGSHFMA	Outside PPIRs
O75643	LKPKPFGSEEQLLPV	Outside PPIRs
O75643	APTGAGKTNVALMCM	Outside PPIRs
O75643	VDDFKIIYIAPMRSL	Outside PPIRs
O75643	IYIAPMRSLVQEMVG	Outside PPIRs
O75643	LVQEMVGSFGKRLAT	Outside PPIRs
O75643	KGGERTYTQLVRLII	Outside PPIRs
O75643	FVHSRKETGKTARAI	Outside PPIRs
O75643	DMCLEKDTLGLFLRE	Outside PPIRs
O75643	GLFLREGSASTEVLR	Outside PPIRs
O75643	GMTRVDRTLVEDLFA	Outside PPIRs
O75643	IKGTQVYSPEKGRWT	Outside PPIRs
O75643	DAVNWLGYAYLYIRM	Outside PPIRs
O75643	VNWLGYAYLYIRMLR	Outside PPIRs
O75643	WLGYAYLYIRMLRSP	Outside PPIRs
O75643	LYIRMLRSPTLYGIS	Outside PPIRs
O75643	MGKTIHKYVHLFPKL	Outside PPIRs
O75643	EVILHHEYFLLKAKY	Outside PPIRs
O75643	KGNIIISTPEKWDIL	Outside PPIRs
O75643	HTQTRLLSMAKPVYH	Outside PPIRs
O75643	SRKQTRLTAIDILTT	Outside PPIRs
O75643	KIHAYVDYPIYDVLQ	Outside PPIRs
O75643	AYVDYPIYDVLQMVG	Outside PPIRs
O75643	NKQDAVDYLTWTFLY	Outside PPIRs
O75643	RMTQNPNYYNLQGIS	Outside PPIRs
O75643	ELVEQTLSDLEQSKC	Outside PPIRs
O75643	FNDPHVKTNLLLQAH	Outside PPIRs
O75643	LLLQAHLSRMQLSAE	Outside PPIRs
O75643	QACVDVLSSNGWLSP	Outside PPIRs
O75643	LSSNGWLSPALAAME	Outside PPIRs
O75643	MVTQAMWSKDSYLKQ	Outside PPIRs
O75643	QAMWSKDSYLKQLPH	Outside PPIRs
O75643	AMWSKDSYLKQLPHF	Outside PPIRs
O75643	ALLQLTDSQIADVAR	Outside PPIRs
O75643	YPNIELSYEVVDKDS	Outside PPIRs
O75689	AARARFESKVPSFYY	Outside PPIRs
O75689	LRAARFHYLQVAFPG	Outside PPIRs
O75689	GFRKRWFTMDDRRLM	Outside PPIRs
O75689	MDDRRLMYFKDPLDA	Outside PPIRs
O75695	EKVDPKDYMFSGLKD	Outside PPIRs
O75695	DPKDYMFSGLKDETV	Outside PPIRs
O75695	EDAVVQDYVPIPTTE	Outside PPIRs
O75695	QDYVPIPTTEELKAV	Outside PPIRs
O75695	DYVPIPTTEELKAVR	Outside PPIRs
O75695	VVLFAGDYTIANARK	Outside PPIRs
O75792	NTGRCRLSSPVPAVC	Outside PPIRs
O75792	TGRCRLSSPVPAVCR	Outside PPIRs
O75792	KAKADALYPVVSAAS	Outside PPIRs
O75792	LQDLDTDYGSGYPND	Outside PPIRs
O75792	DLDTDYGSGYPNDPK	Outside PPIRs
O75792	DTDYGSGYPNDPKTK	Outside PPIRs
O75792	GYPNDPKTKAWLKEH	Outside PPIRs
O75792	FPQFVRFSWRTAQTI	Outside PPIRs
O75815	DILGCTGTLEDRAAT	Outside PPIRs
O75822	TQYEKSLYYASFLEV	Inside PPIRs
O75822	FGVNNAVYGIDAMNP	Outside PPIRs
O75822	PSSRDDFTEFGKLLK	Outside PPIRs
O75822	NSLTVLCSEKQKQEK	Outside PPIRs
O75844	WTVYLWETFLAQRQR	Outside PPIRs
O75844	AQRQRRIYKTTTHVP	Outside PPIRs
O75844	ELGQIMDSETFEKSR	Outside PPIRs
O75844	DSETFEKSRLYQLDK	Outside PPIRs
O75844	EIEVMAKSIDFPLTK	Outside PPIRs
O75844	GKAKDLYSALIKLNK	Outside PPIRs
O75865	GPGGQKMSLSVLEGM	Outside PPIRs
O75865	GGQKMSLSVLEGMGF	Outside PPIRs
O75874	GVKCATITPDEKRVE	Inside PPIRs
O75874	KLKQMWKSPNGTIRN	Inside PPIRs
O75874	LYLSTKNTILKKYDG	Inside PPIRs
O75874	KNTILKKYDGRFKDI	Inside PPIRs
O75874	VTRHYRMYQKGQETS	Inside PPIRs
O75874	EMQGDEMTRIIWELI	Outside PPIRs
O75874	KEKLIFPYVELDLHS	Outside PPIRs
O75874	YVELDLHSYDLGIEN	Outside PPIRs
O75874	VELDLHSYDLGIENR	Outside PPIRs
O75874	NVGVKCATITPDEKR	Outside PPIRs
O75874	IIIGRHAYGDQYRAT	Outside PPIRs
O75874	RHAYGDQYRATDFVV	Outside PPIRs
O75874	LSKGWPLYLSTKNTI	Outside PPIRs
O75874	KDIFQEIYDKQYKSQ	Outside PPIRs
O75874	MVAQAMKSEGGFIWA	Outside PPIRs
O75874	MYQKGQETSTNPIAS	Outside PPIRs
O75874	GLPNVQRSDYLNTFE	Outside PPIRs
O75874	PNVQRSDYLNTFEFM	Outside PPIRs
O75880	VDEIDSITTLPDLTP	Inside PPIRs
O75880	QVVDEIDSITTLPDL	Outside PPIRs
O75880	TKEAIANYVKEFSPK	Outside PPIRs
O75880	SPKLVGLTGTREEVD	Outside PPIRs
O75880	KLVGLTGTREEVDQV	Outside PPIRs
O75884	TIIIGHSSGAIAAMR	Outside PPIRs
O75899	PPSSPPLSIMGLMPL	Outside PPIRs
O75899	YQWKRVGTLTQDVQR	Outside PPIRs
O75899	WKRVGTLTQDVQRFS	Outside PPIRs
O75899	AMETLHASSRHQRIQ	Outside PPIRs
O75899	KFTQFQDSREVKVGE	Outside PPIRs
O75909	TSANLDHTKPCWYWD	Outside PPIRs
O75928	VIDLTIESSSDEEED	Inside PPIRs
O75928	IDLTIESSSDEEEDP	Inside PPIRs
O75928	DLTIESSSDEEEDPP	Outside PPIRs
O75936	IVRLTGASDKPGEVS	Outside PPIRs
O75962	DGLEVMLSVPKRAND	Outside PPIRs
O75962	FTSELGVTEHVEGDP	Outside PPIRs
O75970	QLVIARGSLPQLVSP	Outside PPIRs
O75970	GSLPQLVSPIVSRSP	Outside PPIRs
O75970	SKKNALASEIQGLRT	Outside PPIRs
O76003	CMLFMKGTPQEPRCG	Outside PPIRs
O76003	QGLKAYSSWPTYPQL	Outside PPIRs
O76003	AYSSWPTYPQLYVSG	Outside PPIRs
O76041	VSFRDGDYIVNVQPI	Outside PPIRs
O76054	ALPNPDDYFLLRWLR	Inside PPIRs
O76054	RDQVKQQYEHSVQIS	Inside PPIRs
O76054	VQISRGSSHQVEYEI	Inside PPIRs
O76054	GSSHQVEYEILFPGC	Inside PPIRs
O76054	VLRFDNTYSFIHAKK	Inside PPIRs
O76054	LRWLRARSFDLQKSE	Outside PPIRs
O76054	PDQVPVEYGGTMTDP	Outside PPIRs
O76054	KCKSKINYGGDIPRK	Outside PPIRs
O76054	GGDIPRKYYVRDQVK	Outside PPIRs
O76054	TCSDPGIYVLRFDNT	Outside PPIRs
O76074	QSPRADNSAPGTPTR	Outside PPIRs
O76074	GTPTRKISASEFDRP	Outside PPIRs
O76074	PTRKISASEFDRPLR	Outside PPIRs
O76083	EKMENFDYSNEEHMT	Outside PPIRs
O76083	FMDRDKVTKATAQIG	Outside PPIRs
O76083	RDKVTKATAQIGFIK	Outside PPIRs
O76093	TALMSAKYSGWYVGF	Outside PPIRs
O88273	QIKEVLASSQEALVV	Outside PPIRs
O88273	IKEVLASSQEALVVT	Outside PPIRs
O88384	DQLERTKSRLVNTNE	Outside PPIRs
O88483	PEELARMYRDDITII	Outside PPIRs
O88574	NRRKRKGSDDDGGDS	Inside PPIRs
O88574	SDDDGGDSPVQDIDT	Inside PPIRs
O88574	SPVQDIDTPEVDLYQ	Inside PPIRs
O88618	EKTRHRISSLLQEAK	Outside PPIRs
O88618	KTRHRISSLLQEAKT	Outside PPIRs
O88703	FRQKIHDYYEHRYQG	Inside PPIRs
O88704	KYKQVEQYMSFHKLP	Outside PPIRs
O88704	NADPNFVTAMLSKLR	Outside PPIRs
O88704	NFVTAMLSKLRFEVF	Outside PPIRs
O88704	DRIGKKNSILLQKFQ	Outside PPIRs
O88844	IIIGRHAYGDQYRAT	Inside PPIRs
O88846	HADSCVVSSDDEELS	Outside PPIRs
O88846	ADSCVVSSDDEELSK	Outside PPIRs
O89053	TPSSDTVSRLEEDVR	Outside PPIRs
O94760	ITRPGAPSRRKEVDM	Inside PPIRs
O94760	LADTFKDYAVSTVPV	Inside PPIRs
O94760	AERQHQLYVGVLGSK	Outside PPIRs
O94760	GAEILADTFKDYAVS	Outside PPIRs
O94762	LSSNRQSTRTADEAD	Inside PPIRs
O94762	SNRQSTRTADEADLR	Outside PPIRs
O94804	KRDSFIGTPYWMAPE	Inside PPIRs
O94804	DSFIGTPYWMAPEVV	Inside PPIRs
O94804	STFEKRKSREYEHVR	Outside PPIRs
O94804	KAGNVLMTLEGDIRL	Outside PPIRs
O94804	RLADFGVSAKNLKTL	Outside PPIRs
O94804	PEVVMCETMKDTPYD	Outside PPIRs
O94817	LLKAVGDTPIMKTKK	Outside PPIRs
O94817	GDTPIMKTKKWAVER	Outside PPIRs
O94829	YRKGLVRTSLAVECG	Outside PPIRs
O94829	RKGLVRTSLAVECGA	Outside PPIRs
O94829	DISDTLMYVYEMLGA	Outside PPIRs
O94829	CEMLGRMYSTIPQAS	Outside PPIRs
O94829	EAIGGQASRSLMDCF	Outside PPIRs
O94907	LKEGQVCTKHRRKGS	Inside PPIRs
O94907	HHQASNSSRLHTCQR	Outside PPIRs
O94916	KGTGVKKSPMLCGQY	Outside PPIRs
O94925	SGGKVADYIPQLAKF	Outside PPIRs
O94925	VNDLGTEYVHRYVGK	Outside PPIRs
O94972	ARLCPHCSKLCCFSC	Inside PPIRs
O94972	CSKLCCFSCIRRWLT	Outside PPIRs
O94992	ETYERYHTESLQNMS	Inside PPIRs
O94992	LQRDFSETYERYHTE	Outside PPIRs
O94992	QRDFSETYERYHTES	Outside PPIRs
O94992	FSETYERYHTESLQN	Outside PPIRs
O94992	TESLQNMSKQELIKE	Outside PPIRs
O95045	FVHVKNPYLDLMDED	Inside PPIRs
O95057	QVISCDKSVCTLQIT	Outside PPIRs
O95071	VIPEELISQAQVVLQ	Outside PPIRs
O95071	VLQGKSRSVIIRELQ	Outside PPIRs
O95071	IIRELQRTNLDVNLA	Outside PPIRs
O95071	LYVPLYSSKQILKQK	Outside PPIRs
O95147	TVADKIHSVSRKHGA	Outside PPIRs
O95147	ADKIHSVSRKHGATL	Outside PPIRs
O95147	FWRQLIDYERQLFGK	Outside PPIRs
O95147	ERQLFGKSTVKMVQT	Outside PPIRs
O95147	VKMVQTPYGIVPDVY	Outside PPIRs
O95149	AAPHPRLSQYKSKYS	Outside PPIRs
O95149	PHPRLSQYKSKYSSL	Outside PPIRs
O95149	LSQYKSKYSSLEQSE	Outside PPIRs
O95149	SQYKSKYSSLEQSER	Outside PPIRs
O95149	QYKSKYSSLEQSERR	Outside PPIRs
O95149	KYSSLEQSERRRRLL	Outside PPIRs
O95149	KLKGSSHSPDHPGCL	Outside PPIRs
O95155	TDPVRLPSGTIMDRS	Outside PPIRs
O95155	SGTIMDRSIILRHLL	Outside PPIRs
O95155	ILRHLLNSPTDPFNR	Outside PPIRs
O95155	RHLLNSPTDPFNRQT	Outside PPIRs
O95155	TDPFNRQTLTESMLE	Outside PPIRs
O95155	NRQTLTESMLEPVPE	Outside PPIRs
O95166	GDLDKKKYLVPSDLT	Inside PPIRs
O95166	YLVPSDLTVGQFYFL	Inside PPIRs
O95166	DLTVGQFYFLIRKRI	Outside PPIRs
O95198	LLYAVGGYDGASRQC	Inside PPIRs
O95218	NVNWARRSECNMCNT	Outside PPIRs
O95218	SECNMCNTPKYAKLE	Outside PPIRs
O95218	NMCNTPKYAKLEERT	Outside PPIRs
O95243	TAGRFDVYFISPQGL	Outside PPIRs
O95243	RFDVYFISPQGLKFR	Outside PPIRs
O95243	RKAFKKWTPPRSPFN	Outside PPIRs
O95271	VEEEMQSTIREHRDG	Inside PPIRs
O95271	PSVNGLAYAEYVIYR	Outside PPIRs
O95271	NGLAYAEYVIYRGEQ	Outside PPIRs
O95292	AKVEQVLSLEPQHEL	Outside PPIRs
O95340	VYQAHHVSRNKRGQV	Outside PPIRs
O95340	LNRNLGFSPGDREEN	Outside PPIRs
O95340	KGFTGIDSDYEKPET	Outside PPIRs
O95340	SDYEKPETPERVLKT	Outside PPIRs
O95363	VVELLGKSYPQDDHS	Outside PPIRs
O95363	VEFDLKQTLTRLMAH	Outside PPIRs
O95363	DFYDLVRTIGGDLVE	Outside PPIRs
O95400	DPPGGQFYNSKRIDF	Inside PPIRs
O95400	PGGQFYNSKRIDFDL	Outside PPIRs
O95453	KDIINNTSLAELEKR	Inside PPIRs
O95453	NTSKCPVTIPEDQKK	Outside PPIRs
O95453	LDTKLMASTQPFKDI	Outside PPIRs
O95453	FKDIINNTSLAELEK	Outside PPIRs
O95470	EYVKALPSQGLSSSA	Inside PPIRs
O95470	ALPSQGLSSSAVLEK	Outside PPIRs
O95470	GSRPGGISAACWAAL	Outside PPIRs
O95470	VFGNPQLSVIALGSR	Outside PPIRs
O95470	LSVIALGSRDFDIYR	Outside PPIRs
O95470	YRLSNLMTAKGWNLN	Outside PPIRs
O95470	FLKDIRESVTQIMKN	Outside PPIRs
O95470	KDIRESVTQIMKNPK	Outside PPIRs
O95486	ERNMLPSTPLKPPVP	Outside PPIRs
O95486	NPELFRCTLTSIPQT	Outside PPIRs
O95486	ELFRCTLTSIPQTQA	Outside PPIRs
O95486	LFRCTLTSIPQTQAL	Outside PPIRs
O95486	TLTSIPQTQALLNKA	Outside PPIRs
O95486	QLPVVTSSTIVRCRS	Outside PPIRs
O95486	SLGCISRYSAGSVYY	Outside PPIRs
O95486	RPFFPILYVIRDESP	Outside PPIRs
O95544	FCTFREDYDDISNQI	Outside PPIRs
O95544	ARNTAWVSFDGRKRQ	Outside PPIRs
O95630	EDRVRALSQLGSAVE	Outside PPIRs
O95630	PPRRYFRSGVEIIRM	Outside PPIRs
O95630	VEIIRMASIYSEEGN	Outside PPIRs
O95630	QKGFHPHSKDPPLFC	Outside PPIRs
O95633	APCPVPSSPGQELCG	Outside PPIRs
O95639	MTKMPECYFYSKFGE	Inside PPIRs
O95639	MCPFRHISGEKTVVC	Outside PPIRs
O95644	GILKLRNSDIELRKG	Inside PPIRs
O95644	LPSHSGPYELRIEVQ	Outside PPIRs
O95644	ITGKTVSTTSHEAIL	Outside PPIRs
O95644	TSHEAILSNTKVLEI	Outside PPIRs
O95644	IPLLPENSMRAVIDC	Outside PPIRs
O95671	RVVLASASPRRQEIL	Outside PPIRs
O95671	LDKASFATPYGYAME	Outside PPIRs
O95671	KASFATPYGYAMETA	Outside PPIRs
O95671	SFATPYGYAMETAKQ	Outside PPIRs
O95671	PYGYAMETAKQKALE	Outside PPIRs
O95671	LEVANRLYQKDLRAP	Outside PPIRs
O95671	CKQLVKLYYPPRPED	Outside PPIRs
O95684	KTPLVNESLKKFLNT	Inside PPIRs
O95696	KMMEGRNSSIRKAVR	Outside PPIRs
O95696	MMEGRNSSIRKAVRI	Outside PPIRs
O95714	GGSDGCKTPKLIEKL	Outside PPIRs
O95714	HFDTLRVTKPEPAAL	Outside PPIRs
O95747	TRNKVRKTFVGTPCW	Outside PPIRs
O95747	VRKTFVGTPCWMAPE	Outside PPIRs
O95747	MLKKYGKSFRKMISL	Outside PPIRs
O95747	KSFRKMISLCLQKDP	Outside PPIRs
O95747	QETKIPISLVLRLRN	Outside PPIRs
O95747	LASGVEGSDIPDDGK	Outside PPIRs
O95749	HSIYGIPSVINSANY	Inside PPIRs
O95749	SVINSANYVYFLGLE	Inside PPIRs
O95749	QRILLEPYKYLLQLP	Outside PPIRs
O95749	TEMLHNASLLIDDIE	Outside PPIRs
O95749	IDDIEDNSKLRRGFP	Outside PPIRs
O95749	GIPSVINSANYVYFL	Outside PPIRs
O95749	KEYSENKSFCEDLTE	Outside PPIRs
O95749	KELEAKAYKQIDARG	Outside PPIRs
O95786	HPKPKQFSSFEKRAK	Inside PPIRs
O95786	DSILRLQTWDEAVFR	Outside PPIRs
O95786	PKPKQFSSFEKRAKI	Outside PPIRs
O95786	DWGIHVKYKTFEIPV	Outside PPIRs
O95819	RTVGRRNTFIGTPYW	Inside PPIRs
O95819	RRNTFIGTPYWMAPE	Inside PPIRs
O95819	NTFIGTPYWMAPEVI	Inside PPIRs
O95819	VEVVGNGTYGQVYKG	Outside PPIRs
O95819	EVVGNGTYGQVYKGR	Outside PPIRs
O95819	AIKVMDVTEDEEEEI	Outside PPIRs
O95819	HRNIATYYGAFIKKS	Outside PPIRs
O95819	VKNTKGNTLKEDWIA	Outside PPIRs
O95819	LKEDWIAYISREILR	Outside PPIRs
O95819	KLVDFGVSAQLDRTV	Outside PPIRs
O95819	VSAQLDRTVGRRNTF	Outside PPIRs
O95819	KWSKKFFSFIEGCLV	Outside PPIRs
O95822	YGEKHRGYALNPVAN	Inside PPIRs
O95822	QAEDRLRYALVPRYR	Outside PPIRs
O95863	LLQGHVRTHTGEKPF	Outside PPIRs
O95863	QGHVRTHTGEKPFSC	Outside PPIRs
O95863	QACARTFSRMSLLHK	Outside PPIRs
O95931	EQVFAVESIRKKRVR	Outside PPIRs
O95994	AKKDTKDSRPKLPQT	Outside PPIRs
O95994	FVLLNLVYETTDKHL	Outside PPIRs
O95994	LLNLVYETTDKHLSP	Outside PPIRs
O95994	LNLVYETTDKHLSPD	Outside PPIRs
O95994	HLSPDGQYVPRIMFV	Outside PPIRs
O96007	PIWKKEIYEESSTWK	Outside PPIRs
O96013	RRKSLVGTPYWMAPE	Inside PPIRs
O96013	GLPRQWQSLIEESAR	Outside PPIRs
O96013	HRDIKSDSILLTHDG	Outside PPIRs
O96013	WMAPELISRLPYGPE	Outside PPIRs
O96017	VFVFFDLTVDDQSVY	Inside PPIRs
O96017	IAYIEDHSGNGTFVN	Outside PPIRs
O96017	DLTVDDQSVYPKALR	Outside PPIRs
O96017	KITDFGHSKILGETS	Outside PPIRs
O96017	HSKILGETSLMRTLC	Outside PPIRs
O96017	RTLCGTPTYLAPEVL	Outside PPIRs
O96017	TLCGTPTYLAPEVLV	Outside PPIRs
O96017	PEVWAEVSEKALDLV	Outside PPIRs
P00325	CKNPESNYCLKNDLG	Inside PPIRs
P00325	WEVKKPFSIEDVEVA	Outside PPIRs
P00325	EVAPPKAYEVRIKMV	Outside PPIRs
P00325	GTSTFSQYTVVDENA	Outside PPIRs
P00325	TSTFSQYTVVDENAV	Outside PPIRs
P00325	RTWKGAVYGGFKSKE	Outside PPIRs
P00325	EGFDLLHSGKSIRTV	Outside PPIRs
P00326	VAAGICRSDEHVVSG	Outside PPIRs
P00326	RSDEHVVSGNLVTPL	Outside PPIRs
P00326	GVSTFSQYTVVDENA	Outside PPIRs
P00326	VSTFSQYTVVDENAV	Outside PPIRs
P00326	GCGFSTGYGSAVKVA	Outside PPIRs
P00338	TLKDQLIYNLLKEEQ	Inside PPIRs
P00338	NLLKEEQTPQNKITV	Inside PPIRs
P00338	LDSARFRYLMGERLG	Inside PPIRs
P00338	VHKQVVESAYEVIKL	Inside PPIRs
P00338	VIKLKGYTSWAIGLS	Inside PPIRs
P00338	IKLKGYTSWAIGLSV	Inside PPIRs
P00338	KIVSGKDYNVTANSK	Outside PPIRs
P00338	DYNVTANSKLVIITA	Outside PPIRs
P00338	NSKLVIITAGARQQE	Outside PPIRs
P00338	IIPNVVKYSPNCKLL	Outside PPIRs
P00338	IPNVVKYSPNCKLLI	Outside PPIRs
P00338	NPVDILTYVAWKISG	Outside PPIRs
P00338	PKNRVIGSGCNLDSA	Outside PPIRs
P00338	GSGCNLDSARFRYLM	Outside PPIRs
P00338	KQVVESAYEVIKLKG	Outside PPIRs
P00338	LVKVTLTSEEEARLK	Outside PPIRs
P00338	EEARLKKSADTLWGI	Outside PPIRs
P00338	RLKKSADTLWGIQKE	Outside PPIRs
P00342	LHGSLFLSTPKIVFG	Inside PPIRs
P00342	VPGIVQNSPDCKIII	Outside PPIRs
P00367	PIRRDDGSWEVIEGY	Inside PPIRs
P00367	AGGVTVSYFEWLKNL	Inside PPIRs
P00367	KNLNHVSYGRLTFKY	Inside PPIRs
P00367	IVHSGLAYTMERSAR	Inside PPIRs
P00367	VHSGLAYTMERSARQ	Inside PPIRs
P00367	GFFDRGASIVEDKLV	Outside PPIRs
P00367	SWEVIEGYRAQHSQH	Outside PPIRs
P00367	IRYSTDVSVDEVKAL	Outside PPIRs
P00367	ALASLMTYKCAVVDV	Outside PPIRs
P00367	EKITRRFTMELAKKG	Outside PPIRs
P00367	DVPAPDMSTGEREMS	Outside PPIRs
P00367	KCIAVGESDGSIWNP	Outside PPIRs
P00367	AVGESDGSIWNPDGI	Outside PPIRs
P00367	KAKPYEGSILEADCD	Outside PPIRs
P00367	DILIPAASEKQLTKS	Outside PPIRs
P00367	AEGANGPTTPEADKI	Outside PPIRs
P00367	EGANGPTTPEADKIF	Outside PPIRs
P00367	NAGGVTVSYFEWLKN	Outside PPIRs
P00367	LKNLNHVSYGRLTFK	Outside PPIRs
P00367	KYERDSNYHLLMSVQ	Outside PPIRs
P00367	IMRTAMKYNLGLDLR	Outside PPIRs
P00367	LDLRTAAYVNAIEKV	Outside PPIRs
P00367	IEKVFKVYNEAGVTF	Outside PPIRs
P00374	PEIDLEKYKLLPEYP	Inside PPIRs
P00390	STSFTPMYHAVTKRK	Inside PPIRs
P00390	TKADFDNTVAIHPTS	Inside PPIRs
P00390	NTVAIHPTSSEELVT	Inside PPIRs
P00390	TVAIHPTSSEELVTL	Inside PPIRs
P00390	VAIHPTSSEELVTLR	Inside PPIRs
P00390	AAGAVASYDYLVIGG	Outside PPIRs
P00390	VSRLNAIYQNNLTKS	Outside PPIRs
P00390	QVKEVKKTLSGLEVS	Outside PPIRs
P00390	TLSGLEVSMVTAVPG	Outside PPIRs
P00390	NTNVKGIYAVGDVCG	Outside PPIRs
P00390	VCGKALLTPVAIAAG	Outside PPIRs
P00390	KEDSKLDYNNIPTVV	Outside PPIRs
P00390	NVKTYSTSFTPMYHA	Outside PPIRs
P00390	KTYSTSFTPMYHAVT	Outside PPIRs
P00390	TPMYHAVTKRKTKCV	Outside PPIRs
P00439	QLKILADSINSEIGI	Outside PPIRs
P00441	INFEQKESNGPVKVW	Inside PPIRs
P00441	GPVKVWGSIKGLTEG	Inside PPIRs
P00441	VGDLGNVTADKDGVA	Inside PPIRs
P00441	KDGVADVSIEDSVIS	Inside PPIRs
P00441	ADVSIEDSVISLSGD	Inside PPIRs
P00441	SIEDSVISLSGDHCI	Inside PPIRs
P00441	EDSVISLSGDHCIIG	Inside PPIRs
P00441	GDNTAGCTSAGPHFN	Outside PPIRs
P00441	DNTAGCTSAGPHFNP	Outside PPIRs
P00441	GPHFNPLSRKHGGPK	Outside PPIRs
P00450	RLYKKALYLQYTDET	Outside PPIRs
P00450	LIICKKDSLDKEKEK	Outside PPIRs
P00450	KKLVYREYTDASFTN	Outside PPIRs
P00450	KLVYREYTDASFTNR	Outside PPIRs
P00450	YREYTDASFTNRKER	Outside PPIRs
P00450	EYTDASFTNRKERGP	Outside PPIRs
P00450	PVCLAKMYYSAVDPT	Outside PPIRs
P00450	SKYKKVVYRQYTDST	Outside PPIRs
P00450	KKVVYRQYTDSTFRV	Outside PPIRs
P00451	PDDRSYKSQYLNNGP	Outside PPIRs
P00451	NIQMEDPTFKENYRF	Outside PPIRs
P00451	INGYIMDTLPGLVMA	Outside PPIRs
P00451	TVRKKEEYKMALYNL	Outside PPIRs
P00480	FTGEEIKYMLWLSAD	Outside PPIRs
P00480	DTARVLSSMADAVLA	Outside PPIRs
P00480	LARVYKQSDLDTLAK	Outside PPIRs
P00480	QAATPKGYEPDASVT	Outside PPIRs
P00480	RLQAFQGYQVTMKTA	Outside PPIRs
P00480	EVDDEVFYSPRSLVF	Outside PPIRs
P00488	VRRGQSFYVQIDFSR	Outside PPIRs
P00488	RDLFRVEYVIGRYPQ	Outside PPIRs
P00488	VEYVIGRYPQENKGT	Outside PPIRs
P00488	IVGKFRMYVAVWTPY	Outside PPIRs
P00488	GILDTCLYVMDRAQM	Outside PPIRs
P00488	IIIKVRGTQVVGSDM	Outside PPIRs
P00488	RGTQVVGSDMTVTVQ	Outside PPIRs
P00488	QVVGSDMTVTVQFTN	Outside PPIRs
P00488	VGSDMTVTVQFTNPL	Outside PPIRs
P00488	REIRPNSTVQWEEVC	Outside PPIRs
P00491	TNKVIMDYESLEKAN	Inside PPIRs
P00491	KVIMDYESLEKANHE	Inside PPIRs
P00491	QVAIICGSGLGGLTD	Outside PPIRs
P00491	GSGLGGLTDKLTQAQ	Outside PPIRs
P00491	MSDAYDRTMRQRALS	Outside PPIRs
P00491	TMRQRALSTWKQMGE	Outside PPIRs
P00491	MRQRALSTWKQMGEQ	Outside PPIRs
P00491	VFGFSLITNKVIMDY	Outside PPIRs
P00492	LNRNSDRSIPMTVDF	Inside PPIRs
P00492	SDRSIPMTVDFIRLK	Inside PPIRs
P00492	YALDYNEYFRDLNHV	Inside PPIRs
P00492	RSPGVVISDDEPGYD	Outside PPIRs
P00492	VDFIRLKSYCNDQST	Outside PPIRs
P00492	DIIDTGKTMQTLLSL	Outside PPIRs
P00492	DTGKTMQTLLSLVRQ	Outside PPIRs
P00492	KTMQTLLSLVRQYNP	Outside PPIRs
P00502	FDEKFIQSPEDLEKL	Outside PPIRs
P00502	PLLKAFKSRISSLPN	Outside PPIRs
P00502	AFKSRISSLPNVKKF	Outside PPIRs
P00502	KKFLQPGSQRKLPVD	Outside PPIRs
P00519	PNLFVALYDFVASGD	Outside PPIRs
P00519	ALYDFVASGDNTLSI	Outside PPIRs
P00519	EKLRVLGYNHNGEWC	Outside PPIRs
P00519	NGQGWVPSNYITPVN	Outside PPIRs
P00519	QGWVPSNYITPVNSL	Outside PPIRs
P00519	WVPSNYITPVNSLEK	Outside PPIRs
P00519	SLEKHSWYHGPVSRN	Outside PPIRs
P00519	VSRNAAEYLLSSGIN	Outside PPIRs
P00519	NAAEYLLSSGINGSF	Outside PPIRs
P00519	QRSISLRYEGRVYHY	Outside PPIRs
P00519	LRYEGRVYHYRINTA	Outside PPIRs
P00519	YEGRVYHYRINTASD	Outside PPIRs
P00519	HYRINTASDGKLYVS	Outside PPIRs
P00519	TASDGKLYVSSESRF	Outside PPIRs
P00519	SDGKLYVSSESRFNT	Outside PPIRs
P00519	GLITTLHYPAPKRNK	Outside PPIRs
P00519	APKRNKPTVYGVSPN	Outside PPIRs
P00519	KRNKPTVYGVSPNYD	Outside PPIRs
P00519	KPTVYGVSPNYDKWE	Outside PPIRs
P00519	VYGVSPNYDKWEMER	Outside PPIRs
P00519	EMERTDITMKHKLGG	Outside PPIRs
P00519	HKLGGGQYGEVYEGV	Outside PPIRs
P00519	GGQYGEVYEGVWKKY	Outside PPIRs
P00519	YEGVWKKYSLTVAVK	Outside PPIRs
P00519	EGVWKKYSLTVAVKT	Outside PPIRs
P00519	VWKKYSLTVAVKTLK	Outside PPIRs
P00519	VQLLGVCTREPPFYI	Outside PPIRs
P00519	CTREPPFYIITEFMT	Outside PPIRs
P00519	IITEFMTYGNLLDYL	Outside PPIRs
P00519	FGLSRLMTGDTYTAH	Outside PPIRs
P00519	SRLMTGDTYTAHAGA	Outside PPIRs
P00519	LMTGDTYTAHAGAKF	Outside PPIRs
P00519	TAPESLAYNKFSIKS	Outside PPIRs
P00519	SLAYNKFSIKSDVWA	Outside PPIRs
P00519	PYPGIDLSQVYELLE	Outside PPIRs
P00519	YELLEKDYRMERPEG	Outside PPIRs
P00519	EGCPEKVYELMRACW	Outside PPIRs
P00520	IYGVSPNYDKWEMER	Outside PPIRs
P00533	VQRNYDLSFLKTIQE	Outside PPIRs
P00533	QIIRGNMYYENSYAL	Outside PPIRs
P00533	IIRGNMYYENSYALA	Outside PPIRs
P00533	NMYYENSYALAVLSN	Outside PPIRs
P00533	LHGAVRFSNNPALCN	Outside PPIRs
P00533	RCRGKSPSDCCHNQC	Outside PPIRs
P00533	QVCHALCSPEGCWGP	Outside PPIRs
P00533	NCIQCAHYIDGPHCV	Outside PPIRs
P00533	TNGPKIPSIATGMVG	Outside PPIRs
P00533	PKIPSIATGMVGALL	Outside PPIRs
P00533	RHIVRKRTLRRLLQE	Outside PPIRs
P00533	RELVEPLTPSGEAPN	Outside PPIRs
P00533	LVEPLTPSGEAPNQA	Outside PPIRs
P00533	KKIKVLGSGAFGTVY	Outside PPIRs
P00533	LGSGAFGTVYKGLWI	Outside PPIRs
P00533	SGAFGTVYKGLWIPE	Outside PPIRs
P00533	KELREATSPKANKEI	Outside PPIRs
P00533	KEILDEAYVMASVDN	Outside PPIRs
P00533	DEAYVMASVDNPHVC	Outside PPIRs
P00533	PFGCLLDYVREHKDN	Outside PPIRs
P00533	QIAKGMNYLEDRRLV	Outside PPIRs
P00533	ESILHRIYTHQSDVW	Outside PPIRs
P00533	LPQPPICTIDVYMIM	Outside PPIRs
P00533	PICTIDVYMIMVKCW	Outside PPIRs
P00533	MARDPQRYLVIQGDE	Outside PPIRs
P00533	DERMHLPSPTDSNFY	Outside PPIRs
P00533	RMHLPSPTDSNFYRA	Outside PPIRs
P00533	HLPSPTDSNFYRALM	Outside PPIRs
P00533	SPTDSNFYRALMDEE	Outside PPIRs
P00533	SCPIKEDSFLQRYSS	Outside PPIRs
P00533	EDSFLQRYSSDPTGA	Outside PPIRs
P00533	DSFLQRYSSDPTGAL	Outside PPIRs
P00533	SFLQRYSSDPTGALT	Outside PPIRs
P00533	QRYSSDPTGALTEDS	Outside PPIRs
P00558	PMKNNQITNNQRIKA	Outside PPIRs
P00558	RIKAAVPSIKFCLDN	Outside PPIRs
P00558	GVPMPDKYSLEPVAV	Outside PPIRs
P00558	VPMPDKYSLEPVAVE	Outside PPIRs
P00558	PVAVELKSLLGKDVL	Outside PPIRs
P00558	CANPAAGSVILLENL	Outside PPIRs
P00558	EGKGKDASGNKVKAE	Outside PPIRs
P00558	KIEAFRASLSKLGDV	Outside PPIRs
P00558	EAFRASLSKLGDVYV	Outside PPIRs
P00558	LSKLGDVYVNDAFGT	Outside PPIRs
P00558	TAHRAHSSMVGVNLP	Outside PPIRs
P00558	LMKKELNYFAKALES	Outside PPIRs
P00558	YFAKALESPERPFLA	Outside PPIRs
P00558	IGGGMAFTFLKVLNN	Outside PPIRs
P00558	NNMEIGTSLFDEEGA	Outside PPIRs
P00558	KIVKDLMSKAEKNGV	Outside PPIRs
P00558	EKNGVKITLPVDFVT	Outside PPIRs
P00558	TLPVDFVTADKFDEN	Outside PPIRs
P00558	IGGGDTATCCAKWNT	Outside PPIRs
P00558	VSTGGGASLELLEGK	Outside PPIRs
P00709	KFLDDDITDDIMCAK	Outside PPIRs
P00734	GRTATSEYQTFFNPR	Outside PPIRs
P00734	FNPRTFGSGEADCGL	Outside PPIRs
P00734	GKHSRTRYERNIEKI	Outside PPIRs
P00734	ERPVCKDSTRIRITD	Outside PPIRs
P00734	RPVCKDSTRIRITDN	Outside PPIRs
P00736	NHPIRRVSVHPDYRQ	Outside PPIRs
P00736	NTDRWVATGIVSWGI	Outside PPIRs
P00736	WVATGIVSWGIGCSR	Outside PPIRs
P00736	VSWGIGCSRGYGFYT	Outside PPIRs
P00736	GIGCSRGYGFYTKVL	Outside PPIRs
P00736	CSRGYGFYTKVLNYV	Outside PPIRs
P00742	LKMLEVPYVDRNSCK	Outside PPIRs
P00742	QNMFCAGYDTKQEDA	Outside PPIRs
P00747	YVNTQGASLFSVTKK	Outside PPIRs
P00747	TQGASLFSVTKKQLG	Outside PPIRs
P00747	CRAFQYHSKEQQCVI	Outside PPIRs
P00747	MAENRKSSIIIRMRD	Outside PPIRs
P00747	VLFEKKVYLSECKTG	Outside PPIRs
P00747	KTGNGKNYRGTMSKT	Outside PPIRs
P00747	YDGKISKTMSGLECQ	Outside PPIRs
P00747	TYQCLKGTGENYRGN	Outside PPIRs
P00747	NYPNAGLTMNYCRNP	Outside PPIRs
P00747	NAGLTMNYCRNPDAD	Outside PPIRs
P00747	HSWPWQVSLRTRFGM	Outside PPIRs
P00747	SRLFLEPTRKDIALL	Outside PPIRs
P00747	LSSPAVITDKVIPAC	Outside PPIRs
P00747	VIPACLPSPNYVVAD	Outside PPIRs
P00749	CDCLNGGTCVSNKYF	Outside PPIRs
P00749	LNGGTCVSNKYFSNI	Outside PPIRs
P00749	TGFGKENSTDYLYPE	Outside PPIRs
P00797	NYMDTQYYGEIGIGT	Inside PPIRs
P00797	IFLKRMPSIRESLKE	Outside PPIRs
P00797	RMPSIRESLKERGVD	Outside PPIRs
P00797	VKCNEGPTLPDISFH	Outside PPIRs
P00797	GKEYTLTSADYVFQE	Outside PPIRs
P00797	ADYVFQESYSSKKLC	Outside PPIRs
P00915	SSLAEAASKADGLAV	Inside PPIRs
P00915	SVSYNPATAKEIINV	Outside PPIRs
P00915	VLKGGPFSDSYRLFQ	Outside PPIRs
P00915	GGPFSDSYRLFQFHF	Outside PPIRs
P00915	WNSAKYSSLAEAASK	Outside PPIRs
P00918	IAKGERQSPVDIDTH	Outside PPIRs
P00918	QSPVDIDTHTAKYDP	Outside PPIRs
P00918	IDTHTAKYDPSLKPL	Outside PPIRs
P00918	SLKPLSVSYDQATSL	Outside PPIRs
P00918	LKPLSVSYDQATSLR	Outside PPIRs
P00918	KGGPLDGTYRLIQFH	Outside PPIRs
P00918	QFHFHWGSLDGQGSE	Outside PPIRs
P00918	HTVDKKKYAAELHLV	Outside PPIRs
P00918	GIFLKVGSAKPGLQK	Outside PPIRs
P00918	KVVDVLDSIKTKGKS	Outside PPIRs
P00918	SIKTKGKSADFTNFD	Outside PPIRs
P00918	IVLKEPISVSSEQVL	Outside PPIRs
P00973	NYQQLCIYWTKYYDF	Outside PPIRs
P00995	FENRKRQTSILIQKS	Outside PPIRs
P00995	ENRKRQTSILIQKSG	Outside PPIRs
P01008	NTRKELFYKADGESC	Inside PPIRs
P01008	NPMCIYRSPEKKATE	Outside PPIRs
P01008	RSPEKKATEDEGSEQ	Outside PPIRs
P01008	KATEDEGSEQKIPEA	Outside PPIRs
P01008	NKSSKLVSANRLFGD	Outside PPIRs
P01008	FKENAEQSRAAINKW	Outside PPIRs
P01009	AKKQINDYVEKGTQG	Outside PPIRs
P01009	QHCKKLSSWVLLMKY	Outside PPIRs
P01009	KLSITGTYDLKSVLG	Outside PPIRs
P01009	VLGQLGITKVFSNGA	Outside PPIRs
P01009	FLEAIPMSIPPEVKF	Outside PPIRs
P01015	IHPFHLLYYSKSTCA	Outside PPIRs
P01015	HPFHLLYYSKSTCAQ	Outside PPIRs
P01015	PFHLLYYSKSTCAQL	Outside PPIRs
P01023	QSSEITRTITKLSFV	Outside PPIRs
P01023	LKKLSFYYLIMAKGG	Outside PPIRs
P01023	DMGLKAFTNSKIRKP	Outside PPIRs
P01023	LKATVLNYLPKCIRV	Outside PPIRs
P01023	IKSKAIGYLNTGYQR	Outside PPIRs
P01023	IGYLNTGYQRQLNYK	Outside PPIRs
P01023	RQLNYKHYDGSYSTF	Outside PPIRs
P01023	YKHYDGSYSTFGERY	Outside PPIRs
P01023	IVDVKMVSGFIPLKP	Outside PPIRs
P01023	GFIPLKPTVKMLERS	Outside PPIRs
P01024	QDGEQRISLPESLKR	Outside PPIRs
P01024	QRISLPESLKRIPIE	Outside PPIRs
P01024	RIPIEDGSGEVVLSR	Outside PPIRs
P01024	GSGEVVLSRKVLLDG	Outside PPIRs
P01024	PAARRRRSVQLTEKR	Outside PPIRs
P01024	RRRSVQLTEKRMDKV	Outside PPIRs
P01024	RMDKVGKYPKELRKC	Outside PPIRs
P01024	RRQHARASHLGLARS	Outside PPIRs
P01024	TKRRHQQTVTIPPKS	Outside PPIRs
P01024	AVYHHFISDGVRKSL	Outside PPIRs
P01024	ISDGVRKSLKVVPEG	Outside PPIRs
P01024	AVHYLDETEQWEKFG	Outside PPIRs
P01024	YTVAIAGYALAQMGR	Outside PPIRs
P01024	AEGKGQGTLSVVTMY	Outside PPIRs
P01024	GKGQGTLSVVTMYHA	Outside PPIRs
P01024	QPGAVKVYAYYNLEE	Outside PPIRs
P01024	GQQRTFISPIKCREA	Outside PPIRs
P01031	VSKHFSKSKRMPITY	Outside PPIRs
P01031	KSKRMPITYDNGFLF	Outside PPIRs
P01031	SKRMPITYDNGFLFI	Outside PPIRs
P01031	IEEIAAKYKHSVVKK	Outside PPIRs
P01031	IAAKYKHSVVKKCCY	Outside PPIRs
P01031	SVVKKCCYDGACVNN	Outside PPIRs
P01031	PRCIKAFTECCVVAS	Outside PPIRs
P01031	TECCVVASQLRANIS	Outside PPIRs
P01031	PLDLVPKTEIKRILS	Outside PPIRs
P01031	SMDIDVSYKHKGALH	Outside PPIRs
P01031	AEKDSEITFIKKVTC	Outside PPIRs
P01106	LLPTPPLSPSRRSGL	Outside PPIRs
P01106	PTPPLSPSRRSGLCS	Outside PPIRs
P01106	PLSPSRRSGLCSPSY	Outside PPIRs
P01106	TSPRSSDTEENVKRR	Outside PPIRs
P01106	EENVKRRTHNVLERQ	Outside PPIRs
P01106	RRNELKRSFFALRDQ	Outside PPIRs
P01106	VVILKKATAYILSVQ	Outside PPIRs
P01106	KATAYILSVQAEEQK	Outside PPIRs
P01112	QNHFVDEYDPTIEDS	Inside PPIRs
P01112	FVDEYDPTIEDSYRK	Inside PPIRs
P01112	YDPTIEDSYRKQVVI	Inside PPIRs
P01112	DPTIEDSYRKQVVID	Inside PPIRs
P01112	DTAGQEEYSAMRDQY	Inside PPIRs
P01112	YIETSAKTRQGVEDA	Inside PPIRs
P01112	SFEDIHQYREQIKRV	Outside PPIRs
P01112	YGIPYIETSAKTRQG	Outside PPIRs
P01112	GIPYIETSAKTRQGV	Outside PPIRs
P01112	QGVEDAFYTLVREIR	Outside PPIRs
P01116	AQDLARSYGIPFIET	Inside PPIRs
P01116	QNHFVDEYDPTIEDS	Outside PPIRs
P01116	DTAGQEEYSAMRDQY	Outside PPIRs
P01130	GCPPKTCSQDEFRCH	Outside PPIRs
P01130	RAHGVSSYDTVISRD	Outside PPIRs
P01130	SSYDTVISRDIQAPD	Outside PPIRs
P01130	TLFRENGSKPRAIVV	Outside PPIRs
P01130	RDMRSCLTEAEAAVA	Outside PPIRs
P01130	WRLKNINSINFDNPV	Outside PPIRs
P01130	INFDNPVYQKTTEDE	Outside PPIRs
P01137	WIHEPKGYHANFCLG	Inside PPIRs
P01215	CFSRAYPTPLRSKKT	Outside PPIRs
P01225	CTFKELVYETVRVPG	Inside PPIRs
P01225	CHCGKCDSDSTDCTV	Inside PPIRs
P01225	VRGLGPSYCSFGEMK	Inside PPIRs
P01225	TVRGLGPSYCSFGEM	Outside PPIRs
P01233	LPQVVCNYRDVRFES	Inside PPIRs
P01233	CALCRRSTTDCGGPK	Inside PPIRs
P01236	EGMELIVSQVHPETK	Outside PPIRs
P01236	NEIYPVWSGLPSLQM	Outside PPIRs
P01236	ADEESRLSAYYNLLH	Outside PPIRs
P01236	LHCLRRDSHKIDNYL	Outside PPIRs
P01241	YIPKEQKYSFLQNPQ	Inside PPIRs
P01241	FLQNPQTSLCFSESI	Inside PPIRs
P01241	TPSNREETQQKSNLE	Inside PPIRs
P01241	REETQQKSNLELLRI	Outside PPIRs
P01241	NSLVYGASDSNVYDL	Outside PPIRs
P01270	NLGKHLNSMERVEWL	Inside PPIRs
P01270	GKSVKKRSVSEIQLM	Outside PPIRs
P01270	SVKKRSVSEIQLMHN	Outside PPIRs
P01344	DLALLETYCATPAKS	Outside PPIRs
P01375	QTKVNLLSAIKSPCQ	Inside PPIRs
P01375	TISRIAVSYQTKVNL	Outside PPIRs
P01562	HSLDNRRTLMLLAQM	Outside PPIRs
P01562	KKYFRRITLYLTEKK	Outside PPIRs
P01562	VRAEIMRSLSLSTNL	Outside PPIRs
P01562	IMRSLSLSTNLQERL	Outside PPIRs
P01562	MRSLSLSTNLQERLR	Outside PPIRs
P01563	AEIMRSFSLSTNLQE	Inside PPIRs
P01574	TRGKLMSSLHLKRYY	Outside PPIRs
P01579	MNVKFFNSNKKKRDD	Outside PPIRs
P01583	VILRISKTQLYVTAQ	Outside PPIRs
P01584	SLVMSGPYELKALHL	Inside PPIRs
P01584	KPTLQLESVDPKNYP	Inside PPIRs
P01588	LHVDKAVSGLRSLTT	Inside PPIRs
P01588	KAVSGLRSLTTLLRA	Inside PPIRs
P01588	AAPLRTITADTFRKL	Outside PPIRs
P01607	KAPKLLIYEASNLQA	Inside PPIRs
P01607	KLLIYEASNLQAGVP	Outside PPIRs
P01607	NLQAGVPSRFSGSGS	Outside PPIRs
P01730	KILGNQGSFLTKGPS	Inside PPIRs
P01730	GNQGSFLTKGPSKLN	Inside PPIRs
P01730	RRQAERMSQIKRLLS	Outside PPIRs
P01730	SQIKRLLSEKKTCQC	Outside PPIRs
P01732	CPRPVVKSGDKPSLS	Outside PPIRs
P01833	FDVSLEVSQGPGLLN	Inside PPIRs
P01833	RGLSFDVSLEVSQGP	Outside PPIRs
P01834	EVTHQGLSSPVTKSF	Inside PPIRs
P01834	VTHQGLSSPVTKSFN	Inside PPIRs
P01857	HNHYTQKSLSLSPGK	Outside PPIRs
P01876	PLAFTQKTIDRLAGK	Inside PPIRs
P01887	KTPQIQVYSRHPPEN	Inside PPIRs
P01889	SHTLQSMYGCDVGPD	Inside PPIRs
P01889	ERADPPKTHVTHHPI	Outside PPIRs
P01892	CVEWLRRYLENGKET	Inside PPIRs
P01892	YLENGKETLQRTDAP	Inside PPIRs
P01897	YLKNGNATLLRTDSP	Outside PPIRs
P01900	YLKNGNATLLRTDPP	Outside PPIRs
P01901	YLKNGNATLLRTDSP	Inside PPIRs
P01920	EEYARFDSDVEVYRA	Outside PPIRs
P01942	ALERMFASFPTTKTY	Inside PPIRs
P01942	SFPTTKTYFPHFDVS	Inside PPIRs
P01942	CLLVTLASHHPADFT	Inside PPIRs
P01942	VLSGEDKSNIKAAWG	Outside PPIRs
P01942	IGGHGAEYGAEALER	Outside PPIRs
P01942	YFPHFDVSHGSAQVK	Outside PPIRs
P01942	PVNFKLLSHCLLVTL	Outside PPIRs
P01942	LSHCLLVTLASHHPA	Outside PPIRs
P01942	FTPAVHASLDKFLAS	Outside PPIRs
P01942	SLDKFLASVSTVLTS	Outside PPIRs
P01942	KFLASVSTVLTSKYR	Outside PPIRs
P01946	IGGHGGEYGEEALQR	Outside PPIRs
P01946	PTTKTYFSHIDVSPG	Outside PPIRs
P01946	YFSHIDVSPGSAQVK	Outside PPIRs
P01946	EDLPGALSTLSDLHA	Outside PPIRs
P01946	DKFLASVSTVLTSKY	Outside PPIRs
P02008	TLERLFLSHPQTKTY	Inside PPIRs
P02008	SHPQTKTYFPHFDLH	Inside PPIRs
P02008	KLSELHAYILRVDPV	Inside PPIRs
P02008	KISTQADTIGTETLE	Outside PPIRs
P02008	ADTIGTETLERLFLS	Outside PPIRs
P02008	LFLSHPQTKTYFPHF	Outside PPIRs
P02008	HFDLHPGSAQLRAHG	Outside PPIRs
P02008	AVGDAVKSIDDIGGA	Outside PPIRs
P02008	DDIGGALSKLSELHA	Outside PPIRs
P02042	HLTPEEKTAVNALWG	Outside PPIRs
P02042	LLVVYPWTQRFFESF	Outside PPIRs
P02042	WTQRFFESFGDLSSP	Outside PPIRs
P02042	FESFGDLSSPDAVMG	Outside PPIRs
P02042	ESFGDLSSPDAVMGN	Outside PPIRs
P02042	KKVLGAFSDGLAHLD	Outside PPIRs
P02042	TPQMQAAYQKVVAGV	Outside PPIRs
P02088	HHLGKDFTPAAQAAF	Inside PPIRs
P02088	DAEKAAVSCLWGKVN	Outside PPIRs
P02088	CLWGKVNSDEVGGEA	Outside PPIRs
P02088	LLVVYPWTQRYFDSF	Outside PPIRs
P02088	VYPWTQRYFDSFGDL	Outside PPIRs
P02088	FDSFGDLSSASAIMG	Outside PPIRs
P02088	FGDLSSASAIMGNAK	Outside PPIRs
P02088	AHGKKVITAFNDGLN	Outside PPIRs
P02088	DGLNHLDSLKGTFAS	Outside PPIRs
P02088	HLDSLKGTFASLSEL	Outside PPIRs
P02088	SLKGTFASLSELHCD	Outside PPIRs
P02088	KGTFASLSELHCDKL	Outside PPIRs
P02088	KVVAGVATALAHKYH	Outside PPIRs
P02091	LGRLLVVYPWTQRYF	Inside PPIRs
P02091	VYPWTQRYFDSFGDL	Inside PPIRs
P02091	WTQRYFDSFGDLSSA	Outside PPIRs
P02091	DSFGDLSSASAIMGN	Outside PPIRs
P02091	FGDLSSASAIMGNPK	Outside PPIRs
P02091	KVVAGVASALAHKYH	Outside PPIRs
P02100	EEKAAVTSLWSKMNV	Outside PPIRs
P02100	AAVTSLWSKMNVEEA	Outside PPIRs
P02100	LGRLLVVYPWTQRFF	Outside PPIRs
P02100	LLVVYPWTQRFFDSF	Outside PPIRs
P02100	FDSFGNLSSPSAILG	Outside PPIRs
P02100	DSFGNLSSPSAILGN	Outside PPIRs
P02100	HGKKVLTSFGDAIKN	Outside PPIRs
P02340	SATPPAGSRVRAMAI	Outside PPIRs
P02340	PPEAGSEYTTIHYKY	Outside PPIRs
P02340	SEYTTIHYKYMCNSS	Outside PPIRs
P02454	MKGHRGFSGLDGAKG	Inside PPIRs
P02454	DKGETGPSGPAGPTG	Inside PPIRs
P02454	SYGYDEKSAGVSVPG	Outside PPIRs
P02461	RASQNITYHCKNSIA	Outside PPIRs
P02461	HCKNSIAYMDQASGN	Outside PPIRs
P02511	RLEKDRFSVNLDVKH	Outside PPIRs
P02511	NLDVKHFSPEELKVK	Outside PPIRs
P02511	PADVDPLTITSSLSS	Outside PPIRs
P02511	DVDPLTITSSLSSDG	Outside PPIRs
P02511	VDPLTITSSLSSDGV	Outside PPIRs
P02511	DPLTITSSLSSDGVL	Outside PPIRs
P02511	LSSDGVLTVNGPRKQ	Outside PPIRs
P02511	QVSGPERTIPITREE	Outside PPIRs
P02533	MEQQNQEYKILLDVK	Inside PPIRs
P02533	LEQEIATYRRLLEGE	Inside PPIRs
P02533	QSGKSEISELRRTMQ	Outside PPIRs
P02545	AMRKLVRSVTVVEDD	Inside PPIRs
P02545	RKLVRSVTVVEDDED	Inside PPIRs
P02545	KLRDLEDSLARERDT	Outside PPIRs
P02545	FSQHARTSGRVAVEE	Outside PPIRs
P02545	FVRLRNKSNEDQSMG	Outside PPIRs
P02545	NKSNEDQSMGNWQIK	Outside PPIRs
P02545	WAAGAGATHSPPTDL	Outside PPIRs
P02545	AGAGATHSPPTDLVW	Outside PPIRs
P02545	GATHSPPTDLVWKAQ	Outside PPIRs
P02545	NTWGCGNSLRTALIN	Outside PPIRs
P02545	LRTALINSTGEEVAM	Outside PPIRs
P02549	EVLTRYQSFKERVAE	Outside PPIRs
P02625	GAFTAADSFDHKKFF	Inside PPIRs
P02625	MSMTDLLSAEDIKKA	Outside PPIRs
P02625	IEEDELGSILKGFSS	Outside PPIRs
P02625	SILKGFSSDARDLSA	Outside PPIRs
P02647	RTHLAPYSDELRQRL	Inside PPIRs
P02647	GGARLAEYHAKATEH	Inside PPIRs
P02647	VLESFKVSFLSALEE	Inside PPIRs
P02647	DSGRDYVSQFEGSAL	Outside PPIRs
P02647	YVSQFEGSALGKQLN	Outside PPIRs
P02647	HELQEKLSPLGEEMR	Outside PPIRs
P02647	AHVDALRTHLAPYSD	Outside PPIRs
P02671	DIDIKIRSCRGSCSR	Inside PPIRs
P02671	RSCRGSCSRALAREV	Inside PPIRs
P02675	MYLIQPDSSVKPYRV	Inside PPIRs
P02675	TNTDGKNYCGLPGEY	Inside PPIRs
P02675	ELEKHQLYIDETVNS	Outside PPIRs
P02675	GGETSEMYLIQPDSS	Outside PPIRs
P02675	YLIQPDSSVKPYRVY	Outside PPIRs
P02675	PDSSVKPYRVYCDMN	Outside PPIRs
P02675	SVKPYRVYCDMNTEN	Outside PPIRs
P02675	NTENGGWTVIQNRQD	Outside PPIRs
P02675	FGRKWDPYKQGFGNV	Outside PPIRs
P02675	NDKISQLTRMGPTEL	Outside PPIRs
P02675	QLTRMGPTELLIEME	Outside PPIRs
P02675	GDKVKAHYGGFTVQN	Outside PPIRs
P02675	VQNEANKYQISVNKY	Outside PPIRs
P02675	QLMGENRTMTIHNGM	Outside PPIRs
P02675	NGMFFSTYDRDNDGW	Outside PPIRs
P02675	RYYWGGQYTWDMAKH	Outside PPIRs
P02675	MNWKGSWYSMRKMSM	Outside PPIRs
P02679	IRYLQEIYNSNNQKI	Inside PPIRs
P02679	GRTSTADYAMFKVGP	Outside PPIRs
P02679	VGPEADKYRLTYAYF	Outside PPIRs
P02679	AGHLNGVYYQGGTYS	Outside PPIRs
P02679	GHLNGVYYQGGTYSK	Outside PPIRs
P02679	GVYYQGGTYSKASTP	Outside PPIRs
P02679	VYYQGGTYSKASTPN	Outside PPIRs
P02686	KNIVTPRTPPPSQGK	Outside PPIRs
P02730	RELLRRRYQSSPAKP	Inside PPIRs
P02730	KPAVLTRSGDPSQPL	Outside PPIRs
P02730	PLLPQHSSLETQLFC	Outside PPIRs
P02730	IDAYMAQSRGELLHS	Outside PPIRs
P02730	SSPAKPDSSFYKGLD	Outside PPIRs
P02743	LLEAFAHTDLSGKVF	Outside PPIRs
P02743	KKGLRQGYFVEAQPK	Outside PPIRs
P02745	SQWEICLSIVSSSRG	Outside PPIRs
P02746	ATQKIAFSATRTINV	Inside PPIRs
P02746	QKIAFSATRTINVPL	Outside PPIRs
P02746	IAFSATRTINVPLRR	Outside PPIRs
P02746	TCKVPGLYYFTYHAS	Outside PPIRs
P02749	KVPVKKATVVYQGER	Outside PPIRs
P02751	EETCFDKYTGNTYRV	Outside PPIRs
P02751	DKYTGNTYRVGDTYE	Outside PPIRs
P02751	GRGRISCTIANRCHE	Outside PPIRs
P02751	HGVRYQCYCYGRGIG	Outside PPIRs
P02753	PAKFKMKYWGVASFL	Outside PPIRs
P02753	RLIVHNGYCDGRSER	Outside PPIRs
P02766	NDSGPRRYTIAALLS	Inside PPIRs
P02766	LLSPYSYSTTAVVTN	Inside PPIRs
P02766	LSPYSYSTTAVVTNP	Inside PPIRs
P02766	FVSEAGPTGTGESKC	Outside PPIRs
P02766	SEAGPTGTGESKCPL	Outside PPIRs
P02768	AEVSKLVTDLTKVHT	Inside PPIRs
P02768	DRADLAKYICENQDS	Inside PPIRs
P02768	YICENQDSISSKLKE	Inside PPIRs
P02768	TKKVPQVSTPTLVEV	Inside PPIRs
P02768	VPQVSTPTLVEVSRN	Inside PPIRs
P02768	VLIAFAQYLQQCPFE	Outside PPIRs
P02768	KTCVADESAENCDKS	Outside PPIRs
P02768	SAENCDKSLHTLFGD	Outside PPIRs
P02768	NCDKSLHTLFGDKLC	Outside PPIRs
P02768	TVATLRETYGEMADC	Outside PPIRs
P02768	VATLRETYGEMADCC	Outside PPIRs
P02768	EETFLKKYLYEIARR	Outside PPIRs
P02768	TFLKKYLYEIARRHP	Outside PPIRs
P02768	EIARRHPYFYAPELL	Outside PPIRs
P02768	ARRHPYFYAPELLFF	Outside PPIRs
P02768	RDEGKASSAKQRLKC	Outside PPIRs
P02768	SKLVTDLTKVHTECC	Outside PPIRs
P02768	EMPADLPSLAADFVE	Outside PPIRs
P02768	LAADFVESKDVCKNY	Outside PPIRs
P02768	SKDVCKNYAEAKDVF	Outside PPIRs
P02768	YARRHPDYSVVLLLR	Outside PPIRs
P02768	ARRHPDYSVVLLLRL	Outside PPIRs
P02768	LLLRLAKTYETTLEK	Outside PPIRs
P02768	LLRLAKTYETTLEKC	Outside PPIRs
P02768	RLAKTYETTLEKCCA	Outside PPIRs
P02768	LAKTYETTLEKCCAA	Outside PPIRs
P02768	AADPHECYAKVFDEF	Outside PPIRs
P02768	LFEQLGEYKFQNALL	Outside PPIRs
P02768	TPTLVEVSRNLGKVG	Outside PPIRs
P02768	RMPCAEDYLSVVLNQ	Outside PPIRs
P02768	VNRRPCFSALEVDET	Outside PPIRs
P02768	SALEVDETYVPKEFN	Outside PPIRs
P02768	ALEVDETYVPKEFNA	Outside PPIRs
P02768	ERQIKKQTALVELVK	Outside PPIRs
P02768	VKHKPKATKEQLKAV	Outside PPIRs
P02768	CKADDKETCFAEEGK	Outside PPIRs
P02774	LGKEDFTSLSLVLYS	Outside PPIRs
P02774	FRKDPKEYANQFMWE	Outside PPIRs
P02775	ESLDSDLYAELRCMC	Outside PPIRs
P02786	VKIQVKDSAQNSVII	Inside PPIRs
P02786	RYNSQLLSFVRDLNQ	Inside PPIRs
P02786	VKDSAQNSVIIVDKN	Outside PPIRs
P02786	NAIGVLIYMDQTKFP	Outside PPIRs
P02786	VLIYMDQTKFPIVNA	Outside PPIRs
P02786	NIPVQTISRAAAEKL	Outside PPIRs
P02786	WGPGAAKSGVGTALL	Outside PPIRs
P02786	SNFKVSASPLLYTLI	Outside PPIRs
P02786	YLGTTMDTYKELIER	Outside PPIRs
P02786	LGTTMDTYKELIERI	Outside PPIRs
P02786	LDYERYNSQLLSFVR	Outside PPIRs
P02787	AVSEHEATKCQSFRD	Inside PPIRs
P02787	TRKPVDEYKDCHLAQ	Inside PPIRs
P02787	VACVKKASYLDCIRA	Outside PPIRs
P02787	ACVKKASYLDCIRAI	Outside PPIRs
P02787	NQLRGKKSCHTGLGR	Outside PPIRs
P02787	RGKKSCHTGLGRSAG	Outside PPIRs
P02787	NIPIGLLYCDLPEPR	Outside PPIRs
P02787	TLNQYFGYSGAFKCL	Outside PPIRs
P02787	YLGYEYVTAIRNLRE	Outside PPIRs
P02787	IRNLREGTCPEAPTD	Outside PPIRs
P02787	GTCPEAPTDECKPVK	Outside PPIRs
P02787	DNLKGKKSCHTAVGR	Outside PPIRs
P02787	CHTAVGRTAGWNIPM	Outside PPIRs
P02787	EPNNKEGYYGYTGAF	Outside PPIRs
P02787	PNNKEGYYGYTGAFR	Outside PPIRs
P02787	NKEGYYGYTGAFRCL	Outside PPIRs
P02787	KEGYYGYTGAFRCLV	Outside PPIRs
P02787	TRKPVEEYANCHLAR	Outside PPIRs
P02787	DLLFRDDTVCLAKLH	Outside PPIRs
P02787	KLHDRNTYEKYLGEE	Outside PPIRs
P02787	DRNTYEKYLGEEYVK	Outside PPIRs
P02787	EKYLGEEYVKAVGNL	Outside PPIRs
P02787	GNLRKCSTSSLLEAC	Outside PPIRs
P02787	LRKCSTSSLLEACTF	Outside PPIRs
P02788	ERQPRTHYYAVAVVK	Outside PPIRs
P02788	RQPRTHYYAVAVVKK	Outside PPIRs
P02788	SQEPYFSYSGAFKCL	Outside PPIRs
P02788	SHAVVARSVNGKEDA	Outside PPIRs
P02792	PEAGLGEYLFERLTL	Inside PPIRs
P03372	CKAFFKRSIQGHNDY	Outside PPIRs
P03372	SIQGHNDYMCPATNQ	Outside PPIRs
P03372	IDKNRRKSCQACRLR	Outside PPIRs
P03372	RAANLWPSPLMIKRS	Outside PPIRs
P03372	IKRSKKNSLALSLTA	Outside PPIRs
P03372	NSLALSLTADQMVSA	Outside PPIRs
P03372	TRPFSEASMMGLLTN	Outside PPIRs
P03372	VLDKITDTLIHLMAK	Outside PPIRs
P03372	CKNVVPLYDLLLEML	Outside PPIRs
P03950	HRENLRISKSSFQVT	Inside PPIRs
P03950	THFLTQHYDAKPQGR	Outside PPIRs
P03956	QVEKRRNSGPVVEKL	Outside PPIRs
P03956	LTYRIENYTPDLPRA	Outside PPIRs
P03956	TYRIENYTPDLPRAD	Outside PPIRs
P03956	EKAFQLWSNVTPLTF	Outside PPIRs
P03956	PLTFTKVSEGQADIM	Outside PPIRs
P03956	VQPIGPQTPKACDSK	Outside PPIRs
P03956	QTPKACDSKLTFDAI	Outside PPIRs
P03956	KLTFDAITTIRGEVM	Outside PPIRs
P03956	LTFDAITTIRGEVMF	Outside PPIRs
P03956	GQNVLHGYPKDIYSS	Outside PPIRs
P04035	RLQKLHTSIAGRNLY	Inside PPIRs
P04035	SIAGRNLYIRFQSRS	Inside PPIRs
P04035	EKGAKFLSDAEIIQL	Outside PPIRs
P04035	QLLSKKLSEPSSLQY	Outside PPIRs
P04035	SHMIHNRSKINLQDL	Outside PPIRs
P04040	RHRLGPNYLHIPVNC	Inside PPIRs
P04040	YRARVANYQRDGPMC	Inside PPIRs
P04040	QPSALEHSIQYSGEV	Inside PPIRs
[truncated: 11,337 more rows]

## Sheet: Ubiquitylation
UnpACC	Seq	Class
A0FGR8	LSTFSFTKVDVGQQP	Outside PPIRs
A0FGR8	QGKDTYLKGLVKGKS	Outside PPIRs
A1Z1Q3	NCYKSSLKLVKENNI	Outside PPIRs
A5YKK6	LKNPEFNKMVLNETY	Outside PPIRs
A5YKK6	TCEQIVRKDFALDSE	Outside PPIRs
A5YKK6	KVGGVDPKQLAVYEE	Outside PPIRs
A5YKK6	LRNVELTKPMQILYK	Outside PPIRs
A5YKK6	DPFTPNLKVDMLSEI	Outside PPIRs
A5YKK6	KDLDSYLKTRSPVTF	Outside PPIRs
O00159	RRQSLATKIQAAWRG	Inside PPIRs
O00159	LEAFGNAKTLRNDNS	Outside PPIRs
O00159	INRSLASKDVESPSW	Outside PPIRs
O00159	KETMCSSKNPIMSQC	Outside PPIRs
O00159	KIFIRFPKTLFATED	Outside PPIRs
O00167	TFASRYGKDTTTSVR	Outside PPIRs
O00167	YSATKTGKESCFERI	Outside PPIRs
O00189	TEEFCVGKSELRGYG	Outside PPIRs
O00189	ELSSPEQKAELAEGA	Outside PPIRs
O00214	LQNGSSMKPRADVAF	Outside PPIRs
O00214	CNTLINEKWGREEIT	Outside PPIRs
O00214	ITYDTPFKREKSFEI	Outside PPIRs
O00214	GEVNANAKSFNVDLL	Outside PPIRs
O00214	NVDLLAGKSKDIALH	Outside PPIRs
O00214	LNPRLNIKAFVRNSF	Outside PPIRs
O00244	AVSRVLNKLGGVKYD	Inside PPIRs
O00244	LNKLGGVKYDIDLPN	Outside PPIRs
O00267	TDTPLQIKSVVAPEH	Inside PPIRs
O00267	TAISLMRKFIAYQFT	Outside PPIRs
O00267	NQQMVPIKEMTDVLK	Outside PPIRs
O00299	RRTETVQKLCPGGQL	Inside PPIRs
O00299	AGLDIFAKFSAYIKN	Outside PPIRs
O00311	DTKIELLKFVQSEAQ	Outside PPIRs
O00327	RMAVQHMKTLRGATN	Inside PPIRs
O00391	YLALIFEKGGSYLGR	Outside PPIRs
O00399	DNNVIESKAYVGRNV	Inside PPIRs
O00408	NSFQVASKSVLAALY	Inside PPIRs
O00408	NILCFPIKNENQEVI	Outside PPIRs
O00408	GVAELVNKINGPWFS	Outside PPIRs
O00411	RFCSEPQKILEASQL	Outside PPIRs
O00429	MGRVIPVKLGIIGVV	Inside PPIRs
O00481	VNVYADGKEVEDRQS	Inside PPIRs
O00560	GKITSIVKDSSAARN	Inside PPIRs
O00560	LKQAFGEKITMTIRD	Outside PPIRs
O00571	LVFVETKKGADSLED	Outside PPIRs
O00571	GLDISNVKHVINFDL	Outside PPIRs
O00571	ERNINITKDLLDLLV	Outside PPIRs
O00762	VYEDLRYKLSLEFPS	Outside PPIRs
O00762	NICLDILKEKWSALY	Outside PPIRs
O00762	CLDILKEKWSALYDV	Outside PPIRs
O00762	YLQETYSKQVTSQEP	Outside PPIRs
O00764	LRLNNMNKYDYVLTG	Outside PPIRs
O00764	EDLLPVYKEKVVPLA	Outside PPIRs
O00764	LLPVYKEKVVPLADI	Outside PPIRs
O00764	AELLSGRKIHSQEEA	Outside PPIRs
O08547	CEAAFPKKLAFAYLE	Outside PPIRs
O08547	EFDEQHGKKVPTVSR	Outside PPIRs
O08573	QWGPEERKMQMPFQK	Inside PPIRs
O08573	GYVVCNTKQNGQWGP	Outside PPIRs
O08573	FKVMVNKKFFVQYQH	Outside PPIRs
O08785	SLTPEYLKSKNQLEF	Outside PPIRs
O08807	QAFQYTDKHGEVCPA	Outside PPIRs
O14593	KGDNLVNKPDERGFT	Outside PPIRs
O14593	ADPHILAKERESALS	Outside PPIRs
O14593	AVRGNHVKCVEALLA	Outside PPIRs
O14641	IYIGSIMKGGAVAAD	Inside PPIRs
O14641	VLRDIVHKPGPIVLT	Outside PPIRs
O14727	PVESSLGKEKGLEIL	Inside PPIRs
O14727	PLNIEEAKDRLRILM	Outside PPIRs
O14732	KRDPATLKLFLSNME	Inside PPIRs
O14744	EFIQEPAKNRPGPQT	Outside PPIRs
O14744	WNTLIVGKLSPWIRP	Outside PPIRs
O14744	PWIRPDSKVEKIRRN	Outside PPIRs
O14744	RWLGEPIKAAILPTS	Outside PPIRs
O14744	TSIFLTNKKGFPVLS	Outside PPIRs
O14744	VFEKDPIKYSQYQQA	Outside PPIRs
O14744	KQADRRIKLYAVEKN	Outside PPIRs
O14744	LAPISSSKLYNEVRA	Outside PPIRs
O14744	EVRACREKDRDPEAQ	Outside PPIRs
O14745	EPGSPAEKAGLLAGD	Outside PPIRs
O14745	ETDEQLQKLGVQVRE	Outside PPIRs
O14757	GITHRDIKPENLLLD	Outside PPIRs
O14757	LDERDNLKISDFGLA	Outside PPIRs
O14776	LEREEKEKLFNEHIE	Outside PPIRs
O14777	HSAILDQKLNGLNEE	Inside PPIRs
O14777	SLQAPSVKDFLKIFT	Outside PPIRs
O14777	LFNVDAFKLESLEAK	Outside PPIRs
O14786	KSPGFPEKYPNSLEC	Outside PPIRs
O14862	LDAESDQKVNVPLNI	Outside PPIRs
O14920	RIIHRDLKPENIVLQ	Outside PPIRs
O14920	GEQRLIHKIIDLGYA	Outside PPIRs
O14920	IIDLGYAKELDQGSL	Outside PPIRs
O14920	SCILQEPKRNLAFFQ	Outside PPIRs
O14920	QRSPMGRKQGGTLDD	Outside PPIRs
O14920	NSLPEPAKKSEELVA	Outside PPIRs
O14929	EKKLAEYKCNTNTAI	Outside PPIRs
O14929	TNTAIELKLVRFPED	Outside PPIRs
O14929	EADDVEGKIRQIIPP	Outside PPIRs
O14929	LPCFSREKLMQGFNE	Outside PPIRs
O14929	MAIEAQQKFKINKQH	Outside PPIRs
O14933	MASMRVVKELEDLQK	Outside PPIRs
O14936	GLSTEDLKREASICH	Outside PPIRs
O14964	YYEGLQDKLAQIRDA	Outside PPIRs
O14965	GRPLGKGKFGNVYLA	Inside PPIRs
O14976	IQEVCFMKKLSGHPN	Inside PPIRs
O14976	PIIHRDLKVENLLLS	Outside PPIRs
O14976	AARNVNPKSPITELL	Outside PPIRs
O14980	QEVLTHLKEHPDAWT	Outside PPIRs
O14980	SDPTCVEKEKVYIGK	Outside PPIRs
O14980	SGQITQVKSKHLKDS	Outside PPIRs
O14980	QITQVKSKHLKDSMC	Outside PPIRs
O14980	LMVSRMAKPEEVLVV	Outside PPIRs
O14980	TERIMTEKLHNQVNG	Outside PPIRs
O15085	HRLEGYQKRLDATAL	Outside PPIRs
O15162	CVVGKISKHWTGILR	Inside PPIRs
O15217	EVVNMAQKAIIRYFP	Outside PPIRs
O15217	RYFPVFEKILRGHGQ	Outside PPIRs
O15234	LDDDEDRKNPAYIPR	Outside PPIRs
O15294	SSPLFNTKQYTMELE	Inside PPIRs
O15294	HFSTLAIKQNPLLAE	Outside PPIRs
O15294	SNLGNVYKERGQLQE	Outside PPIRs
O15294	SDLGNLLKALGRLEE	Outside PPIRs
O15294	INLGNVLKEARIFDR	Outside PPIRs
O15294	ANMFPHLKKKAVIDF	Outside PPIRs
O15294	NMFPHLKKKAVIDFK	Outside PPIRs
O15294	VLNGIDLKAFLDSLP	Outside PPIRs
O15294	LDSLPDVKIVKMKCP	Outside PPIRs
O15379	LHYGLYKKMIVFKPY	Outside PPIRs
O15392	DDPIEEHKKHSSGCA	Outside PPIRs
O15516	IDFLRKHKEITAQSD	Outside PPIRs
O15530	EKRLLLEKQAGGNPW	Outside PPIRs
O15533	ASGKGLAKRPGALLL	Outside PPIRs
O15533	VPLPASAKWASGLTP	Outside PPIRs
O35484	MKFGTTLKNCRHLLE	Outside PPIRs
O35904	SKDIQYLKDSLALGK	Outside PPIRs
O35963	PRILVGNKCDLRSAI	Outside PPIRs
O35987	DGGRLVQKFNHSHRI	Outside PPIRs
O43169	SDAREMLKQYYIGDI	Inside PPIRs
O43169	DIHPSDLKPESGSKD	Outside PPIRs
O43175	PQATASMKDGKWERK	Inside PPIRs
O43175	MGTELNGKTLGILGL	Inside PPIRs
O43175	SLDPCCRKILQDGGL	Outside PPIRs
O43175	LIVRSATKVTADVIN	Outside PPIRs
O43175	DVINAAEKLQVVGRA	Outside PPIRs
O43252	KARAGEIKGFTGIDS	Outside PPIRs
O43293	IDFGIAHKIEAGNEF	Outside PPIRs
O43324	TIAAHLVKQANKEYL	Outside PPIRs
O43324	HLVKQANKEYLLGST	Outside PPIRs
O43324	LGSTAEEKAIVQQWL	Outside PPIRs
O43353	LPTIPYHKLADLRYL	Outside PPIRs
O43353	ENYEPGQKSRASIKH	Outside PPIRs
O43353	QKSRASIKHDIYSYA	Outside PPIRs
O43447	DGVPIGYKGSTFHRV	Inside PPIRs
O43447	STFHRVIKDFMIQGG	Outside PPIRs
O43447	DGLLVMRKIENVPTG	Outside PPIRs
O43447	VPTGPNNKPKLPVVI	Outside PPIRs
O43488	AGGLLTGKYKYEDKD	Outside PPIRs
O43617	ENDEDVNKQLDKMGF	Inside PPIRs
O43617	DVNKQLDKMGFNIGV	Inside PPIRs
O43617	KFVQDTLKGDGVTEI	Outside PPIRs
O43663	ESIVCLQKALNHLRE	Outside PPIRs
O43707	WCNSHLRKAGTQIEN	Outside PPIRs
O43707	QRKTAPYKNVNVQNF	Outside PPIRs
O43707	NAFEVAEKYLDIPKM	Outside PPIRs
O43707	EKYLDIPKMLDAEDI	Outside PPIRs
O43752	IVEANPRKFNLDATE	Outside PPIRs
O43791	KFSILNAKGEETKAM	Outside PPIRs
O43791	DLLAAADKYALERLK	Outside PPIRs
O43809	TNYTFGTKEPLYEKD	Outside PPIRs
O43809	FLVQLQEKALFAVPK	Outside PPIRs
O43813	YHKMNNEKQAEDCIT	Outside PPIRs
O43865	NFCVKNIKQAEFGRR	Outside PPIRs
O43865	ESILDGLKRTTDVMF	Outside PPIRs
O43865	HVIWPDGKRVVLLAE	Outside PPIRs
O54983	CEKTTVFKSLGMAVE	Outside PPIRs
O55023	ANSITLAKRIAKEIE	Outside PPIRs
O55060	DALEERHKAWGLDYL	Outside PPIRs
O55128	KELTSLVKEVYPEAR	Outside PPIRs
O55239	NPRDYLEKYYSFGSR	Outside PPIRs
O60234	LRKFRFRKETDNAAI	Outside PPIRs
O60234	DNAAIIMKVDKDRQM	Outside PPIRs
O60341	GRVATFRKGNYVADL	Inside PPIRs
O60341	QLQEKHVKDEQIEHW	Inside PPIRs
O60341	VKTQEELKELLNKMV	Inside PPIRs
O60341	ITAEFLVKSKHRDLT	Inside PPIRs
O60341	NPMAVVSKQVNMELA	Outside PPIRs
O60341	QVNMELAKIKQKCPL	Outside PPIRs
O60341	GQAVPKEKDEMVEQE	Outside PPIRs
O60341	ELKELLNKMVNLKEK	Outside PPIRs
O60341	ELAETQGKLEEKLQE	Outside PPIRs
O60341	VPPLPEWKTSAVQRM	Outside PPIRs
O60341	SSAVPQPKETVVSRW	Outside PPIRs
O60493	VVPPLPGKAFLRQLP	Inside PPIRs
O60493	KTNLPIFKLKESTVR	Outside PPIRs
O60493	NLPIFKLKESTVRRR	Outside PPIRs
O60493	SELERESKVVVPPLP	Outside PPIRs
O60493	DNFIEERKQGLEQFI	Outside PPIRs
O60493	GLEQFINKVAGHPLA	Outside PPIRs
O60547	VKIINEVKPTEIYNL	Outside PPIRs
O60547	KTIVWEGKNENEVGR	Outside PPIRs
O60566	VEALQGEKRYYSDPR	Outside PPIRs
O60671	HATCFATKNGIKVTV	Outside PPIRs
O60671	KVTVENAKCVQANAF	Outside PPIRs
O60701	TNIDDAIKEADLVFI	Outside PPIRs
O60701	RIFDANTKPNLNLQV	Outside PPIRs
O60716	RSALRQEKALSAIAD	Outside PPIRs
O60716	LEKEGWKKSDFQVNL	Outside PPIRs
O60784	LVRTILPKNNPPTIV	Outside PPIRs
O60784	PPTIVHDKVLNLIQS	Outside PPIRs
O60784	IYEDLRRKGLEFPMT	Outside PPIRs
O60880	ISRETGEKLLLATGL	Outside PPIRs
O60888	FVTCPNEKVAKEIAR	Outside PPIRs
O60888	ITSIYEWKGKIEEDS	Outside PPIRs
O60921	VTHDIPIKVIPRKLW	Outside PPIRs
O60921	SIYLPVLKTMKSVVE	Outside PPIRs
O60942	AGRFLPLKTMLGPRY	Outside PPIRs
O60942	IYKGDYLKELFRRYG	Outside PPIRs
O60942	MKTGLIDKTQEPFSV	Outside PPIRs
O70480	VMQENITKVIERGER	Inside PPIRs
O70480	RLDELQDKSESLSDN	Inside PPIRs
O70589	SDAVQRAKEVLEEIS	Outside PPIRs
O75116	SQKVYAMKLLSKFEM	Outside PPIRs
O75116	GLIHRDVKPDNMLLD	Outside PPIRs
O75151	AFRSWTKKQALAEHE	Inside PPIRs
O75151	DELPEHFKPSQLIKD	Inside PPIRs
O75151	KDCKMKLKEFVDYYY	Outside PPIRs
O75164	ISPLMLKKYGIPFDK	Inside PPIRs
O75175	EKWGQRKKEGFTFEY	Outside PPIRs
O75191	FTGNQIAKIYQQNPE	Outside PPIRs
O75223	APPSPQYKKIICMGA	Outside PPIRs
O75223	PPSPQYKKIICMGAK	Outside PPIRs
O75340	MIDKNELKQALSGFG	Outside PPIRs
O75367	GFTVLSTKSLFLGQK	Outside PPIRs
O75367	KSLFLGQKLNLIHSE	Outside PPIRs
O75367	DLGNTLEKKGGKEFV	Outside PPIRs
O75367	AVLELRKKNGPLEVA	Outside PPIRs
O75367	SPVWGADKCEELLEK	Outside PPIRs
O75367	KCEELLEKTVKNCLA	Outside PPIRs
O75367	ELLEKTVKNCLALAD	Outside PPIRs
O75367	LADDKKLKSIAFPSI	Outside PPIRs
O75367	SGRNGFPKQTAAQLI	Outside PPIRs
O75369	LLEVLSQKRMYRKYH	Outside PPIRs
O75396	FDEQHGKKVPTVSRP	Outside PPIRs
O75396	EFDTFIQKTKKLYID	Outside PPIRs
O75460	IRYFCTEKDRQFQYI	Outside PPIRs
O75475	LKKIRRFKVSQVIME	Inside PPIRs
O75475	VSQVIMEKSTMLYNK	Inside PPIRs
O75475	KSTMLYNKFKNMFLV	Inside PPIRs
O75475	TMLYNKFKNMFLVGE	Inside PPIRs
O75506	SRIDDLEKNIADLMT	Outside PPIRs
O75530	KRMMNAIKESYDYNP	Outside PPIRs
O75530	EDDIDKIKPSESNVT	Outside PPIRs
O75531	DTCGANAKQSRDCFG	Inside PPIRs
O75581	IDYDPLDKQLYWIDS	Outside PPIRs
O75643	ERVPIPVKESIEEPS	Inside PPIRs
O75643	EMVGSFGKRLATYGI	Outside PPIRs
O75643	MNEIVYEKIMEHAGK	Outside PPIRs
O75643	RTEAEQCKNLELKDL	Outside PPIRs
O75643	EEKLELQKLLERVPI	Outside PPIRs
O75643	GETSTDLKLLGKGNI	Outside PPIRs
O75643	TDLKLLGKGNIIIST	Outside PPIRs
O75643	IIISTPEKWDILSRR	Outside PPIRs
O75643	TRLLSMAKPVYHAIT	Outside PPIRs
O75643	RFLHCTEKDLIPYLE	Outside PPIRs
O75643	DLIPYLEKLSDSTLK	Outside PPIRs
O75643	VTKTIENKQDAVDYL	Outside PPIRs
O75643	WSKDSYLKQLPHFTS	Outside PPIRs
O75643	IAPLFPQKREEGWWV	Outside PPIRs
O75643	SNSLISIKRLTLQQK	Outside PPIRs
O75689	QEFIYPEKQEPYSAG	Inside PPIRs
O75689	FIYHEDGKEIVDWFN	Outside PPIRs
O75695	QREKVDPKDYMFSGL	Outside PPIRs
O75695	LIDEMVGKGFFLVQT	Outside PPIRs
O75695	QTKEVSMKAEDAQRV	Outside PPIRs
O75792	LADLEALKVADSKTL	Outside PPIRs
O75792	PGIEVTVKAKADALY	Outside PPIRs
O75792	SGYPNDPKTKAWLKE	Outside PPIRs
O75792	PKTKAWLKEHVEPVF	Outside PPIRs
O75792	TAQTILEKEAEDVIW	Outside PPIRs
O75822	DDFTEFGKLLKDKIT	Inside PPIRs
O75844	QRQRRIYKTTTHVPP	Inside PPIRs
O75844	MDSETFEKSRLYQLD	Outside PPIRs
O75844	PLPEGKLKEEIEVMA	Outside PPIRs
O75844	SIDFPLTKVYVVEGS	Outside PPIRs
O75844	VYVVEGSKRSSHSNA	Outside PPIRs
O75844	DLYSALIKLNKDNLG	Outside PPIRs
O75874	RAKLDNNKELAFFAN	Outside PPIRs
O75884	VADRLETKLHKFTDC	Outside PPIRs
O76003	EPRCGFSKQMVEILH	Outside PPIRs
O76003	PKLEERLKVLTNKAS	Outside PPIRs
O76054	LFVVKAPKLFPVAYN	Outside PPIRs
O76074	EEYKTTLKIIKQAIL	Outside PPIRs
O88384	NTNENLSKSRKILRS	Outside PPIRs
O88522	KAQADIYKADFQAER	Inside PPIRs
O88522	QREFNKLKVGCHESA	Outside PPIRs
O88703	EQYMSFHKLPADFRQ	Inside PPIRs
O88703	LPADFRQKIHDYYEH	Outside PPIRs
O88703	IVNFNCRKLVASMPL	Outside PPIRs
O88704	LPADMRQKIHDYYEH	Outside PPIRs
O88704	GEICLLTKGRRTASV	Outside PPIRs
O88704	RLDRIGKKNSILLQK	Outside PPIRs
O88844	WPLYLSTKNTILKKY	Inside PPIRs
O88844	RIIWELIKEKLILPY	Outside PPIRs
O88844	EKRVEEFKLKQMWKS	Outside PPIRs
O88844	EIYDKKYKSQFEAQK	Outside PPIRs
O88844	KSQFEAQKICYEHRL	Outside PPIRs
O88844	RHYRMYQKGQETSTN	Outside PPIRs
O88844	KDLAACIKGLPNVQR	Outside PPIRs
O94804	ALNFLHSKRIIHRDL	Inside PPIRs
O94804	RIIHRDLKAGNVLMT	Inside PPIRs
O94804	KVYKAKNKETGALAA	Outside PPIRs
O94804	TGALAAAKVIETKSE	Outside PPIRs
O94804	ADFGVSAKNLKTLQK	Outside PPIRs
O94817	KKIDILLKAVGDTPI	Outside PPIRs
O94817	VGDTPIMKTKKWAVE	Outside PPIRs
O94817	QGLIDFIKKFLKLVA	Outside PPIRs
O94829	ARLSPEQKDTFSQQI	Outside PPIRs
O94925	QEKIPVHKFITALKS	Outside PPIRs
O95057	SLVLRFVKGTFRDTY	Inside PPIRs
O95071	AQVVLQGKSRSVIIR	Outside PPIRs
O95147	KIHSVSRKHGATLVH	Outside PPIRs
O95147	LFGKSTVKMVQTPYG	Outside PPIRs
O95147	IVPDVYEKESRHLMP	Outside PPIRs
O95149	EEEGLGEKTKLNPFK	Outside PPIRs
O95149	KTKLNPFKFVGLKNF	Outside PPIRs
O95166	EGEKIRKKYPDRVPV	Inside PPIRs
O95166	KEEHPFEKRRSEGEK	Outside PPIRs
O95166	SEGEKIRKKYPDRVP	Outside PPIRs
O95243	VLWKFLEKYPSAEVA	Outside PPIRs
O95271	FINAIIHKGFDERHA	Outside PPIRs
O95271	GTGCPTHKDRSCYIC	Outside PPIRs
O95340	RARAGEIKGFTGIDS	Outside PPIRs
O95340	GIDSDYEKPETPERV	Outside PPIRs
O95453	FPRLLDTKLMASTQP	Inside PPIRs
O95470	KVDKEYVKALPSQGL	Inside PPIRs
O95470	SAVLEKLKEYSSMDA	Inside PPIRs
O95470	TVYSGEEKLTELLVK	Outside PPIRs
O95470	YRDLAFEKGIKTPEI	Outside PPIRs
O95470	IVRVPLTKMMEVDVR	Outside PPIRs
O95470	HPFDFRVKGVTSISA	Outside PPIRs
O95486	TLGVGALKPREEPNH	Outside PPIRs
O95486	IRDESPMKANFLQNM	Outside PPIRs
O95503	FAAESIIKRRIRKGR	Inside PPIRs
O95503	KWKGWAIKYSTWEPE	Inside PPIRs
O95503	IEYLVKWKGWAIKYS	Outside PPIRs
O95630	FPKAEELKAELLKRY	Outside PPIRs
O95671	VANRLYQKDLRAPDV	Outside PPIRs
O95671	VGGLILEKPVDKQDA	Outside PPIRs
O95671	ILEKPVDKQDAYRML	Outside PPIRs
O95671	SEFYEETKVKFSELS	Outside PPIRs
O95747	IKRINLEKCQTSMDE	Outside PPIRs
O95749	LDHPDAVKLFTRQLL	Inside PPIRs
O95749	RILLEPYKYLLQLPG	Outside PPIRs
O95749	DYANLHSKEYSENKS	Outside PPIRs
O95786	RALVDALKNWIEGNP	Outside PPIRs
O95786	FIRDSQEKPKPVPDK	Outside PPIRs
O95819	PSTEQLLKHPFIRDQ	Outside PPIRs
P00338	YNVTANSKLVIITAG	Inside PPIRs
P00338	AYEVIKLKGYTSWAI	Inside PPIRs
P00338	SLFLRTPKIVSGKDY	Outside PPIRs
P00338	DLGTDKDKEQWKEVH	Outside PPIRs
P00338	IKGLYGIKDDVFLSV	Outside PPIRs
P00342	QNLVPEDKLSRCKIT	Outside PPIRs
P00342	TPKIVFGKDYNVSAN	Outside PPIRs
P00342	AIGTDSDKEHWKNVH	Outside PPIRs
P00342	DSDKEHWKNVHKQVV	Outside PPIRs
P00342	EHWKNVHKQVVEGGY	Outside PPIRs
P00342	AEEEGLLKKSADTLW	Outside PPIRs
P00367	YTDNELEKITRRFTM	Inside PPIRs
P00367	FTMELAKKGFIGPGI	Inside PPIRs
P00367	AGVKINPKNYTDNEL	Outside PPIRs
P00367	ILGFPKAKPYEGSIL	Outside PPIRs
P00367	NAPRVKAKIIAEGAN	Outside PPIRs
P00374	LVLSRELKEPPQGAH	Inside PPIRs
P00374	RSLDDALKLTEQPEL	Inside PPIRs
P00374	EQPELANKVDMVWIV	Inside PPIRs
P00374	EIDLEKYKLLPEYPG	Inside PPIRs
P00374	TTSSVEGKQNLVIMG	Outside PPIRs
P00374	NLVIMGKKTWFSIPE	Outside PPIRs
P00374	PEKNRPLKGRINLVL	Outside PPIRs
P00374	MNHPGHLKLFVTRIM	Outside PPIRs
P00374	FPEIDLEKYKLLPEY	Outside PPIRs
P00390	AAFTSDPKPTIEVSG	Outside PPIRs
P00390	SQVKEVKKTLSGLEV	Outside PPIRs
P00390	IGRVPNTKDLSLNKL	Outside PPIRs
P00390	TKDLSLNKLGIQTDD	Outside PPIRs
P00390	AVGDVCGKALLTPVA	Outside PPIRs
P00390	FEYKEDSKLDYNNIP	Outside PPIRs
P00390	KYGIENVKTYSTSFT	Outside PPIRs
P00390	RKTKCVMKMVCANKE	Outside PPIRs
P00390	AVKMGATKADFDNTV	Outside PPIRs
P00441	KESNGPVKVWGSIKG	Inside PPIRs
P00441	GGNEESTKTGNAGSR	Outside PPIRs
P00491	QRALSTWKQMGEQRE	Inside PPIRs
P00491	EWLLSHTKHRPQVAI	Outside PPIRs
P00491	EEVLAAGKQAAQKLE	Outside PPIRs
P00492	QYNPKMVKVASLLVK	Outside PPIRs
P00492	KVASLLVKRTPRSVG	Outside PPIRs
P00492	TPRSVGYKPDFVGFE	Outside PPIRs
P00519	MEVEEFLKEAAVMKE	Outside PPIRs
P00533	QALLRILKETEFKKI	Outside PPIRs
P00533	ILKETEFKKIKVLGS	Outside PPIRs
P00533	LKETEFKKIKVLGSG	Outside PPIRs
P00533	ETEFKKIKVLGSGAF	Outside PPIRs
P00533	GAFGTVYKGLWIPEG	Outside PPIRs
P00533	LWIPEGEKVKIPVAI	Outside PPIRs
P00533	IPEGEKVKIPVAIKE	Outside PPIRs
P00533	LREATSPKANKEILD	Outside PPIRs
P00533	ATSPKANKEILDEAY	Outside PPIRs
P00533	NWCVQIAKGMNYLED	Outside PPIRs
P00533	AARNVLVKTPQHVKI	Outside PPIRs
P00533	ITDFGLAKLLGAEEK	Outside PPIRs
P00533	KLLGAEEKEYHAEGG	Outside PPIRs
P00533	EYHAEGGKVPIKWMA	Outside PPIRs
P00533	ELMTFGSKPYDGIPA	Outside PPIRs
P00533	EISSILEKGERLPQP	Outside PPIRs
P00533	IDADSRPKFRELIIE	Outside PPIRs
P00533	ELIIEFSKMARDPQR	Outside PPIRs
P00558	AGGFLMKKELNYFAK	Inside PPIRs
P00558	AEAVTRAKQIVWNGP	Inside PPIRs
P00558	TLDKLDVKGKRVVMR	Outside PPIRs
P00558	DKLDVKGKRVVMRVD	Outside PPIRs
P00558	VGVNLPQKAGGFLMK	Outside PPIRs
P00746	LLLQLSEKATLGPAV	Inside PPIRs
P00746	LSQPEPSKRLYDVLR	Outside PPIRs
P00749	PWIRSHTKEENGLAL	Outside PPIRs
P00918	DIDTHTAKYDPSLKP	Outside PPIRs
P00918	AKYDPSLKPLSVSYD	Outside PPIRs
P00918	SQDKAVLKGGPLDGT	Outside PPIRs
P00918	SAKPGLQKVVDVLDS	Outside PPIRs
P00918	VSSEQVLKFRKLNFN	Outside PPIRs
P00973	NLGGGDPKGWRQLAQ	Outside PPIRs
P01024	ISLPESLKRIPIEDG	Outside PPIRs
P01033	SDLVIRAKFVGTPEV	Outside PPIRs
P01033	IKMTKMYKGFQALGD	Outside PPIRs
P01033	QLLQGSEKGFQSRHL	Outside PPIRs
P01040	KTNETYGKLEAVQYK	Inside PPIRs
P01106	SDTEENVKRRTHNVL	Outside PPIRs
P01106	PELENNEKAPKVVIL	Outside PPIRs
P01106	SVQAEEQKLISEEDL	Outside PPIRs
P01112	PYIETSAKTRQGVED	Inside PPIRs
P01112	PMVLVGNKCDLAART	Outside PPIRs
P01116	PSRTVDTKQAQDLAR	Inside PPIRs
P01116	PFIETSAKTRQRVED	Inside PPIRs
P01116	REQIKRVKDSEDVPM	Outside PPIRs
P01116	PMVLVGNKCDLPSRT	Outside PPIRs
P01130	DVNGGNRKTILEDEK	Outside PPIRs
P01130	FDNPVYQKTTEDEVH	Outside PPIRs
P01137	YCFSSTEKNCCVRQL	Outside PPIRs
P01730	AERMSQIKRLLSEKK	Outside PPIRs
P01834	GLSSPVTKSFNRGEC	Inside PPIRs
P01854	PFDLFIRKSPTITCL	Inside PPIRs
P01854	TWSRASGKPVNHSTR	Inside PPIRs
P01854	TRAEWEQKDEFICRA	Inside PPIRs
P01854	ALMRSTTKTSGPRAA	Outside PPIRs
P01876	SQELPREKYLTWASR	Inside PPIRs
P01876	TWTPSSGKSAVQGPP	Outside PPIRs
P01876	AEPWNHGKTFTCTAA	Outside PPIRs
P01876	TAAYPESKTPLTATL	Outside PPIRs
P01876	LARGFSPKDVLVRWL	Outside PPIRs
P01876	RVAAEDWKKGDTFSC	Outside PPIRs
P01876	VAAEDWKKGDTFSCM	Outside PPIRs
P01876	LPLAFTQKTIDRLAG	Outside PPIRs
P01889	DQYAYDGKDYIALNE	Inside PPIRs
P01889	DRNTQIYKAQAQTDR	Outside PPIRs
P01889	RRYLENGKDKLERAD	Outside PPIRs
P01889	YLENGKDKLERADPP	Outside PPIRs
P01892	HQYAYDGKDYIALKE	Inside PPIRs
P01892	RRYLENGKETLQRTD	Inside PPIRs
P01892	AGDGTFQKWAAVVVP	Inside PPIRs
P01892	VQHEGLPKPLTLRWE	Inside PPIRs
P01892	GKDYIALKEDLRSWT	Outside PPIRs
P01892	DMAAQTTKHKWEAAH	Outside PPIRs
P01897	SVGYVDNKEFVRFDS	Outside PPIRs
P01897	AAQITRRKWEQAGAA	Outside PPIRs
P01897	EWLHRYLKNGNATLL	Outside PPIRs
P01901	EWLRRYLKNGNATLL	Inside PPIRs
P01903	LANIAVDKANLEIMT	Inside PPIRs
P01903	ANLEIMTKRSNYTPI	Inside PPIRs
P01903	VTWLRNGKPVTTGVS	Outside PPIRs
P01903	REDHLFRKFHYLPFL	Outside PPIRs
P01911	AEYWNSQKDILEQAR	Outside PPIRs
P01912	QKDLLEQKRGRVDNY	Inside PPIRs
P01920	AEYWNSQKEVLERTR	Outside PPIRs
P01920	DFYPAQIKVRWFRND	Outside PPIRs
P01942	GEDKSNIKAAWGKIG	Outside PPIRs
P02008	QLRAHGSKVVAAVGD	Outside PPIRs
P02088	VHLTDAEKAAVSCLW	Outside PPIRs
P02091	IMGNPKVKAHGKKVI	Outside PPIRs
P02100	AVTSLWSKMNVEEAG	Outside PPIRs
P02100	KVKAHGKKVLTSFGD	Outside PPIRs
P02340	EEENFRKKEVLCPEL	Outside PPIRs
P02533	ENSLEETKGRYCMQL	Outside PPIRs
P02533	EQQNQEYKILLDVKT	Outside PPIRs
P02545	KFVRLRNKSNEDQSM	Inside PPIRs
P02786	QDSNWASKVEKLTLD	Inside PPIRs
P02786	TDFGNAEKTDRFVMK	Inside PPIRs
P02786	LSPYVSPKESPFRHV	Inside PPIRs
P02786	TDFTGTIKLLNENSY	Outside PPIRs
P02786	PREAGSQKDENLALY	Outside PPIRs
P02786	NSVIIVDKNGRLVYL	Outside PPIRs
P02786	GGYVAYSKAATVTGK	Outside PPIRs
P02786	LTVSNVLKEIKILNI	Outside PPIRs
P02792	EGYERLLKMQNQRGG	Inside PPIRs
P02792	RALFQDIKKPAEDEW	Inside PPIRs
P02792	ALFQDIKKPAEDEWG	Inside PPIRs
P02792	KAAMALEKKLNQALL	Inside PPIRs
P02792	HFLDEEVKLIKKMGD	Inside PPIRs
P02792	FRELAEEKREGYERL	Outside PPIRs
P02792	PAEDEWGKTPDAMKA	Outside PPIRs
P02792	AAMALEKKLNQALLD	Outside PPIRs
P02792	EEVKLIKKMGDHLTN	Outside PPIRs
P03956	RQYKFDPKTKRILTL	Outside PPIRs
P04035	RRQLLSKKLSEPSSL	Inside PPIRs
P04035	SRFARLQKLHTSIAG	Inside PPIRs
P04035	MGMNMISKGTEKALS	Inside PPIRs
P04035	GNYCTDKKPAAINWI	Inside PPIRs
P04035	GNAEKGAKFLSDAEI	Outside PPIRs
P04035	IIQLVNAKHIPAYKL	Outside PPIRs
P04035	AKHIPAYKLETLMET	Outside PPIRs
P04035	SEGFAVIKEAFDSTS	Outside PPIRs
P04035	MISKGTEKALSKLHE	Outside PPIRs
P04035	NWIEGRGKSVVCEAV	Outside PPIRs
P04040	KEQRAAQKADVLTTG	Outside PPIRs
P04040	ITKYSKAKVFEHIGK	Outside PPIRs
P04040	YKTDQGIKNLSVEDA	Outside PPIRs
P04049	DVAVKILKVVDPTPE	Outside PPIRs
P04062	TNGAVNGKGSLKGQP	Outside PPIRs
P04062	KDVPLTIKDPAVGFL	Outside PPIRs
P04117	EITADDRKVKSIITL	Inside PPIRs
P04117	ENFDDYMKEVGVGFA	Outside PPIRs
P04117	GVGFATRKVAGMAKP	Outside PPIRs
P04117	RKVAGMAKPNMIISV	Outside PPIRs
P04117	GALVQVQKWDGKSTT	Outside PPIRs
P04117	QVQKWDGKSTTIKRK	Outside PPIRs
P04117	KRKRDGDKLVVECVM	Outside PPIRs
P04150	SVPKDGLKSQELFDE	Outside PPIRs
P04181	DIFEREYKYGAHNYH	Inside PPIRs
P04181	PVALERGKGIYLWDV	Inside PPIRs
P04181	RDNGLLAKPTHGDII	Inside PPIRs
P04181	ILRNELMKLPSDVVT	Outside PPIRs
P04181	VVTAVRGKGLLNAIV	Outside PPIRs
P04181	TKDWDAWKVCLRLRD	Outside PPIRs
P04183	LDGTFQRKPFGAILN	Inside PPIRs
P04183	TKRLGTEKEVEVIGG	Inside PPIRs
P04183	EVIGGADKYHSVCRL	Outside PPIRs
P04233	LKVYPPLKGSFPENL	Outside PPIRs
P04233	PENLRHLKNTMETID	Outside PPIRs
P04275	FAKAFISKANIGPRL	Outside PPIRs
P04406	RAAFNSGKVDIVAIN	Outside PPIRs
P04406	DDIKKVVKQASEGPL	Outside PPIRs
P04406	QASEGPLKGILGYTE	Outside PPIRs
P04424	GSSLMPQKKNPDSLE	Inside PPIRs
P04424	AVDPIMEKFNASIAY	Outside PPIRs
P04424	EVDVQGSKAYSRGLE	Outside PPIRs
P04424	AYSRGLEKAGLLTKA	Outside PPIRs
P04424	EKAGLLTKAEMDQIL	Outside PPIRs
P04424	EWAQGTFKLNSNDED	Outside PPIRs
P04424	TANERRLKELIGATA	Outside PPIRs
P04424	LIGATAGKLHTGRSR	Outside PPIRs
P04424	GLPSTYNKDLQEDKE	Outside PPIRs
P04439	RQDAYDGKDYIALNE	Inside PPIRs
P04439	DQETRNVKAQSQTDR	Outside PPIRs
P04626	RSLTEILKGGVLIQR	Outside PPIRs
P04626	LWKDIFHKNNQLALT	Outside PPIRs
P04626	ETELRKVKVLGSGAF	Outside PPIRs
P04626	GAFGTVYKGIWIPDG	Outside PPIRs
P04626	IPDGENVKIPVAIKV	Outside PPIRs
P04626	VKIPVAIKVLRENTS	Outside PPIRs
P04626	VKSPNHVKITDFGLA	Outside PPIRs
P04626	DGGKVPIKWMALESI	Outside PPIRs
P04632	ELMNILNKVVTRHPD	Outside PPIRs
P04632	VTRHPDLKTDGFGID	Outside PPIRs
P04632	MDSDTTGKLGFEEFK	Outside PPIRs
P04632	KLGFEEFKYLWNNIK	Outside PPIRs
P04632	KYLWNNIKRWQAIYK	Outside PPIRs
P04637	TEEENLRKKGEPHHE	Outside PPIRs
P04637	SSPQPKKKPLDGEYF	Outside PPIRs
P04637	LNEALELKDAQAGKE	Outside PPIRs
P04637	LKDAQAGKEPGGSRA	Outside PPIRs
P04756	DGDFAIVKFTKVLLD	Outside PPIRs
P04792	APDELTVKTKDGVVE	Outside PPIRs
P04792	DELTVKTKDGVVEIT	Outside PPIRs
P04798	KMVKEHYKTFEKGHI	Outside PPIRs
P04818	QRVIDTIKTNPDDRR	Inside PPIRs
P04818	PKLRILRKVEKIDDF	Inside PPIRs
P04818	RILRKVEKIDDFKAE	Inside PPIRs
P04818	EFPLLTTKRVFWKGV	Outside PPIRs
P04818	EELLWFIKGSTNAKE	Outside PPIRs
P04818	IKGSTNAKELSSKGV	Outside PPIRs
P04818	NAKELSSKGVKIWDA	Outside PPIRs
P04818	ELSSKGVKIWDANGS	Outside PPIRs
P04925	NFTETDVKMMERVVE	Inside PPIRs
P05067	PEERHLSKMQQNGYE	Outside PPIRs
P05067	GYENPTYKFFEQMQN	Outside PPIRs
P05107	NNDNPLFKSATTTVM	Outside PPIRs
P05132	APEIILSKGYNKAVD	Inside PPIRs
P05132	LLQVDLTKRFGNLKN	Inside PPIRs
P05132	TKRFGNLKNGVNDIK	Inside PPIRs
P05132	LDQFDRIKTLGTGSF	Outside PPIRs
P05161	LKAQITQKIGVHAFQ	Outside PPIRs
P05181	MVVMHGYKAVKEALL	Outside PPIRs
P05181	MHGYKAVKEALLDYK	Outside PPIRs
P05181	EYVSERVKEHHQSLD	Outside PPIRs
P05181	CLLVEMEKEKHSAER	Outside PPIRs
P05181	FPDPEKFKPEHFLNE	Outside PPIRs
P05181	HFLNENGKFKYSDYF	Outside PPIRs
P05181	LNENGKFKYSDYFKP	Outside PPIRs
P05181	FKYSDYFKPFSTGKR	Outside PPIRs
P05181	FKPFSTGKRVCAGEG	Outside PPIRs
P05181	ILQHFNLKPLVDPKD	Outside PPIRs
P05231	ENNLNLPKMAEKDGC	Outside PPIRs
P05362	PRAQLLLKATPEDNG	Outside PPIRs
P05386	FWPGLFAKALANVNI	Outside PPIRs
P05386	AAPAEEKKVEAKKEE	Outside PPIRs
P05412	REQVAQLKQKVMNHV	Outside PPIRs
P05455	VEALSKSKAELMEIS	Inside PPIRs
P05455	PEVTDEYKNDVKNRS	Inside PPIRs
P05455	AENGDNEKMAALEAK	Outside PPIRs
P05455	VIVEALSKSKAELME	Outside PPIRs
P05455	DSIESAKKFVETPGQ	Outside PPIRs
P05455	FVETPGQKYKETDLL	Outside PPIRs
P05455	ETPGQKYKETDLLIL	Outside PPIRs
P05534	DMAAQITKRKWEAAH	Outside PPIRs
P05534	RRYLENGKETLQRTD	Outside PPIRs
P05556	KDDLENVKSLGTDLM	Outside PPIRs
P05556	GFGSFVEKTVMPYIS	Outside PPIRs
P05556	YISTTPAKLRNPCTS	Outside PPIRs
P05556	NVLSLTNKGEVFNEL	Outside PPIRs
P05556	VFNELVGKQRISGNL	Outside PPIRs
P05556	EKEKMNAKWDTGENP	Outside PPIRs
P05556	TGENPIYKSAVTTVV	Outside PPIRs
P05981	TGCALAQKPGVYTKV	Outside PPIRs
P06213	GNARDIIKGEAETRV	Outside PPIRs
P06213	AETRVAVKTVNESAS	Outside PPIRs
P06239	DGDLGFEKGEQLRIL	Outside PPIRs
P06239	EVPRETLKLVERLGA	Outside PPIRs
P06239	VSDTLSCKIADFGLA	Outside PPIRs
P06239	QLMRLCWKERPEDRP	Outside PPIRs
P06241	IRESETTKGAYSLSI	Outside PPIRs
P06280	DDSWKSIKSILDWTS	Outside PPIRs
P06280	RHISPQAKALLQDKD	Outside PPIRs
P06280	AKALLQDKDVIAINQ	Outside PPIRs
P06280	INQDPLGKQGYQLRQ	Outside PPIRs
P06280	QLLPVKRKLGFYEWT	Outside PPIRs
P06396	EERKAALKTASDFIT	Outside PPIRs
P06396	TASDFITKMDYPKQT	Outside PPIRs
P06396	ITKMDYPKQTQVSVL	Outside PPIRs
P06396	RAVEVLPKAGALNSN	Outside PPIRs
P06400	SPLFDLIKQSKDREG	Outside PPIRs
P06703	GDKHTLSKKELKELI	Outside PPIRs
P06703	DKHTLSKKELKELIQ	Outside PPIRs
P06730	ANPEHYIKHPLQNRW	Outside PPIRs
P06730	AVVNVRAKGDKIAIW	Outside PPIRs
P06733	GVSLAVCKAGAVEKG	Outside PPIRs
P06733	GLCTGQIKTGAPCRS	Outside PPIRs
P06733	EELGSKAKFAGRNFR	Outside PPIRs
P06737	HLHFTLVKDRNVATT	Inside PPIRs
P06737	RYGNPWEKSRPEFML	Inside PPIRs
P06737	NDNFFEGKELRLKQE	Inside PPIRs
P06737	ENVAELKKSFNRHLH	Outside PPIRs
P06737	EYGIFNQKIRDGWQV	Outside PPIRs
P06737	LPVHFYGKVEHTNTG	Outside PPIRs
P06737	RIFVDIEKLPWSKAW	Outside PPIRs
P06737	IEKLPWSKAWELTQK	Outside PPIRs
P06737	KAWELTQKTFAYTNH	Outside PPIRs
P06737	WPVDLVEKLLPRHLE	Outside PPIRs
P06737	IIYEINQKHLDRIVA	Outside PPIRs
P06737	RIVALFPKDVDRLRR	Outside PPIRs
P06737	LIEEEGSKRINMAHL	Outside PPIRs
P06737	KIHSDIVKTKVFKDF	Outside PPIRs
P06737	FSELEPDKFQNKTNG	Outside PPIRs
P06737	EPDKFQNKTNGITPR	Outside PPIRs
P06737	KIGEDYVKDLSQLTK	Outside PPIRs
P06737	KDLSQLTKLHSFLGD	Outside PPIRs
P06737	VKQENKLKFSQFLET	Outside PPIRs
P06737	QFLETEYKVKINPSS	Outside PPIRs
P06737	LETEYKVKINPSSMF	Outside PPIRs
P06737	SMFDVQVKRIHEYKR	Outside PPIRs
P06737	RTVIIGGKAAPGYHM	Outside PPIRs
P06737	NDPMVGSKLKVIFLE	Outside PPIRs
P06737	YRVSLAEKVIPATDL	Outside PPIRs
P06737	DVAALDKKGYEAKEY	Outside PPIRs
P06737	DKKGYEAKEYYEALP	Outside PPIRs
P06737	DNGFFSPKQPDLFKD	Outside PPIRs
P06737	SQLYMNPKAWNTMVL	Outside PPIRs
P06737	AWNTMVLKNIAASGK	Outside PPIRs
P06737	KNIAASGKFSSDRTI	Outside PPIRs
P06737	FSSDRTIKEYAQNIW	Outside PPIRs
P06744	RRLFDANKDRFNHFS	Inside PPIRs
P06744	LMVTEALKPYSSGGP	Inside PPIRs
P06744	IDGTHIAKTLAQLNP	Inside PPIRs
P06744	SNGKYITKSGTRVDH	Inside PPIRs
P06744	IRKGLHHKILLANFL	Inside PPIRs
P06744	RMLVDLAKSRGVEAA	Outside PPIRs
P06744	DWKGYTGKTITDVIN	Outside PPIRs
P06744	ITNAETAKEWFLQAA	Outside PPIRs
P06744	KDPSAVAKHFVALST	Outside PPIRs
P06744	KSTEEARKELQAAGK	Outside PPIRs
P06745	GDMESNGKYITKSGA	Inside PPIRs
P06745	TEALMKGKLPEEARK	Inside PPIRs
P06745	TRNPQFQKLLEWHRA	Outside PPIRs
P06745	QMLVELAKSRGVEAA	Outside PPIRs
P06745	DNMFSGSKINYTENR	Outside PPIRs
P06745	NRVLDKMKSFCQRVR	Outside PPIRs
P06745	ALSTNTAKVKEFGID	Outside PPIRs
P06745	AQTEALMKGKLPEEA	Outside PPIRs
P06745	KLPEEARKELQAAGK	Outside PPIRs
P06746	HKYNAYRKAASVIAK	Inside PPIRs
P06746	KSGAEAKKLPGVGTK	Outside PPIRs
P06756	DPNVYSIKYNNQLAT	Inside PPIRs
P06756	DESEFRDKLTPITIF	Inside PPIRs
P06756	SGDFQTTKLNGFEVF	Outside PPIRs
P06756	APYGGEDKKGIVYIF	Outside PPIRs
P06756	KGATDIDKNGYPDLI	Outside PPIRs
P06756	VSVDSDQKKIYIGDD	Outside PPIRs
P06756	SSLQTTEKNDTVAGQ	Outside PPIRs
P06899	KKRKRSRKESYSIYV	Inside PPIRs
P06899	SYSIYVYKVLKQVHP	Inside PPIRs
P06899	IYVYKVLKQVHPDTG	Outside PPIRs
P06899	HAVSEGTKAVTKYTS	Outside PPIRs
P07195	DVLEDKLKGEMMDLQ	Inside PPIRs
P07195	YSVTANSKIVVVTAG	Inside PPIRs
P07195	AYEVIKLKGYTNWAI	Inside PPIRs
P07195	SLFLQTPKIVADKDY	Outside PPIRs
P07195	ENWKEVHKMVVESAY	Outside PPIRs
P07195	ESAYEVIKLKGYTNW	Outside PPIRs
P07195	SVINQKLKDDEVAQL	Outside PPIRs
P07203	DVAWNFEKFLVGPDG	Outside PPIRs
P07237	GSEIRLAKVDATEES	Outside PPIRs
P07237	FSKYQLDKDGVVLFK	Outside PPIRs
P07237	NFEGEVTKENLLDFI	Outside PPIRs
P07237	SVSDYDGKLSNFKTA	Outside PPIRs
P07309	VAVKVFKKTSEGSWE	Outside PPIRs
P07309	HGLTTDEKFVEGVYR	Outside PPIRs
P07309	YRVELDTKSYWKTLG	Outside PPIRs
P07332	GLRQVPVKWTAPEAL	Outside PPIRs
P07339	QVFGEATKQPGITFI	Outside PPIRs
P07339	MLGGTDSKYYKGSLS	Outside PPIRs
P07339	KLGGKGYKLSPEDYT	Outside PPIRs
P07355	PSAYGSVKAYTNFDA	Outside PPIRs
P07355	KELASALKSALSGHL	Outside PPIRs
P07355	SELKASMKGLGTDED	Outside PPIRs
P07355	DTSGDFRKLMVALAK	Outside PPIRs
P07355	DLYDAGVKRKGTDVP	Outside PPIRs
P07355	ESIRKEVKGDLENAF	Outside PPIRs
P07355	LVQCIQNKPLYFADR	Outside PPIRs
P07355	DTKGDYQKALLYLCG	Outside PPIRs
P07384	GRHENAIKYLGQDYE	Outside PPIRs
P07384	VPQSLGYKDLGPNSS	Outside PPIRs
P07384	DLGPNSSKTYGIKWK	Outside PPIRs
P07384	FWSALLEKAYAKVNG	Outside PPIRs
P07384	AYSVTGAKQVNYRGQ	Outside PPIRs
P07384	ERDQLRVKMEDGEFW	Outside PPIRs
P07602	FLPDPYQKQCDQFVA	Inside PPIRs
P07602	EVCEFLVKEVTKLID	Outside PPIRs
P07686	KEPVAVLKANRVWGA	Outside PPIRs
P07686	QDWRKYYKVEPLDFG	Outside PPIRs
P07711	ESCKYNPKYSVANDT	Outside PPIRs
P07737	GLTLGGQKCSVIRDS	Inside PPIRs
P07737	HGGLINKKCYEMASH	Outside PPIRs
P07741	RDISPVLKDPASFRA	Inside PPIRs
P07741	TSLKGREKLAPVPFF	Outside PPIRs
P07814	VMYPAYAKWVQSHRD	Inside PPIRs
P07814	FFDAEIKKLGVENCY	Outside PPIRs
P07814	AWVTRSGKTELAEPI	Outside PPIRs
P07814	LLAIPVVKGRKTEKE	Outside PPIRs
P07814	KFNHWELKGVPIRLE	Outside PPIRs
P07814	EVGPRDMKSCQFVAV	Outside PPIRs
P07814	NTMEDFQKILDSGKI	Outside PPIRs
P07858	SPTYKQDKHYGYNSY	Outside PPIRs
P07858	YSVSNSEKDIMAEIY	Outside PPIRs
P07900	INTFYSNKEIFLREL	Outside PPIRs
P07900	NNLGTIAKSGTKAFM	Outside PPIRs
P07900	TIAKSGTKAFMEALQ	Outside PPIRs
P07900	EKVTVITKHNDDEQY	Outside PPIRs
P07900	EPMGRGTKVILHLKE	Outside PPIRs
P07900	RIKEIVKKHSQFIGY	Outside PPIRs
P07900	FVEKERDKEVSDDEA	Outside PPIRs
P07900	LFENRKKKNNIKLYV	Outside PPIRs
P07900	EQFSKNIKLGIHEDS	Outside PPIRs
P07900	PEDEEEKKKQEEKKT	Outside PPIRs
P07900	KQEEKKTKFENLCKI	Outside PPIRs
P07900	MGYMAAKKHLEINPD	Outside PPIRs
P07992	GRLQSLGKNFALRVL	Outside PPIRs
P08069	PETRVAIKTVNEAAS	Outside PPIRs
P08107	AKRLIGRKFGDPVVQ	Outside PPIRs
P08107	QVINDGDKPKVQVSY	Outside PPIRs
P08107	DDGIFEVKATAGDTH	Outside PPIRs
P08107	KKDISQNKRAVRRLR	Outside PPIRs
P08107	EKALRDAKLDKAQIH	Outside PPIRs
P08107	GGSTRIPKVQKLLQD	Outside PPIRs
P08107	FNGRDLNKSINPDEA	Outside PPIRs
P08107	QRERVSAKNALESYA	Outside PPIRs
P08107	ESYAFNMKSAVEDEG	Outside PPIRs
P08107	AVEDEGLKGKISEAD	Outside PPIRs
P08107	DKKKVLDKCQEVISW	Outside PPIRs
P08107	DANTLAEKDEFEHKR	Outside PPIRs
P08107	DEFEHKRKELEQVCN	Outside PPIRs
P08134	PIILVGNKKDLRQDE	Outside PPIRs
P08134	RRELAKMKQEPVRSE	Outside PPIRs
P08195	AGNLAGLKGRLDYLS	Outside PPIRs
P08195	GPIHKNQKDDVAQTD	Outside PPIRs
P08195	IDPNFGSKEDFDSLL	Outside PPIRs
P08195	DSLLQSAKKKSIRVI	Outside PPIRs
P08195	QVDTVATKVKDALEF	Outside PPIRs
P08195	VRDIENLKDASSFLA	Outside PPIRs
P08195	AEWQNITKGFSEDRL	Outside PPIRs
P08195	GSTGEHTKSLVTQYL	Outside PPIRs
P08195	PLELERLKLEPHEGL	Outside PPIRs
P08235	IISDQLPKVESGNAK	Outside PPIRs
P08235	KVESGNAKPLYFHRK	Outside PPIRs
P08236	ESPSRECKELDGLWS	Inside PPIRs
P08236	FDWPLLVKDFNLLRW	Inside PPIRs
P08236	VNYQISVKGSNLFKL	Outside PPIRs
P08236	EDADIRGKGFDWPLL	Outside PPIRs
P08238	LFENKKKKNNIKLYV	Outside PPIRs
P08238	IRKNIVKKCLELFSE	Outside PPIRs
P08238	EAFSKNLKLGIHEDS	Outside PPIRs
P08397	LGVEVRAKDQDILDL	Outside PPIRs
P08397	LANLLLSKGAKNILD	Outside PPIRs
P08575	SIPRVFSKFPIKEAR	Outside PPIRs
P08575	ASYIDGFKEPRKYIA	Outside PPIRs
P08575	IGNQEENKSKNRNSN	Outside PPIRs
P08579	QGFPFYGKPMRIQYA	Inside PPIRs
P08579	PMRIQYAKTDSDIIS	Inside PPIRs
P08579	GQAFVIFKELGSSTN	Outside PPIRs
P08579	TDSDIISKMRGTFAD	Outside PPIRs
P08581	AKVLSSVKDRFINFF	Outside PPIRs
P08581	VRRLKETKDGFMFLT	Outside PPIRs
P08581	LQAAYVSKPGAQLAR	Outside PPIRs
P08581	LLDNDGKKIHCAVKS	Outside PPIRs
P08581	LVVLPYMKHGDLRNF	Outside PPIRs
P08581	LQVAKGMKYLASKKF	Outside PPIRs
P08581	LDEKFTVKVADFGLA	Outside PPIRs
P08581	LARDMYDKEYYSVHN	Outside PPIRs
P08581	EYYSVHNKTGAKLPV	Outside PPIRs
P08581	PLYEVMLKCWHPKAE	Outside PPIRs
P08631	ARSLATRKEGYIPSN	Inside PPIRs
P08631	VWMATYNKHTKVAVK	Outside PPIRs
P08631	ATYNKHTKVAVKTMK	Outside PPIRs
P08648	GEEPVEYKSLQWFGA	Outside PPIRs
P08670	RFLEQQNKILLAELE	Outside PPIRs
P08670	EQLKGQGKSRLGDLY	Outside PPIRs
P08670	VDQLTNDKARVEVER	Outside PPIRs
P08670	DIMRLREKLQEEMLQ	Outside PPIRs
P08670	ARLDLERKVESLQEE	Outside PPIRs
P08670	QIDVDVSKPDLTAAL	Outside PPIRs
P08670	NDALRQAKQESTEYR	Outside PPIRs
P08670	TCEVDALKGTNESLE	Outside PPIRs
P08684	FGPVGFMKSAISIAE	Outside PPIRs
P08684	GPVGFMKSAISIAED	Outside PPIRs
P08684	RREAETGKPVTLKDV	Outside PPIRs
P08684	TGKPVTLKDVFGAYS	Outside PPIRs
P08684	MIDSQNSKETESHKA	Outside PPIRs
P08684	VLQNFSFKPCKETQI	Outside PPIRs
P08684	GGLLQPEKPVVLKVE	Outside PPIRs
P08684	PEKPVVLKVESRDGT	Outside PPIRs
P08754	EKAAKEVKLLLLGAG	Outside PPIRs
P08754	IRAMGRLKIDFGEAA	Outside PPIRs
P08754	PELAGVIKRLWRDGG	Outside PPIRs
P08754	VETHFTFKDLYFKMF	Outside PPIRs
P08754	TFKDLYFKMFDVGGQ	Outside PPIRs
P08754	NRMHESMKLFDSICN	Outside PPIRs
P08758	ADAETLRKAMKGLGT	Outside PPIRs
P08758	QEISAAFKTLFGRDL	Outside PPIRs
P08758	PEELRAIKQVYEEEY	Outside PPIRs
P08758	LFQAGELKWGTDEEK	Outside PPIRs
P08758	KWGTDEEKFITIFGT	Outside PPIRs
P08758	NIRKEFRKNFATSLY	Outside PPIRs
P08758	TSLYSMIKGDTSGDY	Outside PPIRs
P09012	YINNLNEKIKKDELK	Inside PPIRs
P09012	PMRIQYAKTDSDIIA	Inside PPIRs
P09012	TDSDIIAKMKGTFVE	Outside PPIRs
P09012	SDIIAKMKGTFVERD	Outside PPIRs
P09038	DGRLLASKCVTDECF	Outside PPIRs
P09041	SAKLTLDKVDLKGKR	Inside PPIRs
P09104	GVSLAVCKAGAAERE	Outside PPIRs
P09104	DLTVTNPKRIERAVE	Outside PPIRs
P09110	ILLARRSKAEELGLP	Outside PPIRs
P09211	RTLGLYGKDQQEAAL	Outside PPIRs
P09382	SFVLNLGKDSNNLCL	Outside PPIRs
P09488	QWLNEKFKLGLDFPN	Inside PPIRs
P09488	SRFEGLEKISAYMKS	Inside PPIRs
P09488	TDSSYEEKKYTMGDA	Outside PPIRs
P09525	DLYEAGEKKWGTDEV	Outside PPIRs
P09601	FPEELHRKAALEQDL	Inside PPIRs
P09601	LSGGQVLKKIAQKAL	Inside PPIRs
P09601	PNIASATKFKQLYRS	Inside PPIRs
P09601	EEEIERNKESPVFAP	Outside PPIRs
P09601	SGGQVLKKIAQKALD	Outside PPIRs
P09601	VLKKIAQKALDLPSS	Outside PPIRs
P09601	IASATKFKQLYRSRM	Outside PPIRs
P09622	EQKSTAVKALTGGIA	Inside PPIRs
P09622	ADTDGMVKILGQKST	Outside PPIRs
P09651	KEPEQLRKLFIGGLS	Inside PPIRs
P09651	MSKSESPKEPEQLRK	Outside PPIRs
P09651	AMNARPHKVDGRVVE	Outside PPIRs
P09651	GAHLTVKKIFVGGIK	Outside PPIRs
P09661	ELDLRGYKIPVIENL	Outside PPIRs
P09874	DDQQKVKKTAEAGGV	Outside PPIRs
P09874	DFAAEYAKSNRSTCK	Outside PPIRs
P09874	YHPGCFVKNREELGF	Outside PPIRs
P09874	SKLEKALKAQNDLIW	Outside PPIRs
P09874	VCSTNDLKELLIFNK	Outside PPIRs
P09874	KELLIFNKQQVPSGE	Outside PPIRs
P09874	GDVTAWTKCMVKTQT	Outside PPIRs
P09874	KTQTPNRKEWVTPKE	Outside PPIRs
P09874	RKEWVTPKEFREISY	Outside PPIRs
P09874	HSAHVLEKGGKVFSA	Outside PPIRs
P09874	HVLEKGGKVFSATLG	Outside PPIRs
P09874	LGLVDIVKGTNSYYK	Outside PPIRs
P09874	NFTKYPKKFYPLEID	Outside PPIRs
P09874	LTVNPGTKSKLPKPV	Outside PPIRs
P09874	VNPGTKSKLPKPVQD	Outside PPIRs
P09874	GTKSKLPKPVQDLIK	Outside PPIRs
P09874	EYEIDLQKMPLGKLS	Outside PPIRs
P09874	PHDFGMKKPPLLNNA	Outside PPIRs
P09874	GGSDDSSKDPIDVNY	Outside PPIRs
P09874	PIDVNYEKLKTDIKV	Outside PPIRs
P09874	DVNYEKLKTDIKVVD	Outside PPIRs
P09874	LEVIDIFKIEREGEC	Outside PPIRs
P09874	CQRYKPFKQLHNRRL	Outside PPIRs
P09874	KHASHISKLPKGKHS	Outside PPIRs
P09874	PKGKHSVKGLGKTTP	Outside PPIRs
P09936	KKQIEELKGQEVSPK	Inside PPIRs
P09936	FEDGSVLKQFLSETE	Inside PPIRs
P09936	QFLSETEKMSPEDRA	Inside PPIRs
P09936	GQCRVDDKVNFHFIL	Inside PPIRs
P09936	INPEMLNKVLSRLGV	Outside PPIRs
P09936	AQHENFRKKQIEELK	Outside PPIRs
P09936	QHENFRKKQIEELKG	Outside PPIRs
P09936	KGQEVSPKVYFMKQT	Outside PPIRs
P09936	SPKVYFMKQTIGNSC	Outside PPIRs
P09936	AVANNQDKLGFEDGS	Outside PPIRs
P09936	DRAKCFEKNEAIQAA	Outside PPIRs
P09951	ASVVALTKTYATAEP	Inside PPIRs
P09960	ATEQGRMKFTRPLFK	Inside PPIRs
P09960	PASVCRTKHLHLRCS	Outside PPIRs
P09960	SEKEQVEKSAYEFSE	Outside PPIRs
P09960	KDLAAFDKSHDQAVR	Outside PPIRs
P09960	VRTYQEHKASMHPVT	Outside PPIRs
P0C0S5	ELAGNASKDLKVKRI	Inside PPIRs
P0C0S5	EELDSLIKATIAGGG	Inside PPIRs
P0C0S5	GNASKDLKVKRITPR	Outside PPIRs
P0CG47	VKAKIQDKEGIPPDQ	Inside PPIRs
P10085	NEAFETLKRCTSSNP	Outside PPIRs
P10114	VTGTFIEKYDPTIED	Outside PPIRs
P10275	VDGLKNQKFFDELRM	Outside PPIRs
P10275	LDRIIACKRKNPTSC	Outside PPIRs
P10275	RIIACKRKNPTSCSR	Outside PPIRs
P10412	PAEKTPVKKKARKSA	Outside PPIRs
P10586	LKANDGLKFSQEYES	Outside PPIRs
P10586	NSNLEVNKPKNRYAN	Outside PPIRs
P10586	SANLPCNKFKNRLVN	Outside PPIRs
P10586	LDGYRQQKAYIATQG	Outside PPIRs
P10586	WPEQGVPKTGEGFID	Outside PPIRs
P10586	DFIGQVHKTKEQFGQ	Outside PPIRs
P10599	FSGANKEKLEATINE	Inside PPIRs
P10599	MVKQIESKTAFQEAL	Outside PPIRs
P10619	QRRPWLVKYGDSGEQ	Outside PPIRs
P10648	RKPPLDAKQIEEARK	Outside PPIRs
P10768	LKNPGKYKSVSAFAP	Inside PPIRs
P10768	YLGTDQSKWKAYDAT	Inside PPIRs
P10768	KCFGGLQKVFEHDSV	Outside PPIRs
P10768	VELNCKMKFAVYLPP	Outside PPIRs
P10768	YDATHLVKSYPGSQL	Outside PPIRs
P10824	LGAGESGKSTIVKQM	Outside PPIRs
P10824	SGKSTIVKQMKIIHE	Outside PPIRs
P10912	VYSLKVDKEYEVRVR	Outside PPIRs
P11021	AIAYGLDKREGEKNI	Inside PPIRs
P11021	RLIGDAAKNQLTSNP	Outside PPIRs
P11021	DAQRQATKDAGTIAG	Outside PPIRs
P11021	SETLTRAKFEELNMD	Outside PPIRs
P11021	GGSTRIPKIQQLVKE	Outside PPIRs
P11142	VGVFQHGKVEIIAND	Outside PPIRs
P11142	VSSMVLTKMKEIAEA	Outside PPIRs
P11142	SMVLTKMKEIAEAYL	Outside PPIRs
P11142	EDGIFEVKSTAGDTH	Outside PPIRs
P11142	EFKRKHKKDISENKR	Outside PPIRs
P11142	EKALRDAKLDKSQIH	Outside PPIRs
P11142	GGSTRIPKIQKLLQD	Outside PPIRs
P11142	LQDFFNGKELNKSIN	Outside PPIRs
P11172	FLIFEDRKFADIGNT	Inside PPIRs
P11172	ADIGNTVKKQYEGGI	Inside PPIRs
P11172	DIGNTVKKQYEGGIF	Inside PPIRs
P11172	LYDVQAFKFGDFVLK	Outside PPIRs
P11172	KFGDFVLKSGLSSPI	Outside PPIRs
P11172	EILEQQKKVDAETVG	Outside PPIRs
P11172	NGSPLSIKEAPKELS	Outside PPIRs
P11172	SGSRVSMKPEFLHLT	Outside PPIRs
P11172	SPQEVIGKRGSDIII	Outside PPIRs
P11233	QVSVEEAKNRAEQWN	Inside PPIRs
P11233	NYVETSAKTRANVDK	Outside PPIRs
P11234	VEDYEPTKADSYRKK	Inside PPIRs
P11234	QYVETSAKTRANVDK	Outside PPIRs
P11275	KKFNARRKLKGAILT	Inside PPIRs
P11309	GVLHRDIKDENILID	Inside PPIRs
P11309	FGSGALLKDTVYTDF	Inside PPIRs
P11309	DNLPVAIKHVEKDRI	Outside PPIRs
P11309	DLNRGELKLIDFGSG	Outside PPIRs
P11310	DPKAPANKAFTGFIV	Outside PPIRs
P11362	RDRLVLGKPLGEGCF	Outside PPIRs
P11362	VTEDNVMKIADFGLA	Outside PPIRs
P11362	PSQRPTFKQLVEDLD	Outside PPIRs
P11387	KERIANFKIEPPGLF	Inside PPIRs
P11387	LMEGLTAKVFRTYNA	Inside PPIRs
P11387	KWKFLEHKGPVFAPP	Outside PPIRs
P11387	EPLPENVKFYYDGKV	Outside PPIRs
P11387	VKFYYDGKVMKLSPK	Outside PPIRs
P11387	KVMKLSPKAEEVATF	Outside PPIRs
P11387	MSKEEKLKIKEENEK	Outside PPIRs
P11387	PSPPPGHKWKEVRHD	Outside PPIRs
P11387	VALYFIDKLALRAGN	Outside PPIRs
P11387	PVEKRVFKNLQLFME	Outside PPIRs
P11387	LQLFMENKQPEDDLF	Outside PPIRs
P11387	ITLQQQLKELTAPDE	Outside PPIRs
P11387	PDENIPAKILSYNRA	Outside PPIRs
P11387	APPKTFEKSMMNLQT	Outside PPIRs
P11387	KKVVESKKKAVQRLE	Outside PPIRs
P11387	KVVESKKKAVQRLEE	Outside PPIRs
P11387	KWGVPIEKIYNKTQR	Outside PPIRs
P11388	GIPVVEHKVEKMYVP	Inside PPIRs
P11388	LVNAADNKQRDPKMS	Outside PPIRs
P11388	ISIWNNGKGIPVVEH	Outside PPIRs
P11388	SNYDDDEKKVTGGRN	Outside PPIRs
P11388	NYDDDEKKVTGGRNG	Outside PPIRs
P11388	FKMQSLDKDIVALMV	Outside PPIRs
P11388	VDMYLKDKLDETGNS	Outside PPIRs
P11388	DETGNSLKVIHEQVN	Outside PPIRs
P11388	VNSIATSKGGRHVDY	Outside PPIRs
P11388	ENMTLQPKSFGSTCQ	Outside PPIRs
P11388	ILNWVKFKAQVQLNK	Outside PPIRs
P11388	LGVVGRDKYGVFPLR	Outside PPIRs
P11388	GVFPLRGKILNVREA	Outside PPIRs
P11388	NVREASHKQIMENAE	Outside PPIRs
P11388	IVGLQYKKNYEDEDS	Outside PPIRs
P11388	YEDEDSLKTLRYGKI	Outside PPIRs
P11388	LKTLRYGKIMIMTDQ	Outside PPIRs
P11388	EFITPIVKVSKNKQE	Outside PPIRs
P11388	IVKVSKNKQEMAFYS	Outside PPIRs
P11388	KWKVKYYKGLGTSTS	Outside PPIRs
P11388	GLGTSTSKEAKEYFA	Outside PPIRs
P11388	KRHRIQFKYSGPEDD	Outside PPIRs
P11388	AISLAFSKKQIDDRK	Outside PPIRs
P11388	ISLAFSKKQIDDRKE	Outside PPIRs
P11388	KKQIDDRKEWLTNFM	Outside PPIRs
P11388	MEDRRQRKLLGLPED	Outside PPIRs
P11388	PSMVDGLKPGQRKVL	Outside PPIRs
P11388	PKDDHTLKFLYDDNQ	Outside PPIRs
P11388	LPMLPSYKNFKGTIE	Outside PPIRs
P11388	RTWTQTYKEQVLEPM	Outside PPIRs
P11388	PMLNGTEKTPPLITD	Outside PPIRs
P11388	YHTDTTVKFVVKMTE	Outside PPIRs
P11388	DHVGCLKKYDTVLDI	Outside PPIRs
P11388	DFFELRLKYYGLRKE	Outside PPIRs
P11388	ILEKIDGKIIIENKP	Outside PPIRs
P11388	KPKKELIKVLIQRGY	Outside PPIRs
P11388	EQELDTLKRKSPSDL	Outside PPIRs
P11413	ATPEEKLKLEDFFAR	Outside PPIRs
P11586	KNQVTQLKEQVPGFT	Outside PPIRs
P11586	CFIPCTPKGCLELIK	Outside PPIRs
P11766	PKTNLCQKIRVTQGK	Outside PPIRs
P11766	KIRVTQGKGLMPDGT	Outside PPIRs
P11766	KDKFARAKEFGATEC	Outside PPIRs
P11766	GTAFGGWKSVESVPK	Outside PPIRs
P11802	GAYGTVYKARDPHSG	Outside PPIRs
P11802	SGHFVALKSVRVPNG	Outside PPIRs
P11802	DLRTYLDKAPPPGLP	Outside PPIRs
P11802	GLPAETIKDLMRQFL	Outside PPIRs
P11802	CIVHRDLKPENILVT	Outside PPIRs
P11802	VTSGGTVKLADFGLA	Outside PPIRs
P11926	AKDILDQKINEVSSS	Outside PPIRs
P11926	ADLGDILKKHLRWLK	Outside PPIRs
P11926	GSEDVKLKFEEITGV	Outside PPIRs
P11926	VINPALDKYFPSDSG	Outside PPIRs
P11940	TMNFDVIKGKPVRIM	Outside PPIRs
P11940	NFDVIKGKPVRIMWS	Outside PPIRs
P11940	QRDPSLRKSGVGNIF	Outside PPIRs
P11940	LDKSIDNKALYDTFS	Outside PPIRs
P11940	FGNILSCKVVCDENG	Outside PPIRs
P11940	VCDENGSKGYGFVHF	Outside PPIRs
P11940	AAERAIEKMNGMLLN	Outside PPIRs
P11940	GMLLNDRKVFVGRFK	Outside PPIRs
P11940	VLQAHQAKEAAQKAV	Outside PPIRs
P11940	QAKEAAQKAVNSATG	Outside PPIRs
P12004	FEAPNQEKVSDYEMK	Inside PPIRs
P12004	KVSDYEMKLMDLDVE	Inside PPIRs
P12004	ELGNGNIKLSQTSNV	Inside PPIRs
P12004	LKYYLAPKIEDEEGS	Inside PPIRs
P12004	LVQGSILKKVLEALK	Outside PPIRs
P12004	VQGSILKKVLEALKD	Outside PPIRs
P12004	SCAKDGVKFSASGEL	Outside PPIRs
P12023	PEERHLSKMQQNGYE	Inside PPIRs
P12081	LVGMFDPKGRKVPCV	Inside PPIRs
P12081	QLGPDESKQKFVLKT	Outside PPIRs
P12081	RQMAVREKVFDVIIR	Outside PPIRs
P12081	LKETLMGKYGEDSKL	Outside PPIRs
P12081	KVSWEEVKNEMVGEK	Outside PPIRs
P12081	KNEMVGEKGLAPEVA	Outside PPIRs
P12081	EQLLQDPKLSQNKQA	Outside PPIRs
P12081	DPKLSQNKQALEGLG	Outside PPIRs
P12081	RLEALEEKIRTTETQ	Outside PPIRs
P12081	VLVASAQKKLLEERL	Outside PPIRs
P12081	EDLVEEIKRRTGQPL	Outside PPIRs
P12268	MMYSGELKFEKRTSS	Inside PPIRs
P12268	NEVRKVKKYEQGFIT	Outside PPIRs
P12268	DPVVLSPKDRVRDVF	Outside PPIRs
P12268	RDYPLASKDAKKQLL	Outside PPIRs
P12268	IFQINMIKYIKDKYP	Outside PPIRs
P12268	INMIKYIKDKYPNLQ	Outside PPIRs
P12268	PQATAVYKVSEYARR	Outside PPIRs
P12268	QNVGHIAKALALGAS	Outside PPIRs
P12268	FSEADKIKVAQGVSG	Outside PPIRs
P12268	VSGAVQDKGSIHKFV	Outside PPIRs
P12268	QDKGSIHKFVPYLIA	Outside PPIRs
P12268	SCQDIGAKSLTQVRA	Outside PPIRs
P12277	TQIETLFKSKDYEFM	Inside PPIRs
P12277	IKLPNLGKHEKFSEV	Inside PPIRs
P12277	SNSHNALKLRFPAED	Outside PPIRs
P12277	EESYEVFKDLFDPII	Outside PPIRs
P12277	GIWHNDNKTFLVWVN	Outside PPIRs
P12277	LRVISMQKGGNMKEV	Outside PPIRs
P12277	LRAGVHIKLPNLGKH	Outside PPIRs
P12277	PNLGKHEKFSEVLKR	Outside PPIRs
P12367	AMFEKIVKTDEHVID	Outside PPIRs
P12367	KNNAKKRKMFESFIE	Outside PPIRs
P12367	IVDVIGEKIYKDGER	Outside PPIRs
P12367	ELALVTNKPRAASAY	Outside PPIRs
P12694	FAVYNATKEARRRAV	Outside PPIRs
P12755	LSQDYTGKEEQARLG	Outside PPIRs
P12821	QLQNTTIKRIIKKVQ	Outside PPIRs
P12931	QGAKFPIKWTAPEAA	Outside PPIRs
P12955	GKFTADQKAVYEAVL	Outside PPIRs
P12956	ALKPPPIKLYRETNE	Inside PPIRs
P12956	RETNEPVKTKTRTFN	Inside PPIRs
P12956	GLMLMGFKPLVLLKK	Inside PPIRs
P12956	FKPLVLLKKHHYLRP	Inside PPIRs
P12956	KPLVLLKKHHYLRPS	Inside PPIRs
P12956	FLPFADDKRKMPFTE	Inside PPIRs
P12956	RKMPFTEKIMATPEQ	Inside PPIRs
P12956	PEQVGKMKAIVEKLR	Inside PPIRs
P12956	GSLVDEFKELVYPPD	Inside PPIRs
P12956	FYGTEKDKNSVNFKN	Outside PPIRs
P12956	ILELDQFKGQQGQKR	Outside PPIRs
P12956	FKGQQGQKRFQDMMG	Outside PPIRs
P12956	PHGNDSAKASRARTK	Outside PPIRs
P12956	VHFEESSKLEDLLRK	Outside PPIRs
P12956	PFADDKRKMPFTEKI	Outside PPIRs
P12956	PKVEAMNKRLGSLVD	Outside PPIRs
P12956	EYSEEELKTHISKGT	Outside PPIRs
P12956	ELKTHISKGTLGKFT	Outside PPIRs
P12956	KFTVPMLKEACRAYG	Outside PPIRs
P12956	ACRAYGLKSGLKKQE	Outside PPIRs
P12956	GLKSGLKKQELLEAL	Outside PPIRs
P13010	ILQERVKKTWTVVDA	Inside PPIRs
P13010	QIPLSKIKTLFPLIE	Inside PPIRs
P13010	SPFEQAKKVITMFVQ	Outside PPIRs
P13010	IQHETIGKKFEKRHI	Outside PPIRs
P13010	IIIHSLKKCDISLQF	Outside PPIRs
P13010	KGITEQQKEGLEIVK	Outside PPIRs
P13010	SFSESLRKLCVFKKI	Outside PPIRs
P13010	LRKLCVFKKIERHSI	Outside PPIRs
P13010	TWTVVDAKTLKKEDI	Outside PPIRs
P13010	DDETEVLKEDIIQGF	Outside PPIRs
P13010	SDIVPFSKVDEEQMK	Outside PPIRs
P13010	DEEQMKYKSEGKCFS	Outside PPIRs
P13010	FSVLGFCKSSQVQRR	Outside PPIRs
P13010	QYMFSSLKNSKKYAP	Outside PPIRs
P13010	IDSMSLAKKDEKTDT	Outside PPIRs
P13010	SLAKKDEKTDTLEDL	Outside PPIRs
P13010	EDLFPTTKIPNPRFQ	Outside PPIRs
P13010	PPAEVTTKSQIPLSK	Outside PPIRs
P13010	FPLIEAKKKDQVTAQ	Outside PPIRs
P13010	PLIEAKKKDQVTAQE	Outside PPIRs
P13051	LDRIQRNKAAALLRL	Outside PPIRs
P13051	WGSYAQKKGSAIDRK	Outside PPIRs
P13051	KTNELLQKSGKKPID	Outside PPIRs
P13489	GLQTPSCKIQKLSLQ	Inside PPIRs
P13489	PCQLEALKLESCGVT	Inside PPIRs
P13489	QLESLWVKSCSFTAA	Inside PPIRs
P13489	DRLQALEKDKPSLRV	Inside PPIRs
P13489	LQALEKDKPSLRVIS	Inside PPIRs
P13489	TPSCKIQKLSLQNCC	Outside PPIRs
P13489	LCGIVASKASLRELA	Outside PPIRs
P13489	LCRVLRAKESLKELS	Outside PPIRs
P13489	LRAKESLKELSLAGN	Outside PPIRs
P13498	PQIGGTIKQPPSNPP	Inside PPIRs
P13501	AVVFVTRKNRQVCAN	Outside PPIRs
P13612	VTCGHRWKNIFYIKN	Inside PPIRs
P13612	IYRCRIGKNPGQTCE	Outside PPIRs
P13647	QRGELALKDARNKLA	Outside PPIRs
P13726	DEIVKDVKQTYLARV	Outside PPIRs
P13747	EQFAYDGKDYLTLNE	Inside PPIRs
P13747	AAQISEQKSNDASEA	Inside PPIRs
P13747	HKYLEKGKETLLHLE	Inside PPIRs
P13747	WLHKYLEKGKETLLH	Outside PPIRs
P13747	AGDGTFQKWAAVVVP	Outside PPIRs
P13760	QKDLLEQKRAAVDTY	Inside PPIRs
P13804	LLPRVAAKLEVAPIS	Inside PPIRs
P13804	RPELTGAKVVVSGGR	Outside PPIRs
P13804	VSGGRGLKSGENFKL	Outside PPIRs
P13864	RKYSDYIKGSNLDAP	Inside PPIRs
P13864	CGKCKACKDMVKFGG	Outside PPIRs
P13864	KACKDMVKFGGTGRS	Outside PPIRs
P13929	DLTVTNPKRIAQAVE	Outside PPIRs
P13929	TESIQACKLAQSNGW	Outside PPIRs
P13984	ELDLTGAKQNTGVWL	Inside PPIRs
P14618	MLESMIKKPRPTRAE	Inside PPIRs
P14618	EIRTGLIKGSGTAEV	Outside PPIRs
P14618	TAEVELKKGATLKIT	Outside PPIRs
P14618	VFASFIRKASDVHEV	Outside PPIRs
P14618	KNIKIISKIENHEGV	Outside PPIRs
P14618	GRCNRAGKPVICATQ	Outside PPIRs
P14618	QMLESMIKKPRPTRA	Outside PPIRs
P14618	GIFPVLCKDPVQEAW	Outside PPIRs
P14618	KARGFFKKGDVVIVL	Outside PPIRs
P14635	EEQAVRPKYLLGREV	Outside PPIRs
P14635	VTDNTYTKHQIRQME	Outside PPIRs
P14635	HFLRRASKIGEVDVE	Outside PPIRs
P14735	MTEVAWTKDELKEAL	Inside PPIRs
P14735	MTEEAFQKHIQALAI	Inside PPIRs
P14735	FEILPLEKEATPYPA	Outside PPIRs
P14735	ATFEIDEKRFEIIKE	Outside PPIRs
P14735	RRLDKPKKLSAECAK	Outside PPIRs
P14735	NTEVAYLKTLTKEDI	Outside PPIRs
P14735	LTKEDIIKFYKEMLA	Outside PPIRs
P14859	DVGLAMGKLYGNDFS	Outside PPIRs
P14868	AVGDHASKQMVKFAA	Outside PPIRs
P14921	KPKMNYEKLSRGLRY	Inside PPIRs
P14923	RALPELTKLLNDEDP	Inside PPIRs
P14923	EDPVVVTKAAMIVNQ	Inside PPIRs
P14923	LSVCPSNKPAIVEAG	Inside PPIRs
P14923	PNQWPLVKATIGLIR	Inside PPIRs
P14923	NLSDVATKQEGLESV	Outside PPIRs
P15036	KPKMNYEKLSRGLRY	Outside PPIRs
P15056	SIIHRDLKSNNIFLH	Outside PPIRs
P15056	DFGLATVKSRWSGSH	Outside PPIRs
P15056	KVRSNCPKAMKRLMA	Outside PPIRs
P15104	MFRDPFRKDPNKLVL	Inside PPIRs
P15104	MSLPQGEKVQAMYIW	Outside PPIRs
P15104	PFRKDPNKLVLCEVF	Outside PPIRs
P15104	CHTNFSTKAMREENG	Outside PPIRs
P15104	MREENGLKYIEEAIE	Outside PPIRs
P15104	YIEEAIEKLSKRHQY	Outside PPIRs
P15104	HIRAYDPKGGLDNAR	Outside PPIRs
P15121	LWCTYHEKGLVKGAC	Outside PPIRs
P15121	AIAAKHNKTTAQVLI	Outside PPIRs
P15151	GPSYSESKRLEFVAA	Inside PPIRs
P15153	SYENVRAKWFPEVRH	Outside PPIRs
P15153	IEKLKEKKLAPITYP	Outside PPIRs
P15170	KTRPRFVKQDQVCIA	Inside PPIRs
P15170	FTLRDEGKTIAIGKV	Outside PPIRs
P15311	VSAQEVRKENPLQFK	Outside PPIRs
P15311	LQFKFRAKFYPEDVA	Outside PPIRs
P15311	KLFFLQVKEGILSDE	Outside PPIRs
P15311	DYNKEVHKSGYLSSE	Outside PPIRs
P15311	QRVMDQHKLTRDQWE	Outside PPIRs
P15311	GINYFEIKNKKGTDL	Outside PPIRs
P15311	NYFEIKNKKGTDLWL	Outside PPIRs
P15311	LGLNIYEKDDKLTPK	Outside PPIRs
P15311	NIYEKDDKLTPKIGF	Outside PPIRs
P15311	KDDKLTPKIGFPWSE	Outside PPIRs
P15311	FVIKPIDKKAPDFVF	Outside PPIRs
P15311	ELYMRRRKPDTIEVQ	Outside PPIRs
P15336	RNEVAQLKQLLLAHK	Outside PPIRs
P15374	LLFPITEKYEVFRTE	Outside PPIRs
P15374	ESGSTLKKFLEESVS	Outside PPIRs
P15374	EAPSIDEKVDLHFIA	Outside PPIRs
P15374	EDAIEVCKKFMERDP	Outside PPIRs
P15498	MSQFLCLKNIRTFLS	Outside PPIRs
P15498	FLSTCCEKFGLKRSE	Outside PPIRs
P15498	CCEKFGLKRSELFEA	Outside PPIRs
P15498	AREDVQMKLEECSQR	Outside PPIRs
P15498	VPMQRVLKYHLLLQE	Outside PPIRs
P15498	HTQEAMEKENLRLAL	Outside PPIRs
P15498	AQCVNEVKRDNETLR	Outside PPIRs
P15498	PKIDGELKITSVERR	Outside PPIRs
P15498	RGDSYDLKDFVNLHS	Outside PPIRs
P15498	RCRASAHKECLGRVP	Outside PPIRs
P15498	GDIVELTKAEAEQNW	Outside PPIRs
P15498	FYQQNSLKDCFKSLD	Outside PPIRs
P15498	NSLKDCFKSLDTTLQ	Outside PPIRs
P15498	FPFKEPEKRTISRPA	Outside PPIRs
P15531	GFRLVGLKFMQASED	Inside PPIRs
P15559	FNPIISRKDITGKLK	Inside PPIRs
P15559	KDITGKLKDPANFQY	Inside PPIRs
P15559	QAGFLMKKEVQDEEK	Inside PPIRs
P15559	TSFNYAMKEAAAAAL	Outside PPIRs
P15559	AAAALKKKGWEVVES	Outside PPIRs
P15559	DIVAEQKKLEAADLV	Outside PPIRs
P15559	KEVQDEEKNKKFGLS	Outside PPIRs
P15559	QDEEKNKKFGLSVGH	Outside PPIRs
P15923	RDINEAFKELGRMCQ	Outside PPIRs
P15923	RERNLNPKAACLKRR	Outside PPIRs
P15924	IKADLREKSAIYQLE	Outside PPIRs
P15924	QDQKIVHKGDECILK	Outside PPIRs
P15924	MNKELIEKGHGIRLL	Outside PPIRs
P15924	LPVDIAYKRGYFNEE	Outside PPIRs
P15927	NAHMVLSKANSQPSA	Inside PPIRs
P15927	GIIRHAEKAPTNIVY	Outside PPIRs
P15927	APTNIVYKIDDMTAA	Outside PPIRs
P15927	VPPETYVKVAGHLRS	Outside PPIRs
P15927	QDLKNQLKHMSVSSI	Outside PPIRs
P16083	VYAHQEPKSFNGSLK	Inside PPIRs
P16083	VETHEAYKQRSLASD	Inside PPIRs
P16083	GTAEMYTKTGVNGDS	Inside PPIRs
P16083	KSFNGSLKNVAVDEL	Outside PPIRs
P16083	LEPRATDKDITGTLS	Outside PPIRs
P16083	SDITDEQKKVREADL	Outside PPIRs
P16144	RRVLDGGKSQVSYRT	Outside PPIRs
P16144	AWKELQVKLLELQEV	Outside PPIRs
P16278	YSRDSFLKDGQPFRY	Outside PPIRs
P16330	SGDEPKEKLELVSYF	Inside PPIRs
P16330	TKFCDYGKAAGAEEY	Inside PPIRs
P16330	VGELPRGKLYSLGKG	Inside PPIRs
P16330	KSSETLRKAGQVFLE	Outside PPIRs
P16330	LEELGNHKAFKKELR	Outside PPIRs
P16330	LGNHKAFKKELRHFI	Outside PPIRs
P16330	FISGDEPKEKLELVS	Outside PPIRs
P16330	GVLHCTTKFCDYGKA	Outside PPIRs
P16330	LWPSDLDKPSASEGL	Outside PPIRs
P16330	LDILQQVKGGSQGEA	Outside PPIRs
P16330	RWMLSLTKKMEVKAI	Outside PPIRs
P16435	TKAGRINKGVATNWL	Outside PPIRs
P16435	SQFRLPFKATTPVIM	Outside PPIRs
P16455	AALAGNPKAARAVGG	Inside PPIRs
P16455	HEGHRLGKPGLGGSS	Outside PPIRs
P17050	LQNPLMIKINQDPLG	Outside PPIRs
P17066	DSQRQATKDAGAIAG	Outside PPIRs
P17105	FRIEGIKKADGSCST	Inside PPIRs
P17105	GSCSTDFKTTRSREQ	Inside PPIRs
P17105	GTSGLILKRSSEPEH	Outside PPIRs
P17105	GPCVLDCKMGVRTYL	Outside PPIRs
P17105	VWLIDFGKTTPLPDG	Outside PPIRs
P17427	QDFFQRWKQLSNPQQ	Inside PPIRs
P17427	QEVQNIFKAKHPMDT	Outside PPIRs
P17612	KQKVVKLKQIEHTLN	Inside PPIRs
P17612	GSEQESVKEFLAKAK	Outside PPIRs
P17612	KEFLAKAKEDFLKKW	Outside PPIRs
P17612	IEHTLNEKRILQAVN	Outside PPIRs
P17612	VTDFGFAKRVKGRTW	Outside PPIRs
P17612	TKRFGNLKNGVNDIK	Outside PPIRs
P17612	APFIPKFKGPGDTSN	Outside PPIRs
P17655	GSHDRAIKYLNQDYE	Outside PPIRs
P17655	ELGPYSSKTRGIEWK	Outside PPIRs
P17655	ITFQKLVKGHAYSVT	Outside PPIRs
P17655	ESNGSLQKLIRIRNP	Outside PPIRs
P17655	YKKWKLTKMDGNWRR	Outside PPIRs
P17655	REVLNRFKLPPGEYI	Outside PPIRs
P17655	VRLETLFKIFKQLDP	Outside PPIRs
P17707	KALVPLLKLARDYSG	Outside PPIRs
P17707	MKDGVTAKDVTRESG	Outside PPIRs
P17707	LFVNQSSKCRTVLAS	Outside PPIRs
P17707	TVLASPQKIEGFKRL	Outside PPIRs
P17844	VAQTGSGKTLSYLLP	Outside PPIRs
P17844	YCRACRLKSTCIYGG	Outside PPIRs
P17844	CIYGGAPKGPQIRDL	Outside PPIRs
P17844	GFEPQIRKIVDQIRP	Outside PPIRs
P17844	MWSATWPKEVRQLAE	Outside PPIRs
P18031	TLISEDIKSYYTVRQ	Inside PPIRs
P18031	PFDHSRIKLHQEDND	Outside PPIRs
P18052	FINGYQEKNKFIAAQ	Outside PPIRs
P18085	LFSRLFGKKQMRILM	Outside PPIRs
P18085	FSRLFGKKQMRILMV	Outside PPIRs
P18085	EVADELQKMLLVDEL	Outside PPIRs
P18085	VLLLFANKQDLPNAM	Outside PPIRs
P18085	AISEMTDKLGLQSLR	Outside PPIRs
P18206	FVTTKNSKNQGIEEA	Outside PPIRs
P18206	NSKQSIAKKIDAAQN	Outside PPIRs
P18206	PEARALAKQVATALQ	Outside PPIRs
P18206	ALQNLQTKTNRAVAN	Outside PPIRs
P18206	SQLQDSLKDLKARMQ	Outside PPIRs
P18206	NFENHSGKLGATAEK	Outside PPIRs
P18206	AAVGTANKSTVEGIQ	Outside PPIRs
P18206	AASDELSKTISPMVM	Outside PPIRs
P18206	SPMVMDAKAVAGNIS	Outside PPIRs
P18206	ISDPGLQKSFLDSGY	Outside PPIRs
P18206	EATKWSSKGNDIIAA	Outside PPIRs
P18614	SHDNYRLKQVIQDCE	Inside PPIRs
P18669	NSLRGIVKHLEGLSE	Outside PPIRs
P18754	GSEMVPGKVELQEKV	Outside PPIRs
P18754	IGLLEPMKKSMVPVQ	Outside PPIRs
P18754	GLLEPMKKSMVPVQV	Outside PPIRs
P18754	LGEGAEEKSIPTLIS	Outside PPIRs
P18848	AKEIQYLKDLIEEVR	Inside PPIRs
P18858	VRAEAAEKGDVGLVA	Outside PPIRs
P18858	TASGVFSKFRDIARL	Outside PPIRs
P18858	TGSASTAKKIDIIKG	Outside PPIRs
P18872	DILRTRVKTTGIVET	Inside PPIRs
P18872	ISAAKDVKLLLLGAG	Outside PPIRs
P18872	STIVKQMKIIHEDGF	Outside PPIRs
P18872	GFSGEDVKQYKPVVY	Outside PPIRs
P18872	GEDVKQYKPVVYSNT	Outside PPIRs
P18872	LGVEYGDKERKTDSK	Outside PPIRs
P18872	EYGDKERKTDSKMVC	Outside PPIRs
P18872	KERKTDSKMVCDVVS	Outside PPIRs
P18872	YQLNDSAKYYLDSLD	Outside PPIRs
P18872	VETHFTFKNLHFRLF	Outside PPIRs
P18872	KKDLFGEKIKKSPLT	Outside PPIRs
P18872	IQTQFESKNRSPNKE	Outside PPIRs
P19091	VHVVKWAKALPGFRN	Inside PPIRs
P19367	AILITWTKRFKASGV	Outside PPIRs
P19367	RGSLNPGKQLFEKMV	Outside PPIRs
P19367	VSAIEKNKEGLHNAK	Outside PPIRs
P19367	GVDGSLYKTHPQYSR	Outside PPIRs
P19367	EMELGLRKQTHNNAV	Outside PPIRs
P19367	THNNAVVKMLPSFVR	Outside PPIRs
P19525	LVDTKQVKIGDFGLV	Inside PPIRs
P19525	KRFGMDFKEIELIGS	Outside PPIRs
P19525	TYVIKRVKYNNEKAE	Outside PPIRs
P19525	RVKYNNEKAEREVKA	Outside PPIRs
P19525	IEKRRGEKLDKVLAL	Outside PPIRs
P19525	RRGEKLDKVLALELF	Outside PPIRs
P19525	ELFEQITKGVDYIHS	Outside PPIRs
P19525	GVDYIHSKKLIHRDL	Outside PPIRs
P19525	KLIHRDLKPSNIFLV	Outside PPIRs
P19525	NIFLVDTKQVKIGDF	Outside PPIRs
P19525	FGLVTSLKNDGKRTR	Outside PPIRs
P19525	IISDIFDKKEKTLLQ	Outside PPIRs
P19525	KEKTLLQKLLSKKPE	Outside PPIRs
P19525	LLQKLLSKKPEDRPN	Outside PPIRs
P19623	QVAQMQLKYYNSDVH	Inside PPIRs
P19623	CSHPNPRKVLIIGGG	Outside PPIRs
P19623	DVIQVSKKFLPGMAI	Outside PPIRs
P19623	ESYYQLMKTALKEDG	Outside PPIRs
P19793	EQPGRFAKLLLRLPA	Inside PPIRs
P19801	RYPLAVTKYRESELC	Outside PPIRs
P20036	RTDYSFHKFHYLTFV	Outside PPIRs
P20226	LGCKLDLKTIALRAR	Outside PPIRs
P20226	KYARVVQKLGFPAKF	Outside PPIRs
P20226	QKLGFPAKFLDFKIQ	Outside PPIRs
P20263	QDMKALQKELEQFAK	Outside PPIRs
P20263	KELEQFAKLLKQKRI	Outside PPIRs
P20263	KLRPLLEKWVEEADN	Outside PPIRs
P20263	ENLQEICKSETLVQA	Outside PPIRs
P20339	ARAKNWVKELQRQAS	Outside PPIRs
P20340	AKAGYNVKQLFRRVA	Outside PPIRs
P20393	REVVEFAKHIPGFRD	Outside PPIRs
P20393	ALRALVLKNRPLETS	Outside PPIRs
P20393	RFTKLLLKLPDLRTL	Outside PPIRs
P20591	DTYSWLLKERSDTSD	Inside PPIRs
P20591	GHKILSRKIQKFENQ	Outside PPIRs
P20591	ILSRKIQKFENQYRG	Outside PPIRs
P20591	RTFETIVKQQIKALE	Outside PPIRs
P20591	AFTDVSIKNFEEFFN	Outside PPIRs
P20591	LHRTAKSKIEDIRAE	Outside PPIRs
P20700	ELEDLLAKEKDNSRR	Outside PPIRs
P20700	SRRMLTDKEREMAEI	Outside PPIRs
P20700	WGTGEDVKVILKNSQ	Outside PPIRs
P20700	EDVKVILKNSQGEEV	Outside PPIRs
P20700	AQRSTVFKTTIPEEE	Outside PPIRs
P20701	SGNIDAAKDIIRYII	Inside PPIRs
P20701	IGKHFQTKESQETLH	Inside PPIRs
P20701	LDTFEKLKDLFTELQ	Outside PPIRs
P20807	NKIKAWQKIFKHYDT	Outside PPIRs
P20839	APAGVTLKEANEILQ	Outside PPIRs
P20839	EILQRSKKGKLPIVN	Outside PPIRs
P20839	LQRSKKGKLPIVNDC	Outside PPIRs
P20839	VVTAAQAKNLIDAGV	Outside PPIRs
P20839	VSGSIQDKGSIQKFV	Outside PPIRs
P21266	RSQWLDVKFKLDLDF	Outside PPIRs
P21266	YLLDGKNKITQSNAI	Outside PPIRs
P21266	SSDHEKLKPQYLEEL	Outside PPIRs
P21266	CRFEALEKIAAYLQS	Outside PPIRs
P21266	CKMPINNKMAQWGNK	Outside PPIRs
P21279	VREVDVEKVSAFENP	Inside PPIRs
P21279	LGTGESGKSTFIKQM	Outside PPIRs
P21279	SGKSTFIKQMRIIHG	Outside PPIRs
P21279	IRAMDTLKIPYKYEH	Outside PPIRs
P21279	DTLKIPYKYEHNKAH	Outside PPIRs
P21279	PYKYEHNKAHAQLVR	Outside PPIRs
P21279	YQLSDSTKYYLNDLD	Outside PPIRs
P21279	ENRMEESKALFRTII	Outside PPIRs
P21279	RFVFAAVKDTILQLN	Outside PPIRs
P21333	AEDAPWKKIQQNTFT	Outside PPIRs
P21333	LLEVLSQKKMHRKHN	Outside PPIRs
P21333	LEVLSQKKMHRKHNQ	Outside PPIRs
P21333	SQKKMHRKHNQRPTF	Outside PPIRs
P21333	VPCFDASKVKCSGPG	Outside PPIRs
P21333	CFDASKVKCSGPGLE	Outside PPIRs
P21333	LGEGGAHKVRAGGPG	Outside PPIRs
P21396	LTAKIHFKPELPPER	Outside PPIRs
P21397	TNGGQERKFVGGSGQ	Outside PPIRs
P21397	GLGKVTEKDIWVQEP	Outside PPIRs
P21399	MFKEVYQKIETVNES	Inside PPIRs
P21399	ALATPSDKLFFWNSK	Inside PPIRs
P21399	KNIEVPFKPARVILQ	Outside PPIRs
P21399	AAMRDAVKKLGGDPE	Outside PPIRs
P21399	AMRDAVKKLGGDPEK	Outside PPIRs
P21399	RRADSLQKNQDLEFE	Outside PPIRs
P21399	KVAVSDMKKDFESCL	Outside PPIRs
P21399	TIRIDFEKEPLGVNA	Outside PPIRs
P21399	EPLGVNAKGQQVFLK	Outside PPIRs
P21399	YVIPGMFKEVYQKIE	Outside PPIRs
P21399	KLFFWNSKSTYIKSP	Outside PPIRs
P21399	NSKSTYIKSPPFFEN	Outside PPIRs
P21399	LLNRFLNKQAPQTIH	Outside PPIRs
P21399	PLIVLAGKEYGAGSS	Outside PPIRs
P21399	SSRDWAAKGPFLLGI	Outside PPIRs
P21399	IIIPENLKPQMKVQV	Outside PPIRs
P21447	GAAYEVFKIIDNKPS	Outside PPIRs
P21447	RKEVQILKGLNLKVK	Outside PPIRs
P21447	KGLNLKVKSGQTVAL	Outside PPIRs
P21447	DEIEKAVKEANAYDF	Outside PPIRs
P21447	NAYDFIMKLPHQFDT	Outside PPIRs
P21447	VVQEALDKAREGRTC	Outside PPIRs
P21579	KKKTTIKKNTLNPYY	Outside PPIRs
P21580	ATLESQKKLNWCREV	Outside PPIRs
P21580	DTDLVLRKALFSTLK	Outside PPIRs
P21580	KALFSTLKETDTRNF	Outside PPIRs
P21580	YFGTPENKGFCTLCF	Outside PPIRs
P21580	FIEYRENKHFAAASG	Outside PPIRs
P21589	GLIEPLLKEAKFPIL	Outside PPIRs
P21589	SKEVPAGKYPFIVTS	Outside PPIRs
P21589	IPEDPSIKADINKWR	Outside PPIRs
P21673	TYDPWIGKLLYLEDF	Inside PPIRs
P21673	GIGSEILKNLSQVAM	Inside PPIRs
P21673	EEGWRLFKIDKEYLL	Inside PPIRs
P21673	WRLFKIDKEYLLKMA	Inside PPIRs
P22102	PTRVINHKLYKNRVE	Inside PPIRs
P22102	FAGLFDLKAAGFKDP	Outside PPIRs
P22102	DLKAAGFKDPLLASG	Outside PPIRs
P22102	GTDGVGTKLKIAQLC	Outside PPIRs
P22102	AVVAGIAKACGKAGC	Outside PPIRs
P22102	GIAKACGKAGCALLG	Outside PPIRs
P22102	IPRVLPEKLGVDLDA	Outside PPIRs
P22102	GSPRVKVKNLIESMQ	Outside PPIRs
P22102	FVQKWNGKMLNIHPS	Outside PPIRs
P22307	VFKEIEKKLEEEGEQ	Outside PPIRs
P22307	EGEQFVKKIGGIFAF	Outside PPIRs
P22307	GIFAFKVKDGPGGKE	Outside PPIRs
P22307	AFFQGKLKITGNMGL	Outside PPIRs
P22392	GFRLVAMKFLRASEE	Inside PPIRs
P22392	KEISLWFKPEELVDY	Outside PPIRs
P22415	VERRRRDKINNWIVQ	Outside PPIRs
P22681	EKTIVPWKSFRQALH	Outside PPIRs
P22681	PFCRCEIKGTEPIVV	Outside PPIRs
P22736	DSGPSTAKLDYSKFQ	Outside PPIRs
P22830	MTLPIQNKLAPFIAK	Outside PPIRs
P22830	YRLVWQSKVGPMPWL	Outside PPIRs
P22892	KDLDVSIKRRAMELS	Outside PPIRs
P22892	CTVNRIKKVVSIYGS	Outside PPIRs
P22892	VEYNALFKKYDHMRS	Outside PPIRs
P23141	YPLVCIAKELIPEAT	Outside PPIRs
P23258	ATEGTDRKDVFFYQA	Outside PPIRs
P23258	ILNSPYAKLYNPENI	Outside PPIRs
P23258	LNDRYPKKLVQTYSV	Outside PPIRs
P23258	YNSLLTLKRLTQNAD	Outside PPIRs
P23258	QSVASVRKTTVLDVM	Outside PPIRs
P23258	MRRLLQPKNVMVSTG	Outside PPIRs
P23258	VDPTQVHKSLQRIRE	Outside PPIRs
P23258	LQRIRERKLANFIPW	Outside PPIRs
P23258	AFLEQFRKEDMFKDN	Outside PPIRs
P23258	FRKEDMFKDNFDEMD	Outside PPIRs
P23284	VIFGLFGKTVPKTVD	Inside PPIRs
P23284	RGDGTGGKSIYGERF	Outside PPIRs
P23284	PDENFKLKHYGPGWV	Outside PPIRs
P23284	QFFITTVKTAWLDGK	Outside PPIRs
P23284	KTAWLDGKHVVFGKV	Outside PPIRs
P23381	LDAYENKKPFYLYTG	Inside PPIRs
P23381	GELVRSLKAGNASKD	Outside PPIRs
P23381	VKMLVSLKMSYKAAA	Outside PPIRs
P23381	VSLKMSYKAAAGEDY	Outside PPIRs
P23381	AKGIDYDKLIVRFGS	Outside PPIRs
P23381	FGSSKIDKELINRIE	Outside PPIRs
P23381	AEHQARRKEVTDEIV	Outside PPIRs
P23458	SECGPFIKLSDPGIP	Outside PPIRs
P23469	GNLPANMKKARVIQI	Outside PPIRs
P23469	LDVFQAVKSLRLQRP	Outside PPIRs
P23470	PLPGKDSKHSDYINA	Outside PPIRs
P23470	IATQGPLKSTFEDFW	Outside PPIRs
P23526	AGYGDVGKGCAQALR	Inside PPIRs
P23526	MSDKLPYKVADIGLA	Outside PPIRs
P23526	RERYSASKPLKGARI	Outside PPIRs
P23526	YSASKPLKGARIAGC	Outside PPIRs
P23526	TGVHNLYKMMANGIL	Outside PPIRs
P23526	MMANGILKVPAINVN	Outside PPIRs
P23526	NVNDSVTKSKFDNLY	Outside PPIRs
P23921	EGIYDTLKQCALISK	Inside PPIRs
P23921	KITSRIQKLCYGLNM	Outside PPIRs
P23921	NLHKETKKVFSDVME	Outside PPIRs
P23921	YINPHNGKHSPMVAK	Outside PPIRs
P23921	LDIVLANKDRLNSAI	Outside PPIRs
P23921	SYNYFGFKTLERSYL	Outside PPIRs
P23921	LERSYLLKINGKVAE	Outside PPIRs
P23921	RVSVGIHKEDIDAAI	Outside PPIRs
P23921	YKDSCNRKSNQQNLG	Outside PPIRs
P23921	EHTYDFKKLAEVTKV	Outside PPIRs
P23921	KKLAEVTKVVVRNLN	Outside PPIRs
P23921	VLKEKIAKYGIRNSL	Outside PPIRs
P23921	IVNPHLLKDLTERGL	Outside PPIRs
P23921	DDLKQLYKTVWEISQ	Outside PPIRs
P23921	TVWEISQKTVLKMAA	Outside PPIRs
P23921	ISQKTVLKMAAERGA	Outside PPIRs
P24385	RVLRAMLKAEETCAP	Inside PPIRs
P24385	APSVSYFKCVQKEVL	Outside PPIRs
P24385	SYFKCVQKEVLPSMR	Outside PPIRs
P24385	FLSLEPVKKSRLQLL	Outside PPIRs
P24385	LSLEPVKKSRLQLLG	Outside PPIRs
P24385	MFVASKMKETIPLTA	Outside PPIRs
P24385	FIEHFLSKMPEAEEN	Outside PPIRs
P24385	MPEAEENKQIIRKHA	Outside PPIRs
P24385	RFLSRVIKCDPDCLR	Outside PPIRs
P24394	RIAASTLKSGISYRA	Outside PPIRs
P24941	GTYGVVYKARNKLTG	Inside PPIRs
P24941	VVYKARNKLTGEVVA	Inside PPIRs
P24941	IREISLLKELNHPNI	Inside PPIRs
P24941	RVLHRDLKPQNLLIN	Inside PPIRs
P24941	VTSMPDYKPSFPKWA	Inside PPIRs
P24941	MLHYDPNKRISAKAA	Inside PPIRs
P24941	PNKRISAKAALAHPF	Inside PPIRs
P24941	ENFQKVEKIGEGTYG	Outside PPIRs
P24941	INTEGAIKLADFGLA	Outside PPIRs
P24941	WARQDFSKVVPPLDE	Outside PPIRs
P24941	PFFQDVTKPVPHLRL	Outside PPIRs
P25098	RGEVTFEKIFSQKLG	Outside PPIRs
P25098	FEKIFSQKLGYLLFR	Outside PPIRs
P25098	QKFIESDKFTRFCQW	Outside PPIRs
P25098	GLACDFSKKKPHASV	Outside PPIRs
P25098	LACDFSKKKPHASVG	Outside PPIRs
P25098	LLKIRGGKQFILQCD	Outside PPIRs
P25208	PLKLYLQKFREAMKG	Outside PPIRs
P25325	DASWYLPKLGRDARR	Outside PPIRs
P25325	NLPLSSGKSQPAPAE	Outside PPIRs
P25325	QLDPAFIKTYEDIKE	Outside PPIRs
P25325	IKTYEDIKENLESRR	Outside PPIRs
P25685	RTIPVVFKDVIRPGM	Inside PPIRs
P25685	GEGLPLPKTPEKRGD	Inside PPIRs
P25685	IRPGMRRKVPGEGLP	Outside PPIRs
P25791	VGRRLYYKLGRKLCR	Inside PPIRs
P25963	LAIIHEEKALTMEVI	Outside PPIRs
P25963	MEVIRQVKGDLAFLN	Outside PPIRs
P25963	DLVSLLLKCGADVNR	Outside PPIRs
P26010	FVSTVPSKLRHPCPT	Inside PPIRs
P26010	FHTAGDGKLGGIFMP	Inside PPIRs
P26010	MDLSYSMKDDLERVR	Outside PPIRs
P26010	GFGSFVDKTVLPFVS	Outside PPIRs
P26010	PVYQELSKLIPKSAV	Outside PPIRs
P26010	ELSKLIPKSAVGELS	Outside PPIRs
P26010	QDSNPLYKSAITTTI	Outside PPIRs
P26038	YFSIKNKKGSELWLG	Inside PPIRs
P26038	VTAQDVRKESPLLFK	Outside PPIRs
P26038	RLFFLQVKEGILNDD	Outside PPIRs
P26038	QRVLEQHKLNKDQWE	Outside PPIRs
P26038	LEQHKLNKDQWEERI	Outside PPIRs
P26038	GVNYFSIKNKKGSEL	Outside PPIRs
P26038	NYFSIKNKKGSELWL	Outside PPIRs
P26038	QNDRLTPKIGFPWSE	Outside PPIRs
P26038	ERVQKHLKALTSELA	Outside PPIRs
P26038	NARDESKKTANDMIH	Outside PPIRs
P26039	NSTANLVKTIKALDG	Outside PPIRs
P26039	DHREGILKTAKVLVE	Outside PPIRs
P26039	NAAGSQEKLAQAAQS	Outside PPIRs
P26039	GDLISATKAAAGKVG	Outside PPIRs
P26039	TNVTSLLKTVKAVED	Outside PPIRs
P26039	GITMATAKAVAAGNS	Outside PPIRs
P26043	QLFDQVVKTVGLREV	Inside PPIRs
P26043	KENPLQFKFRAKFFP	Inside PPIRs
P26043	AKYGDYNKEIHKPGY	Inside PPIRs
P26043	DYNKEIHKPGYLAND	Inside PPIRs
P26043	GVNYFEIKNKKGTEL	Inside PPIRs
P26043	NYFEIKNKKGTELWL	Inside PPIRs
P26043	HDDKLTPKIGFPWSE	Inside PPIRs
P26043	VTQQDVKKENPLQFK	Outside PPIRs
P26043	QRVLEQHKLTKEQWE	Outside PPIRs
P26043	TIEVQQMKAQAREEK	Outside PPIRs
P26196	YDDRFNLKSIEEQLG	Inside PPIRs
P26196	RAKNGTGKSGAYLIP	Outside PPIRs
P26196	SKHMGGAKVMATTGG	Outside PPIRs
P26196	GRILDLIKKGVAKVD	Outside PPIRs
P26196	EQLGTEIKPIPSNID	Outside PPIRs
P26231	KLNIMAAKRQQELKD	Inside PPIRs
P26231	KKRGRSKKAHVLAAS	Outside PPIRs
P26231	ATENFLEKGDKIAKE	Outside PPIRs
P26231	EKGDKIAKESQFLKE	Outside PPIRs
P26231	VVEDGILKLRNAGNE	Outside PPIRs
P26231	NGNEKEVKEYAQVFR	Outside PPIRs
P26231	EPGVYTEKVLEATKL	Outside PPIRs
P26358	PQMLTNEKLSIFDAN	Outside PPIRs
P26358	PCMRDLIKLAGVTLG	Outside PPIRs
P26358	CQQPECGKCKACKDM	Outside PPIRs
P26358	QPECGKCKACKDMVK	Outside PPIRs
P26358	VLYYSATKNGILYRV	Outside PPIRs
P26358	PYRIGRIKEIFCPKK	Outside PPIRs
P26358	FLEAYNAKSKSFEDP	Outside PPIRs
P26358	EDCNILLKLVMAGET	Outside PPIRs
P26358	LAAAPGEKLPLFPEP	Outside PPIRs
P26358	TNPEPMGKQGRVLHP	Outside PPIRs
P26358	LFGNILDKHRQVGNA	Outside PPIRs
P26358	AVPPPLAKAIGLEIK	Outside PPIRs
P26368	AVQINQDKNFAFLEF	Inside PPIRs
P26368	YLNDDQVKELLTSFG	Outside PPIRs
P26368	LTSFGPLKAFNLVKD	Outside PPIRs
P26368	VEVPGCGKIFVEFTS	Outside PPIRs
P26378	SCKLVRDKITGQSLG	Inside PPIRs
P26378	RLQTKTIKVSYARPS	Inside PPIRs
P26378	IDPKDAEKAINTLNG	Outside PPIRs
P26440	QLRQTMAKFLQEHLA	Outside PPIRs
P26447	GDKFKLNKSELKELL	Outside PPIRs
P26599	SRVIHIRKLPIDVTE	Outside PPIRs
P26599	SLGLPFGKVTNLLML	Outside PPIRs
P26599	VTNLLMLKGKNQAFI	Outside PPIRs
P26599	NLLMLKGKNQAFIEM	Outside PPIRs
P26599	SKFGTVLKIITFTKN	Outside PPIRs
P26599	LKIITFTKNNQFQAL	Outside PPIRs
P26599	NVKYNNDKSRDYTRP	Outside PPIRs
P26599	YGDVQRVKILFNKKE	Outside PPIRs
P26599	NGHKLHGKPIRITLS	Outside PPIRs
P26599	QEDQGLTKDYGNSPL	Outside PPIRs
P26599	SSNGGVVKGFKFFQK	Outside PPIRs
P26599	GGVVKGFKFFQKDRK	Outside PPIRs
P26639	NLSTRPEKFLGDIEV	Outside PPIRs
P26639	SLNEFGEKWELNSGD	Outside PPIRs
P26639	DGAFYGPKIDIQIKD	Outside PPIRs
P26639	PKIDIQIKDAIGRYH	Outside PPIRs
P26639	LTENYGGKWPFWLSP	Outside PPIRs
P26639	TCDEYAQKVRQQFHD	Outside PPIRs
P26639	LVVGEKEKISGTVNI	Outside PPIRs
P26639	IERLQQLKEFRSKQA	Outside PPIRs
P26645	FSFKKSFKLSGFSFK	Inside PPIRs
P27338	TLRNQKVKYVDLGGS	Outside PPIRs
P27338	NRILRLAKELGLETY	Outside PPIRs
P27338	ELGLETYKVNEVERL	Outside PPIRs
P27338	IPSDAPWKAPLAEEW	Outside PPIRs
P27338	DLLGDRVKLERPVIY	Outside PPIRs
P27338	EILHAMGKIPEDEIW	Outside PPIRs
P27348	TELIQKAKLAEQAER	Outside PPIRs
P27348	QKTDTSDKKLQLIKD	Outside PPIRs
P27348	KTDTSDKKLQLIKDY	Outside PPIRs
P27348	DKKLQLIKDYREKVE	Outside PPIRs
P27348	ELACTLAKTAFDEAI	Outside PPIRs
P27361	KTRVAIKKISPFEHQ	Outside PPIRs
P27361	PEIMLNSKGYTKSID	Outside PPIRs
P27361	YLQSLPSKTKVAWAK	Outside PPIRs
P27361	KTKVAWAKLFPKSDS	Outside PPIRs
P27448	FLVLNPIKRGTLEQI	Outside PPIRs
P27448	ELDISDQKRIDIMVG	Outside PPIRs
P27577	ARRWGKRKNKPKMNY	Inside PPIRs
P27577	RWGKRKNKPKMNYEK	Inside PPIRs
P27577	EVARRWGKRKNKPKM	Outside PPIRs
P27600	TIFDNILKGSRVLVD	Outside PPIRs
P27600	QLNYFPSKQDILLAR	Outside PPIRs
P27601	FQLGESVKYFLDNLD	Outside PPIRs
P27601	HEYDFEIKNVPFKMV	Outside PPIRs
P27601	EIKNVPFKMVDVGGQ	Outside PPIRs
P27635	SKKWGFTKFNADEFE	Inside PPIRs
P27635	DLGRKKAKVDEFPLC	Outside PPIRs
P27635	AARICANKYMVKSCG	Outside PPIRs
P27635	CANKYMVKSCGKDGF	Outside PPIRs
P27635	YMVKSCGKDGFHIRV	Outside PPIRs
P27635	IRTKLQNKEHVIEAL	Outside PPIRs
P27635	ALRRAKFKFPGRQKI	Outside PPIRs
P27694	QKGDTNIKPILQVIN	Outside PPIRs
P27694	RFIVNTLKDGRRVVI	Outside PPIRs
P27694	TSGGTQSKVVPIASL	Outside PPIRs
P27694	AFNEQVDKFFPLIEV	Outside PPIRs
P27694	LWGEDADKFDGSRQP	Outside PPIRs
P27694	PDIPEAYKLRGWFDA	Outside PPIRs
P27694	GGSNTNWKTLYEVKS	Outside PPIRs
P27694	ENLGQGDKPDYFSSV	Outside PPIRs
P27694	YLGELKDKNEQAFEE	Outside PPIRs
P27694	FIFRVRVKVETYNDE	Outside PPIRs
P27694	YNDESRIKATVMDVK	Outside PPIRs
P27694	KATVMDVKPVDYREY	Outside PPIRs
P27695	RNPKGNKKNAGFTPQ	Outside PPIRs
P27707	SEGTRIKKISIEGNI	Outside PPIRs
P27707	EGNIAAGKSTFVNIL	Outside PPIRs
P27707	QLASLNGKLKDAEKP	Outside PPIRs
P27707	ASLNGKLKDAEKPVL	Outside PPIRs
P27707	GKLKDAEKPVLFFER	Outside PPIRs
P27707	WLLHRTLKTNFDYLQ	Outside PPIRs
P27707	LDVNEDFKDKYESLV	Outside PPIRs
P27797	AEPAVYFKEQFLDGD	Outside PPIRs
P27797	KFVLSSGKFYGDEEK	Outside PPIRs
P27797	ICGPGTKKVHVIFNY	Outside PPIRs
P27797	VHVIFNYKGKNVLIN	Outside PPIRs
P28067	IGPKLDGKIPVSRGF	Inside PPIRs
P28161	TDSSYEEKKYTMGDA	Inside PPIRs
P28161	YLIDGTHKITQSNAI	Outside PPIRs
P28161	SRFEGLEKISAYMKS	Outside PPIRs
P28472	FYWRGGDKAVTGVER	Outside PPIRs
P28482	APTIEQMKDVYIVQD	Inside PPIRs
P28482	KVRVAIKKISPFEHQ	Outside PPIRs
P28482	DLPKEKLKELIFEET	Outside PPIRs
P28650	IGPTYSSKAARTGLR	Inside PPIRs
P28650	WGDEGKGKVVDLLAT	Outside PPIRs
P28650	YETLPGWKADTTGAR	Outside PPIRs
P28700	VLFNPDSKGLSNPAE	Outside PPIRs
P28702	ILFNPDAKGLSNPSE	Inside PPIRs
P28702	EQQGRFAKLLLRLPA	Inside PPIRs
P28867	SRDTIFQKERFNIDM	Outside PPIRs
P29034	GDKFKLSKGEMKELL	Outside PPIRs
P29218	SQQEDITKSLLVTEL	Inside PPIRs
P29218	NEMNVMLKSSPVDLV	Outside PPIRs
P29218	ATDQKVEKMLISSIK	Outside PPIRs
P29218	KMLISSIKEKYPSHS	Outside PPIRs
P29218	LISSIKEKYPSHSFI	Outside PPIRs
P29218	ILAERIAKEIQVIPL	Outside PPIRs
P29317	DYGTNFQKRLFTKID	Outside PPIRs
P29317	FQKRLFTKIDTIAPD	Outside PPIRs
P29317	DFEARHVKLNVEERS	Outside PPIRs
P29317	PSCVTRQKVIGAGEF	Outside PPIRs
P29317	LKTSSGKKEVPVAIK	Outside PPIRs
P29317	LKAGYTEKQRVDFLG	Outside PPIRs
P29317	EGVISKYKPMMIITE	Outside PPIRs
P29317	TYTTSGGKIPIRWTA	Outside PPIRs
P29317	IRAPDSLKTLADFDP	Outside PPIRs
P29317	QMTNDDIKRIGVRLP	Outside PPIRs
P29320	ATNISIDKVVGAGEF	Outside PPIRs
P29320	SVAIKTLKVGYTEKQ	Outside PPIRs
P29350	YINANYIKNQLLGPD	Outside PPIRs
P29350	EHDTTEYKLRTLQVS	Outside PPIRs
P29353	GWLHPNDKVMGPGVS	Outside PPIRs
P29353	CEAVPGAKGATRRRK	Outside PPIRs
P29353	ILGRSNLKFAGMPIT	Outside PPIRs
P29372	CQALAINKSFDQRDL	Inside PPIRs
P29372	SIYFSSPKGHLTRLG	Outside PPIRs
P29373	GVNVMLRKIAVAAAS	Inside PPIRs
P29373	IAVAAASKPAVEIKQ	Inside PPIRs
P29373	SKPAVEIKQEGDTFY	Inside PPIRs
P29373	TVDGRPCKSLVKWES	Inside PPIRs
P29373	ENFEELLKVLGVNVM	Outside PPIRs
P29401	AELLNLRKISSDLDG	Inside PPIRs
P29401	LDGHPVPKQAFTDVA	Inside PPIRs
P29401	VLDPFTIKPLDRKLI	Inside PPIRs
P29401	QQKLQALKDTANRLR	Outside PPIRs
P29401	MAFASIYKLDNLVAI	Outside PPIRs
P29401	AIIAKTFKGRGITGV	Outside PPIRs
P29401	WHGKPLPKNMAEQII	Outside PPIRs
P29401	YSQIQSKKKILATPP	Outside PPIRs
P29401	SQIQSKKKILATPPQ	Outside PPIRs
P29401	GDKIATRKAYGQALA	Outside PPIRs
P29466	IKKAHIEKDFIAFCS	Inside PPIRs
P29466	SGSEGNVKLCSLEEA	Outside PPIRs
P29466	AQRIWKQKSAEIYPI	Outside PPIRs
P29466	EIYPIMDKSSRTRLA	Outside PPIRs
P29466	GYSVDVKKNLTASDM	Outside PPIRs
P29466	IFNMLNTKNCPSLKD	Outside PPIRs
P29466	TKNCPSLKDKPKVII	Outside PPIRs
P29466	PSLKDKPKVIIIQAC	Outside PPIRs
P29466	EFEDDAIKKAHIEKD	Outside PPIRs
P29466	FEDDAIKKAHIEKDF	Outside PPIRs
P29476	DQYYSSIKRFGSKAH	Outside PPIRs
P29476	DRLEEVNKEIESTST	Outside PPIRs
P30040	LDTVTFYKVIPKSKF	Outside PPIRs
P30040	EARQALLKQGQDNLS	Outside PPIRs
P30040	GKKEELQKSLNILTA	Outside PPIRs
P30041	DPAEKDEKGMPVTAR	Outside PPIRs
P30041	VFVFGPDKKLKLSIL	Outside PPIRs
P30041	TIPEEEAKKLFPKGV	Outside PPIRs
P30041	IPEEEAKKLFPKGVF	Outside PPIRs
P30044	FEGEPGNKVNLAELF	Inside PPIRs
P30044	VEQAEALKAKGVQVV	Inside PPIRs
P30044	QAEALKAKGVQVVAC	Inside PPIRs
P30046	AAASILGKPADRVNV	Outside PPIRs
P30084	EGSKLEKKLFYSTFA	Inside PPIRs
P30086	VLTPTQVKNRPTSIS	Outside PPIRs
P30086	YVGSGPPKGTGLHRY	Outside PPIRs
P30101	IRTAKGEKFVMQEEF	Inside PPIRs
P30101	KFLDAGHKLNFAVAS	Outside PPIRs
P30101	NFAVASRKTFSHELS	Outside PPIRs
P30101	ELGEKLSKDPNIVIA	Outside PPIRs
P30153	VELAEDAKWRVRLAI	Inside PPIRs
P30153	NLKKLVEKFGKEWAH	Inside PPIRs
P30153	KLVEKFGKEWAHATI	Inside PPIRs
P30153	CGQDITTKHMLPTVL	Inside PPIRs
P30153	LRLNSIKKLSTIALA	Outside PPIRs
P30153	EETVVRDKAVESLRA	Outside PPIRs
P30153	AHFVPLVKRLAGGDW	Outside PPIRs
P30153	PRVSSAVKAELRQYF	Outside PPIRs
P30153	VRRAAASKLGEFAKV	Outside PPIRs
P30153	SKLGEFAKVLELDNV	Outside PPIRs
P30153	VLELDNVKSEIIPMF	Outside PPIRs
P30153	LRQAAEDKSWRVRYM	Outside PPIRs
P30153	VRYMVADKFTELQKA	Outside PPIRs
P30153	DKFTELQKAVGPEIT	Outside PPIRs
P30153	VRAAASHKVKEFCEN	Outside PPIRs
P30153	AAASHKVKEFCENLS	Outside PPIRs
P30153	PLFLAQLKDECPEVR	Outside PPIRs
P30153	EAATSNLKKLVEKFG	Outside PPIRs
P30153	AHATIIPKVLAMSGD	Outside PPIRs
P30153	NVRFNVAKSLQKIGP	Outside PPIRs
P30153	NVAKSLQKIGPILDN	Outside PPIRs
P30153	EVKPILEKLTQDQDV	Outside PPIRs
P30305	LLQTVDGKHQDLKYI	Inside PPIRs
P30305	EYEGGHIKTAVNLPL	Inside PPIRs
P30305	ELIGDYSKAFLLQTV	Outside PPIRs
P30305	DGKHQDLKYISPETM	Outside PPIRs
P30305	YPEMYILKGGYKEFF	Outside PPIRs
P30419	ENKTFLEKLKFGIGD	Outside PPIRs
P30460	NQYAYDGKDYIALNE	Inside PPIRs
P30466	DRNTQISKTNTQTYR	Outside PPIRs
P30466	DQSAYDGKDYIALNE	Outside PPIRs
P30466	AGDRTFQKWAAVVVP	Outside PPIRs
P30466	VQHEGLPKPLTLRWE	Outside PPIRs
P30519	VDNAQQFKQLYRARM	Outside PPIRs
P30533	ALLEGRTKELGYTVK	Outside PPIRs
P30566	AQLTTVGKRCCLWIQ	Inside PPIRs
P30566	IRLLANLKEMEEPFE	Inside PPIRs
P30566	QQAASVVKQEGGDND	Inside PPIRs
P30566	NLENIDFKMAAEEEK	Outside PPIRs
P30566	HKVEQLDKMVTEKAG	Outside PPIRs
P30566	LDKMVTEKAGFKRAF	Outside PPIRs
P30566	EMEEPFEKQQIGSSA	Outside PPIRs
P30613	EKVFLAQKMMIGRCN	Inside PPIRs
P30613	VAIALDTKGPEIRTG	Outside PPIRs
P30613	HGIKIISKIENHEGV	Outside PPIRs
P30626	VDPQELQKALTTMGF	Outside PPIRs
P30740	KKDRKTVKMMYQKKK	Outside PPIRs
P30740	QDLFNSSKADLSGMS	Outside PPIRs
P30838	MGLIEGQKVAYGGTG	Outside PPIRs
P31016	RRKPPAEKVMEIKLI	Outside PPIRs
P31016	IEGGAAHKDGRLQIG	Outside PPIRs
P31016	LFDYDKTKDCGFLSQ	Outside PPIRs
P31016	LLSEFPDKFGSCVPH	Outside PPIRs
P31016	SSREKMEKDIQAHKF	Outside PPIRs
P31266	FQATPCPKEQNKEMI	Inside PPIRs
P31321	GSTLRKRKMYEEFLS	Outside PPIRs
P31321	SILESLEKWERLTVA	Outside PPIRs
P31321	VVARGPLKCVKLDRP	Outside PPIRs
P31321	RGPLKCVKLDRPRFE	Outside PPIRs
P31324	ELALVTNKPRAASAH	Outside PPIRs
P31350	IQHWESLKPEERYFI	Outside PPIRs
P31350	TMPCVKKKADWALRW	Outside PPIRs
P31350	ALRWIGDKEATYGER	Outside PPIRs
P31350	MFKHLVHKPSEERVR	Outside PPIRs
P31350	LTEALPVKLIGMNCT	Outside PPIRs
P31431	GKKPIYKKAPTNEFY	Inside PPIRs
P31749	RTLGPEAKSLLSGLL	Outside PPIRs
P31751	DVVYRDIKLENLMLD	Inside PPIRs
P31785	PENLTLHKLSESQLE	Outside PPIRs
P31937	CAKGYSKKDFSSVFQ	Outside PPIRs
P31939	TRRQLALKAFTHTAQ	Inside PPIRs
P31939	FGLHLSQKRNNGVVD	Inside PPIRs
P31939	CTRLAGDKANYWWLR	Inside PPIRs
P31939	GEDEDLIKWKALFEE	Inside PPIRs
P31939	ALFSVSDKTGLVEFA	Outside PPIRs
P31939	VASGGTAKALRDAGL	Outside PPIRs
P31939	EMLGGRVKTLHPAVH	Outside PPIRs
P31939	CNLYPFVKTVASPGV	Outside PPIRs
P31939	VCDVPTAKIISREVS	Outside PPIRs
P31939	ALTILSKKKNGNYCV	Outside PPIRs
P31939	RNNGVVDKSLFSNVV	Outside PPIRs
P31939	LFSNVVTKNKDLPES	Outside PPIRs
P31939	SNSVCYAKNGQVIGI	Outside PPIRs
P31939	DEDLIKWKALFEEVP	Outside PPIRs
P31939	ELLTEAEKKEWVEKL	Outside PPIRs
P31946	DKSELVQKAKLAEQA	Inside PPIRs
P31946	EAFEISKKEMQPTHP	Inside PPIRs
P31946	SELVQKAKLAEQAER	Outside PPIRs
P31946	DVLELLDKYLIPNAT	Outside PPIRs
P31946	KVFYLKMKGDYFRYL	Outside PPIRs
P31946	EVASGDNKQTTVSNS	Outside PPIRs
P31946	EKACSLAKTAFDEAI	Outside PPIRs
P31947	ASLIQKAKLAEQAER	Outside PPIRs
P31947	VLSSIEQKSNEEGSE	Outside PPIRs
P31947	NEEGSEEKGPEVREY	Outside PPIRs
P31947	LLDSHLIKEAGDAES	Outside PPIRs
P31947	RVFYLKMKGDYYRYL	Outside PPIRs
P31948	ELKEKGNKALSVGNI	Outside PPIRs
P31948	QCYSEAIKLDPHNHV	Outside PPIRs
P31948	WGKGYSRKAAALEFL	Outside PPIRs
P31948	EANNPQLKEGLQNME	Outside PPIRs
P31949	SLIAVFQKYAGKDGY	Inside PPIRs
P31949	TELAAFTKNQKDPGV	Inside PPIRs
P31949	AAFTKNQKDPGVLDR	Inside PPIRs
P31949	ACHDSFLKAVPSQKR	Outside PPIRs
P32019	PKEEEWFKAVSEGLH	Outside PPIRs
P32320	TQEGRIFKGCNIENA	Outside PPIRs
P32322	EQHPGQLKDNVSSPG	Outside PPIRs
P32780	VKERDAVKDLLQQLL	Inside PPIRs
P32929	PTRNCLEKAVAALDG	Outside PPIRs
P32929	AAITPETKLVWIETP	Outside PPIRs
P32929	EDLDQALKAAHPPSG	Outside PPIRs
P33173	TMMGKQEKDQQGIIP	Outside PPIRs
P33173	VRDLLNPKNKGNLRV	Outside PPIRs
P33176	GAVLDEAKNINKSLS	Inside PPIRs
P33176	ENTQTEQKLSGKLYL	Outside PPIRs
P33316	YTIPPMEKAVVKTDI	Inside PPIRs
P33316	VVLFNFGKEKFEVKK	Inside PPIRs
P33316	LFNFGKEKFEVKKGD	Outside PPIRs
P33552	KQIYYSDKYFDEHYE	Outside PPIRs
P33981	LSDALLNKLIGRYSQ	Inside PPIRs
P34913	QNLSRTFKSLFRASD	Outside PPIRs
P34914	TEQLMKGKITFSQWV	Inside PPIRs
P34914	SCKGLGRKILVPALM	Inside PPIRs
P34914	ESYRKSSKACGANLP	Outside PPIRs
P34914	LLDTLKAKPNEVVFL	Outside PPIRs
P34914	SHGYVTVKPGIRLHF	Outside PPIRs
P34914	DPDVSPMKVIRSIPV	Outside PPIRs
P34914	KNMSRTFKSFFRASD	Outside PPIRs
P34914	TGFIAVHKATEIGGI	Outside PPIRs
P34914	RNWKWSCKGLGRKIL	Outside PPIRs
P35080	VHGGGLNKKAYSMAK	Inside PPIRs
P35080	CTMDIRTKSQGGEPT	Outside PPIRs
P35221	QDLGIQYKALKPEVD	Outside PPIRs
P35221	GIQYKALKPEVDKLN	Outside PPIRs
P35221	AARGILQKNVPILYT	Outside PPIRs
P35221	AAKNGNEKEVKEYAQ	Outside PPIRs
[truncated: 2,981 more rows]
