# Supplementary material for: A machine learning strategy for predicting localization of post-translational modification sites in protein-protein interacting regions
Source: BMC Bioinformatics. 2016 Aug 17;17:307. doi: 10.1186/s12859-016-1165-8 (PMC4989344; doi:10.1186/s12859-016-1165-8)
Supplement: Additional file 10: Table S11. — List of known PTMs predicted to be located inside/outside PPIRs by using our predictive models. (XLSX 9201 kb) [file 12859_2016_1165_MOESM10_ESM.xlsx]

## Sheet: Acetylation
UNP_ACC	AAseq	Res
A0AUZ9	HLQMLLAKHVVKHYG	Out PPIRs
A0AUZ9	WSLWEQSKWHRRNSR	Out PPIRs
A0AUZ9	RNSRAYSKNVEGQDL	Out PPIRs
A0AVK6	EQIMMIKKKEYEQEF	Out PPIRs
A0AVT1	KIDAHLNKVCPTTET	Out PPIRs
A0AVT1	PVMPGHAKRLKLTMH	Out PPIRs
A0JP43	EVPTSSKKERPSGSP	Out PPIRs
A0JP43	ERPSGSPKKGRLSGT	Out PPIRs
A0JP43	KPQHVEGKKWSGEFL	Out PPIRs
A0JP43	EFLICDWKIKHVKSE	Out PPIRs
A0JPJ7	NKWLIKIKEWVDKSD	Out PPIRs
A0JPP1	DNHTDGDKGPRRGRK	Out PPIRs
A0MZ66	RAENQKTKEKCDKIR	Out PPIRs
A0MZ66	ENQKTKEKCDKIRQE	Out PPIRs
A0MZ66	TEEVTDLKRQAVEEM	Out PPIRs
A0PJY2	GARPFVCKVCGKGFR	Out PPIRs
A0PJZ3	RGAARLEKLARRPGE	Out PPIRs
A0PK05	IHMKSILKGTKKPSA	Out PPIRs
A1A4S6	KNLIAATKSLSVAQR	Out PPIRs
A1A4S6	AVKEEKKKFDKETEK	Out PPIRs
A1A4S6	EEKKKFDKETEKNYS	Out PPIRs
A1A4S6	KNYSLIDKHLNLSAK	Out PPIRs
A1A4S6	LNLSAKKKDSHLQEA	Out PPIRs
A1A546	PRPQSICKEDSRQTT	Out PPIRs
A1A5P0	WVPSSHGKRRLTADM	Out PPIRs
A1A5P2	SVEELLAKAKQEEAE	Out PPIRs
A1A5P3	LSRLAPVKSLHPSTT	Out PPIRs
A1A5Q0	YWEKESQKLLEKERL	Out PPIRs
A1A5Q7	WLTENSKKAFGLIKG	Out PPIRs
A1EC95	TKVWNHIKPYIRHKD	Out PPIRs
A1L130	DYDSSSSKGRTQKEK	Out PPIRs
A1L130	KAARARSKGKNSDEE	Out PPIRs
A1L130	ARARSKGKNSDEEAP	Out PPIRs
A1L130	NSDEEAPKAAQKKLK	Out PPIRs
A1L167	QFAASLVKGQGRICR	Out PPIRs
A1L167	ATFKSLVKTHEKYGW	Out PPIRs
A1L170	SQDESKLKMTECRRA	Out PPIRs
A1L1J6	RRTHTGEKPYPCDVC	Out PPIRs
A1L1K3	FAGKTANKLMDALKD	Out PPIRs
A1L443	LQSPSAQKRGLSPSP	Out PPIRs
A1X283	VKVLDVQKRRVPNKH	Out PPIRs
A1X283	LLVPPKAKPFLSNSL	Out PPIRs
A1YIY0	KNYSCEAKNNISREI	Out PPIRs
A2A368	LHKCQMKKPITKADM	Out PPIRs
A2A368	QMKKPITKADMLKII	Out PPIRs
A2A432	TTPPTSAKKRKLNSS	Out PPIRs
A2A432	ELEKMLDKIMIIFRF	Out PPIRs
A2A432	IFRFIYGKDVFEAFY	Out PPIRs
A2A4P0	GNKASYGKKTQMSIL	Out PPIRs
A2A5K6	SEVLSPTKTHHMGGS	Out PPIRs
A2A5R2	KEHTIATKSTKQSVA	Out PPIRs
A2A690	NLSRCRRKMNDFGMA	Out PPIRs
A2A6Q5	STTKENSKKLKMKFP	Out PPIRs
A2A6Q5	TTKENSKKLKMKFPP	Out PPIRs
A2A6Q5	KENSKKLKMKFPPKI	Out PPIRs
A2A7B5	SSPVRMAKITHVEGK	Out PPIRs
A2A7S8-2	RAKKADDKAKRAKGK	Out PPIRs
A2A863-2	ACDDCPFKVKMVDEL	Out PPIRs
A2A863-2	DDCPFKVKMVDELKK	Out PPIRs
A2A884	LTSTEDRKKTEKPHV	Out PPIRs
A2A884	EDRKKTEKPHVGGQG	Out PPIRs
A2A8Z1	DRMVQVVKWYLSAFH	Out PPIRs
A2A8Z1	NTVFVDTKKLPIIKK	Out PPIRs
A2A974	LFGHKILKDQDLQDI	Out PPIRs
A2A974	VYDPDYMKLILGRSD	Out PPIRs
A2A995	PLKNQTLKSAQGDEL	Out PPIRs
A2A995	DDVDTREKESNDEDK	Out PPIRs
A2A9C3	LRLDVWEKGNISIVQ	Out PPIRs
A2A9C3	SIVQLEEKLRAAARQ	Out PPIRs
A2AAE1	KATQTDIKLSRYTAG	Out PPIRs
A2AAJ9	TWFKDGKKLSSSSKV	Out PPIRs
A2AAJ9	KKLSSSSKVRMEASG	Out PPIRs
A2AAJ9	KKLSSSSKVRVEASG	Out PPIRs
A2ABF8	SFPSSPSKGGSCPSR	Out PPIRs
A2ABU4	IRDAAAEKPGAPGSP	Out PPIRs
A2ABU4	EFDKLLRKADAKRRD	Out PPIRs
A2AEY4	MIQGKGSKLSAKKPP	Out PPIRs
A2AF47	SSSLCSQKGGVIKQG	Out PPIRs
A2AG50	KEKQEQEKKEKAMIE	Out PPIRs
A2AG50	EKQEQEKKEKAMIEK	Out PPIRs
A2AG50	QEQEKKEKAMIEKQK	Out PPIRs
A2AG50	KEKAMIEKQKEAAEA	Out PPIRs
A2AG50	QKEAAEAKAQDAAKQ	Out PPIRs
A2AG50	QERLERKKRIDEIMK	Out PPIRs
A2AG58	DLEPCNDKWKKKISK	Out PPIRs
A2AG58	ISKEDCRKENASFSK	Out PPIRs
A2AGT5	IEAKPDLKKAKAPGV	Out PPIRs
A2AGT5	DEKSSKAKVNDFLAE	Out PPIRs
A2AGT5	DFLAEIFKKIGSKEN	Out PPIRs
A2AGX3	IDGSDETKANWMRYV	Out PPIRs
A2AHG0	LPRMEETKWEVCQKA	Out PPIRs
A2AIV2	MKDQGPDKENSGAVE	Out PPIRs
A2AIV2	QDGIPPPKRPLKVSQ	Out PPIRs
A2AIV2	PPPKRPLKVSQKISS	Out PPIRs
A2AJ15	RPPNTVSKDGMQDDA	Out PPIRs
A2AJD1	SNFNGTYKKMNIPEG	Out PPIRs
A2AJD1	NFNGTYKKMNIPEGV	Out PPIRs
A2AJK6	IDEAHRLKNRNCKLL	Out PPIRs
A2AJK6	RLKNRNCKLLEGLKM	Out PPIRs
A2AJK6	RAFARLDKKSDESLG	Out PPIRs
A2AJK6	GSKSVSEKGSEEDEE	Out PPIRs
A2AJL3	APKLLWLKENLREIC	Out PPIRs
A2AJN7	VLAPPKMKSTKTAME	Out PPIRs
A2AJQ3	RRMSGKSKKETVTLE	Out PPIRs
A2AJT4	SPGSSKEKKAKKPKH	Out PPIRs
A2AJT4	SSKEKKAKKPKHSRS	Out PPIRs
A2AJT9	MNYTTQRKDIITHKP	Out PPIRs
A2AKK5	NDELLDSKLHAQRAM	Out PPIRs
A2ALK6	SFVNINKKSNLQDTN	Out PPIRs
A2AM05	EENAFLRKELCDLQK	Out PPIRs
A2AM05-2	HSVDTRVKVQGGPVS	Out PPIRs
A2AN08	MDKKDVSKKNERSAL	Out PPIRs
A2AN08	GATRLTDKAVKDYSA	Out PPIRs
A2AN33	ERDEGALKDSWRSNR	Out PPIRs
A2ANX9	RQQNELKKHMKTHTG	Out PPIRs
A2ANY6	SIYQMLEKHMQERTE	Out PPIRs
A2APB8	NFMSELRKHSSTPAR	Out PPIRs
A2APX8	TYNKNKLKGGANLLV	Out PPIRs
A2APX8	GGANLLVKEDMLIDR	Out PPIRs
A2AQ25	NKVKETMKRLEDPVQ	Out PPIRs
A2AQH4	SDVLKRLKLSSRIFQ	Out PPIRs
A2AR02	SCGELIPKSKVKKEE	Out PPIRs
A2AR02	GELIPKSKVKKEEKK	Out PPIRs
A2AR02	LIPKSKVKKEEKKRH	Out PPIRs
A2ARS0	LEAMQAGKVHLARFV	Out PPIRs
A2ARU5	LLARSERKISHHVNQ	Out PPIRs
A2ARU5	VNQSKASKNKCSSES	Out PPIRs
A2ARU5	QSKASKNKCSSESQW	Out PPIRs
A2ARU5	GLEDRPYKYVKYGKS	Out PPIRs
A2ARU5	DRPYKYVKYGKSSGS	Out PPIRs
A2ARV4	RHIVVDPKHRYLFWA	Out PPIRs
A2ARV4	WRQNKFGKGNKEKLL	Out PPIRs
A2ARV4	NKFGKGNKEKLLVVN	Out PPIRs
A2ARV4	FGKGNKEKLLVVNPW	Out PPIRs
A2ARZ3	ETCTKKSKDATTETE	Out PPIRs
A2ARZ3	LLYDKKAKAMDQIKN	Out PPIRs
A2ARZ3	LTDDARKKDLPEAEI	Out PPIRs
A2ARZ3	RRDRSETKRSKEMKS	Out PPIRs
A2ARZ3	IKVFRPEKEDEVQAA	Out PPIRs
A2ARZ3	PTSPPEVKETVTKEP	Out PPIRs
A2ARZ3	EVKETVTKEPSPSTN	Out PPIRs
A2AS89	AHTNTTDKPREEKVY	Out PPIRs
A2ASS6	QARKEAEKTAVTKVV	Out PPIRs
A2ASS6	SFVVDGKKTTCKLKM	Out PPIRs
A2ASS6	LPISVTWKKDGVSIT	Out PPIRs
A2ASS6	PISVTWKKDGVSITP	Out PPIRs
A2ASS6	PISVTWKKNGINVIA	Out PPIRs
A2ASS6	GTAMLELKETAKADS	Out PPIRs
A2ASS6	LELKETAKADSGDYV	Out PPIRs
A2ASS6	KVPEIPKKPEEKVPV	Out PPIRs
A2ASS6	IPKKPEEKVPVPIPK	Out PPIRs
A2ASS6	KVPVPIPKKEKAPPA	Out PPIRs
A2ASS6	VPVPIPKKEKAPPAK	Out PPIRs
A2ASS6	VPIPKKEKAPPAKVP	Out PPIRs
A2ASS6	EKKKIPEKKVPVPKK	Out PPIRs
A2ASS6	KKTVVEEKIRAPEEP	Out PPIRs
A2ASS6	IRAPEEPKVPAPKAP	Out PPIRs
A2ASS6	KKPVPEKKAPPAVVK	Out PPIRs
A2ASS6	AKVPEVPKEAPPEKK	Out PPIRs
A2ASS6	YAVEIEGKRYPAKLT	Out PPIRs
A2ASS6	CEIIEDGKKHVLVLY	In PPIRs
A2ASS6	EIIEDGKKHVLVLYN	Out PPIRs
A2ASS6	TRHSLVIKSAAFEDE	Out PPIRs
A2ASS6	AAFEDEAKYMFEAED	Out PPIRs
A2ASS6	NKLSWTVKDLIPNGE	Out PPIRs
A2ASS6	NKPNDGGKPITNYIL	Out PPIRs
A2ASS6	ITNYILEKRETMSKR	Out PPIRs
A2ASS6	QITIKAGKKLRVEAH	Out PPIRs
A2ASS6	ITIKAGKKLRVEAHV	Out PPIRs
A2ASS6	GPPGPPGKPEISNVT	Out PPIRs
A2ASS6	KAGQRWVKCNKKALT	Out PPIRs
A2ASS6	STARLEIKSTDFATS	Out PPIRs
A2ASS6	VIACNPYKRPGPPST	Out PPIRs
A2ASS6	KEGIRWTKCNKKTLT	Out PPIRs
A2ASS6	IRWTKCNKKTLTDLR	Out PPIRs
A2ASS6	LELADDLKKTVIVRA	Out PPIRs
A2ASS6	KEGQDISKRAMIATS	Out PPIRs
A2ASS6	EMADVTTKLGEAAQL	Out PPIRs
A2ASZ8	CARRILAKEGVAAFY	Out PPIRs
A2AT37	LEEDKRKKEDKERKK	Out PPIRs
A2AT37	KKNTAFVKKLKTITE	Out PPIRs
A2ATU0	KHFYALLKQRESLGT	Out PPIRs
A2ATU0	QRESLGTKKHDFAII	Out PPIRs
A2AUM9	TLRKTMEKAQEQKRQ	Out PPIRs
A2AUY4	MKAMEARKKAEEKER	Out PPIRs
A2BDX3	KLGNDSQKAVKVLQS	Out PPIRs
A2BFH1	DDENLIRKHTGSGIL	Out PPIRs
A2BG91	NGDLQIHKQTHTGEK	Out PPIRs
A2BI50	AREPVQKKMQDFKGD	Out PPIRs
A2CG49	KRKSARKKEFIMAEL	Out PPIRs
A2CG49	AELLQTEKAYVRDLH	Out PPIRs
A2CG49	KADGNIKKQKKVRDG	Out PPIRs
A2CG49	DGNIKKQKKVRDGRK	Out PPIRs
A2CG63	EEEDEITKKRKDVKK	Out PPIRs
A2CJ06	AGNIKERKDELEEEE	Out PPIRs
A2PYH4	ITDSVLLKAGSWAKK	Out PPIRs
A2PYH4	LKAGSWAKKIAVKRA	Out PPIRs
A2PYH4	ETQISHSKHSDISTI	Out PPIRs
A2PYH4	STIAGPNKGTTASKK	Out PPIRs
A2PYH4	NKGTTASKKPGNREC	Out PPIRs
A2RRD8	YKCNECGKVFKQRAT	Out PPIRs
A2RRH5	VMGSLLGKVLCLQLS	In PPIRs
A2RRP1	LEKHGLEKPISFVKN	Out PPIRs
A2RRP1	TCYKQSTKLLGLAEL	Out PPIRs
A2RRP1	TVKHFIEKPRKRNSE	Out PPIRs
A2RRU1	PNGLNVKKFSAMHEF	Out PPIRs
A2RRU1	KEDFTMMKRAIFATQ	Out PPIRs
A2RSY1	QDAEKKKKPRDLTRR	Out PPIRs
A2RT67	GRRRSFRKKREKPRM	Out PPIRs
A2RT67	RRRSFRKKREKPRME	Out PPIRs
A2RT67	SFRKKREKPRMEPWK	Out PPIRs
A2RTY3	TVEELKLKPTMMNLV	Out PPIRs
A2RU49-2	KLAAKLDKTLQEGKP	Out PPIRs
A2RUB6	PATPNMQKTRNTVNT	Out PPIRs
A2RUB6	VNTSLVGKQKPHKKH	Out PPIRs
A2RUB6	AKKAQWRKELDEQVA	Out PPIRs
A2RUB6	KQELTQDKGASLEKE	Out PPIRs
A2RUB6	DKGASLEKENNRCND	Out PPIRs
A2RUR9	NADMLYNKDSEQLRI	Out PPIRs
A2RUR9	DSEQLRIKEEECGKV	Out PPIRs
A2RUS2	VQESGIVKDASIIHR	Out PPIRs
A2TJV2	RLEVIAEKRRLQEEI	Out PPIRs
A2TJV2	RRELEEEKLRVERLK	Out PPIRs
A2TJV2	EEKGRAEKLGAERED	Out PPIRs
A2VCW5	HGPAPGRKPVQFLDF	Out PPIRs
A2VCW9	YDPVEYEKYPERYIS	Out PPIRs
A2VCW9	QMQQLSKKYDINTVN	Out PPIRs
A2VCW9	TVNVTVGKQEDKLQS	Out PPIRs
A2VCW9	LRYKGYSKALNGFVK	Out PPIRs
A2VCW9	SSSCEKLKEVVFTKL	Out PPIRs
A2VDJ0	NKLYERWKKYKNGDV	Out PPIRs
A2VDJ0	TTRFAHLKKSKESES	Out PPIRs
A2VDJ0	HSYKSNCKNFLDTYG	Out PPIRs
A3KFL2	TRSLKYGKVSPSLVK	Out PPIRs
A3KGS3	ITEAVMQKPKDKHVK	Out PPIRs
A3KGS3	EAVMQKPKDKHVKDL	Out PPIRs
A3KGV1-4	MEQLKELKQKGDRDK	Out PPIRs
A3KGV1-4	RDKETLKKAIRAQKE	Out PPIRs
A3KGV1-4	KKAIRAQKERAEKSE	Out PPIRs
A3KMH1	LSDEQLQKRSIFPIH	In PPIRs
A3KN83	AMTSAPSKDQVQLKD	Out PPIRs
A3KN83	FSVSNDLKYDAERDL	Out PPIRs
A3KN83	DLRDIGAKNILVHSL	Out PPIRs
A3KN83	ILVHSLNKFKYGKIS	Out PPIRs
A3KN83	SKHNGSVKKGVIFAT	Out PPIRs
A3KN83	GESQSGGKYKTRLKQ	Out PPIRs
A3KN83	KKTAILVKEVNPKKK	Out PPIRs
A4D1N5	AVKWTHTKHSRELGP	Out PPIRs
A4D1P6	LSLEWATKRDRLLLL	Out PPIRs
A4D1S0	AGLDGDEKLPRAVTL	Out PPIRs
A4D2B8	SSSTEPAKAIKPIDR	Out PPIRs
A4D2E1	AFTKEASKKAMGPLD	Out PPIRs
A4D2E1	FTKEASKKAMGPLDE	Out PPIRs
A4FU69	EVPTLSRKDHFPETT	Out PPIRs
A4L9P7	GVLGTVNKPLSATGR	Out PPIRs
A4L9P7	IISVTPVKSIDTVKN	Out PPIRs
A4L9P7	TKNDDLSKPVSKGRK	Out PPIRs
A4Q9F6	STQQALRKADYKEFE	Out PPIRs
A4Q9F6	ALRKADYKEFENGVA	Out PPIRs
A4Q9F6	QGESAGEKSRSRTAT	Out PPIRs
A4UGR9	AIPGDIEKAIECLEK	Out PPIRs
A4UGR9	KAIECLEKATNTKTE	Out PPIRs
A4UGR9	RSFKEVHKEGVIKKD	Out PPIRs
A4UGR9	VHKEGVIKKDAKAVM	Out PPIRs
A4UGR9	ECKITTSKDQKKVMV	Out PPIRs
A4UGR9-4	KDSDKKGKETSFDKM	Out PPIRs
A4UGR9-4	GKETSFDKMSPESGH	Out PPIRs
A5A3E0	TDVNKQDKQKRTALH	Out PPIRs
A5D8V7	IQDSLHAKEEELRQR	Out PPIRs
A5HK05	TYMDKLSKHGQQANR	Out PPIRs
A5PLK6	EKDMHYAKISSMENK	Out PPIRs
A5PLK6	KISSMENKAKSHLHM	Out PPIRs
A5YKK6	RPTGVSFKKDVPPSI	Out PPIRs
A5YKK6	IQKTAVEKAGPEMDK	Out PPIRs
A6H5X4	SADDPSMKKKRGKNK	Out PPIRs
A6H5X4	ADDPSMKKKRGKNKR	Out PPIRs
A6H611	ADLADFVKIGHPDPA	Out PPIRs
A6H690	IWIGNTEKTFYKKVP	Out PPIRs
A6H8H2	WRNLNSEKKPSLLSE	Out PPIRs
A6H8H5	DSPKSSLKGSNPLKS	Out PPIRs
A6H8Y1	SSLEQEKKTEKPSTP	Out PPIRs
A6H8Y1	EQEKKTEKPSTPVQT	Out PPIRs
A6H8Y1	TVSVLGEKNCLQEGS	Out PPIRs
A6NC57	MLNSELQKEKQSMSR	Out PPIRs
A6NC78	LQHSLQRKGELESVL	Out PPIRs
A6NC97	REWVTSPKPLDKPAA	Out PPIRs
A6NCI4	LGSSALPKEKPKTLQ	Out PPIRs
A6NCI4	VYIRHLEKVLRRYVQ	Out PPIRs
A6NCI8	GNRKNSSKKSEESKQ	Out PPIRs
A6NCI8	NRKNSSKKSEESKQS	Out PPIRs
A6NCI8	EREAMKRKAQQEREN	Out PPIRs
A6NCL7	KWRYKEAKEEKRKAE	Out PPIRs
A6NCL7	YKEAKEEKRKAEEAE	Out PPIRs
A6NCV1	KQVKDVFKHTVKKIE	Out PPIRs
A6NCW7	KFPQEQNKMKPEFNV	Out PPIRs
A6ND36	DLLDAGFKRKVAVYI	Out PPIRs
A6NDG6	QESDCVSKKKMVPDF	Out PPIRs
A6NDL8	AFHDSLKKIAFRLKK	Out PPIRs
A6NE01	MMLEQFRKVKRESPF	Out PPIRs
A6NE01	LEQFRKVKRESPFDK	Out PPIRs
A6NE01	EEKEELTKQVKSHQL	Out PPIRs
A6NE01	KSLSRVAKETSESTR	Out PPIRs
A6NE01	WLQMKEGKQEQQSQK	Out PPIRs
A6NE01	IISSLKSKSVLIHPS	Out PPIRs
A6NE01	HPSAPDFKVAQVPFT	Out PPIRs
A6NE01	KRNQCLKKMIHVFNQ	Out PPIRs
A6NE01	IHVFNQLKKIHELNL	Out PPIRs
A6NEE1	LEQGLNSKVRNKEKE	Out PPIRs
A6NEE1	SKVRNKEKEERMRAD	Out PPIRs
A6NEN9	RIQMLKMKEAKKVVI	Out PPIRs
A6NEN9	MLKMKEAKKVVIIEP	Out PPIRs
A6NES4	NLQRVTIKSMQLLFK	Out PPIRs
A6NFI3	QRTHTGEKPFPCPDC	Out PPIRs
A6NGA9	ESLSVREKNLPKSGL	Out PPIRs
A6NGH7	EEFENAEKELLHYKK	Out PPIRs
A6NGY1	SDEKKPFKGKGKTAF	Out PPIRs
A6NHL2	KFDLMYAKRAFLHWY	Out PPIRs
A6NHN0	NIGLGGVKGQKGSKG	Out PPIRs
A6NHN0	LGGVKGQKGSKGDTC	Out PPIRs
A6NHR9	TRPDLPSKKQGPWAT	Out PPIRs
A6NHR9	VRTVPIAKLDRTVAE	Out PPIRs
A6NHR9	HISQHGGKWPYWFKK	Out PPIRs
A6NHR9	QGKNYNLKVTLPGLK	Out PPIRs
A6NHR9	QVKAIYNKSIIEGPI	Out PPIRs
A6NHR9	IIEGPIIKLMILPDP	Out PPIRs
A6NHR9	MILPDPEKPVRLNVK	Out PPIRs
A6NHR9	LSEQEELKKKPRRSC	Out PPIRs
A6NHR9	DRIRSNGKFGGLQNK	Out PPIRs
A6NHX0	LFTYGLIKLAFLSSK	Out PPIRs
A6NHX0	KLAFLSSKTRCKFFS	Out PPIRs
A6NI28	KEQIGAAKDGKKKFD	Out PPIRs
A6NI28	IGAAKDGKKKFDKES	Out PPIRs
A6NIH7	PGGLVAGKEEKKKAG	Out PPIRs
A6NIH7	LVAGKEEKKKAGGGV	Out PPIRs
A6NJ46	HQIFALEKTFEQTKY	Out PPIRs
A6NJ46	EKTFEQTKYLAGPER	Out PPIRs
A6NKB5	LVDKGPLKKLPHLSL	Out PPIRs
A6NKF1	LPPASTCKVLVESKL	Out PPIRs
A6NKF1	CKVLVESKLRGRTLE	Out PPIRs
A6NKP2	KTQAKPTKAARQKVL	Out PPIRs
A6NMK7	LPFQGMDKSASAVCN	Out PPIRs
A6NMZ2	NSSDSDGKLEKAIAK	Out PPIRs
A6NMZ2	DSDGKLEKAIAKDLL	Out PPIRs
A6NMZ2	KLEKAIAKDLLQTQF	Out PPIRs
A6NMZ7	MFNIAPHKVRVGAVQ	Out PPIRs
A6NNL0	EKRLPPLKEKQHARA	Out PPIRs
A6NNL0	RLPPLKEKQHARAAP	Out PPIRs
A6NNM8	QQETSGTKRQKARDQ	Out PPIRs
A6NNT2	SDLDPLKKEMEEVWK	Out PPIRs
A7BFV9	VSPAEKAKYDEIFLK	Out PPIRs
A7E2U8	FLPSNGEKKPCGLGS	In PPIRs
A7E2U8	LPSNGEKKPCGLGSY	Out PPIRs
A7E2U8	PFFSAQSKPREKYKA	Out PPIRs
A7E2V4	TYSGTDRKLALCWAR	Out PPIRs
A7E2Y1	DGTESADKAAYLMGV	In PPIRs
A7E2Y1	VSSGDLLKGLLHPRV	Out PPIRs
A7E2Y1	TEELEEAKKKLALRL	Out PPIRs
A7E2Y1	EELEEAKKKLALRLQ	Out PPIRs
A7E2Y1	ELEEAKKKLALRLQE	Out PPIRs
A7KAX9	GKSSSVSKRKLQRNE	Out PPIRs
A7KAX9	ESEPSEMKAMALKGG	Out PPIRs
A7M746	NAKCQRAKLETAVAE	Out PPIRs
A8C756	VFGVKRGKDEVSKTN	Out PPIRs
A8DUK4	VHLTDAEKAAVSGLW	Out PPIRs
A8DUK4	AVSGLWGKVNADEVG	Out PPIRs
A8DUK4	AAQAAFQKVVAGVAA	Out PPIRs
A8IHN8	PQPVRPAKLPKGKGR	Out PPIRs
A8IHN8	VRPAKLPKGKGRLRR	Out PPIRs
A8K2U0	VTLETKDKTQKLLEY	Out PPIRs
A8K2U0	ETKDKTQKLLEYSGL	Out PPIRs
A8K2U0	VEEYVLPKFKVEVVE	Out PPIRs
A8K2U0	EYVLPKFKVEVVEPK	Out PPIRs
A8K7I4	QGGSCYTKRCTFNKV	Out PPIRs
A8K855	DPETFLNKGDTRSSL	Out PPIRs
A8MPY1	CKQETRMKKDDSTKA	Out PPIRs
A8MPY1	MKKDDSTKARPQKYE	Out PPIRs
A8MPY1	STKARPQKYEQLLHI	Out PPIRs
A8MQ07	VIALKARKSAIEQDE	Out PPIRs
A8MQ14	HTGEKLYKCKECGKA	Out PPIRs
A8MQ14	GEKLYKCKECGKAFH	Out PPIRs
A8MQ14	YKCKECGKAFHHFSY	Out PPIRs
A8MQ14	YDCKECGKSFTAGST	Out PPIRs
A8MQ14	QRIHTGEKPYDCKEC	Out PPIRs
A8MT69-2	HFKDDKTKEAAVRGV	Out PPIRs
A8MTJ3	ERDARTVKLLLLGAG	Out PPIRs
A8MUU1	DSKNLTIKTESTLKT	Out PPIRs
A8MUU1	FSGTLGEKFEENTAD	Out PPIRs
A8MUV8	YQRVGNCKGQKSSYN	Out PPIRs
A8MUV8	YKCEECGKTFKWFSD	Out PPIRs
A8MUV8	YKCEECGKTFKWFPD	Out PPIRs
A8MV65	ESAISKSKMGLTPLW	Out PPIRs
A8MVS1	LLTHSRKKPYVSKQC	Out PPIRs
A8MW92	KAMPEDAKGQVKSQH	Out PPIRs
A8MW92	ITGLLASKAVGVDGA	Out PPIRs
A8MW92	VGVDGAEKKEDYNET	Out PPIRs
A8MW92	SGKARSKKCKHESGD	Out PPIRs
A8MW92	PGQRWSAKYRYDKEW	Out PPIRs
A8MW92	NSLQYSAKEHGMPEK	Out PPIRs
A8MWA4	SMHPIIRKDAPTSMT	Out PPIRs
A8MX80	WPEKAALKVLGKDYL	Out PPIRs
A8MX80	AALKVLGKDYLPSSP	Out PPIRs
A8MXY4	YSNSNRYKIRHTKKK	Out PPIRs
A8MXY4	YKIRHTKKKTFKCMK	Out PPIRs
A8MYV0	EKNSQRKKKVDSKGK	Out PPIRs
A8MYV0	RKKKVDSKGKEPCKY	Out PPIRs
A8TX70	TRGLQAMKGSQGLKG	Out PPIRs
A8TX70	FVFSFGPKHNDKELE	Out PPIRs
A9CMB8	RFLLDTNKSRFVDFQ	Out PPIRs
A9LNM8	VIDRDSFKHLIGGLD	Out PPIRs
A9UHW6	LQDCVFSKEAGRMCY	Out PPIRs
A9UMV8	RVHRLLRKGNYAERV	Out PPIRs
A9UMV9	LPVGPSHKLSNNYYC	Out PPIRs
A9UMV9	SIIMSSQKALVSGKT	Out PPIRs
A9UMV9	QKALVSGKTAESSAV	Out PPIRs
A9UMV9	SSAVAATKRAVTPAP	Out PPIRs
A9UMV9	VTPAPPMKRWELSRD	Out PPIRs
AAB95333	SHKIMENKMCDLTVQ	Out PPIRs
AAB95333	LTVQSHPKSLKVPFQ	Out PPIRs
AAH59081	QMSRGFNKSGIGNSS	Out PPIRs
AAI67087	FPAEYPFKPPKITFK	Out PPIRs
AAI67087	EYPFKPPKITFKTKI	Out PPIRs
AAI67087	KPPKITFKTKIYHPN	Out PPIRs
AAI67087	PKITFKTKIYHPNID	Out PPIRs
AAI69110	TLKLLEEKLKSVDVG	Out PPIRs
B0BN17	CRGQGIAKALVRTVL	Out PPIRs
B0BN18	GNKEQIQKIIETLSQ	Out PPIRs
B0BN46	RLSDRVDKKLLDAAG	Out PPIRs
B0BN46	QAIARRLKPFGVQRF	Out PPIRs
B0BN47	SPDFEKRKPEFLKGL	Out PPIRs
B0BN47	KRKPEFLKGLPDQLK	Out PPIRs
B0BN47	LYSEFLGKQPWFAGD	Out PPIRs
B0BN52	SSFDRVIKETTREMI	Out PPIRs
B0BN56	KHLEDFPKQGPIRLF	Out PPIRs
B0BN72	SRVVYNGKRNSSPRS	Out PPIRs
B0BN78	QIDNMKGKLQETQDR	Out PPIRs
B0BN85	TFKVLSTKIEIKMKK	Out PPIRs
B0BN85	KQFTADVKNMYPSSS	Out PPIRs
B0BN94	PTMTKKIKESLSSIG	Out PPIRs
B0BNA5	DFIRSELKKAGGANY	Out PPIRs
B0BNA7	EEEFGRVKGHFGPIN	Out PPIRs
B0BNB2	GQIKQKKKTVPQKVT	Out PPIRs
B0BNB2	KKKTVPQKVTIAKIP	Out PPIRs
B0BNB2	PQKVTIAKIPRAKKK	Out PPIRs
B0BND0	KHSEIYHKLRTVEHM	Out PPIRs
B0BNE5	GPDQSKWKAYDATCL	Out PPIRs
B0BNF1	EEVKVGNKLVRARQY	Out PPIRs
B0BNF1	ENHCDFVKLREMLIR	Out PPIRs
B0BNF1	KETELELKEKERELH	Out PPIRs
B0BNF1	KERELHEKFEHLKRI	Out PPIRs
B0BNF1	HEKFEHLKRIHQEEK	Out PPIRs
B0BNF1	KRIHQEEKRKVEEKR	Out PPIRs
B0BNF9	HARTVLQKSVYDYYK	Out PPIRs
B0BNF9	KSVYDYYKSGANDQE	Out PPIRs
B0BNF9	IRAFSRWKLYPRMLR	Out PPIRs
B0BNF9	DDAQEAVKHGVDGIL	Out PPIRs
B0BNJ1	VDPQELQKALTTMGF	Out PPIRs
B0BNJ4	MDNLNLPKPHQIDIA	Out PPIRs
B0BNL2	STVGGGSKNGQGEPA	Out PPIRs
B0BNL2	QEKITRSKEEALELI	Out PPIRs
B0BNL2	FSRGQMQKPFEDASF	Out PPIRs
B0BNL7	HKRWHFIKPTNKTKE	Out PPIRs
B0BNM9	LLAEHLLKPLPADRQ	Out PPIRs
B0BNM9	VYDTDPAKFKTLQNI	Out PPIRs
B0BNN3	DIKTSEAKHDSSLKP	Out PPIRs
B0BNN3	AKHDSSLKPVSVSYN	Out PPIRs
B0BNN3	LVHWNSAKYSSAAEA	Out PPIRs
B0BNN3	PANPNLQKVLDALSS	Out PPIRs
B0BNN3	HRPPQPLKGRTVRAS	Out PPIRs
B0I1T2	EEGPEYGKPDFVLLD	Out PPIRs
B0I1T2	AVANAAYKAMKHRSR	Out PPIRs
B0I1T2	NAAYKAMKHRSRDTC	Out PPIRs
B0I1T2	RQLCPTDKTMEFGRD	Out PPIRs
B0I1T2	CIKPNEDKVAGKLDE	Out PPIRs
B0K014	SFLEQLRKSYRPELI	Out PPIRs
B0K019	DLEVSVEKTANHLEE	Out PPIRs
B0K020	AYKKFYAKESRTKAM	Out PPIRs
B0K020	MVNLQIQKDNPKVVH	Out PPIRs
B0K020	FCDGAHIKHNEETGD	Out PPIRs
B0LPN4	AFAFDGFKAQRWHQG	Out PPIRs
B0LPN4	SKKAVWHKLLSKQRK	Out PPIRs
B1AJZ9	AYEKRKAKEAMEKEK	Out PPIRs
B1AJZ9	ENRLTKQKEELELKE	Out PPIRs
B1AJZ9	ELELKEQKEDVLNNK	Out PPIRs
B1AJZ9	TKATESLKAESLALK	Out PPIRs
B1AL88	RGKDDRGKALFLGNS	Out PPIRs
B1AL88	LFLGNSAKPVWRLET	Out PPIRs
B1AR13	WFPKDPAKPVVAQKT	Out PPIRs
B1AR13	GLSPLKFKAQETRTV	Out PPIRs
B1AR13	PYCDGTHKSEQVQKA	Out PPIRs
B1AR17	KLGLLGGKRKKAGSC	Out PPIRs
B1AR17	AIINEPFKTEANKGN	Out PPIRs
B1AR17	PFKTEANKGNFLEMK	Out PPIRs
B1AR51	VGPAGSGKSVLVGAK	Out PPIRs
B1AR69	IHFGATGKLASADIE	Out PPIRs
B1AR69	RILYADFKQRYRILN	Out PPIRs
B1AR69	DTQQLEEKLKKKEFE	Out PPIRs
B1AR69	QQLEEKLKKKEFEMS	Out PPIRs
B1AUH1	TVNYRQEKTHMMSAV	Out PPIRs
B1AX39	QKCKRNNKKPKPEER	Out PPIRs
B1AX39	KCKRNNKKPKPEERP	Out PPIRs
B1AX39	KRNNKKPKPEERPGV	Out PPIRs
B1AZP2	KVGGNGSKKGGLEDG	Out PPIRs
B1AZP2	SSCLVAYKKTPPPVP	Out PPIRs
B1AZP2	LSEEVLGKVLSAVGS	Out PPIRs
B1AZP2	AQLLMSQKFQQFRGL	Out PPIRs
B1H239	LGKNRIKKISNLENL	Out PPIRs
B1H250	THAALVDKFWQFGGS	Out PPIRs
B1H273	EEGKKGKKPGIVSPF	Out PPIRs
B1H277	QLLAEGNKEELEKCF	Out PPIRs
B1PLB1	SKLQLMEKHQSDLRK	Out PPIRs
B1PLB1	LGIQSFNKQDLGSHQ	Out PPIRs
B1WBY5	FVNDKSRKNEKVKVI	Out PPIRs
B1WC08	SRLFYGVKPGPGVGA	Out PPIRs
B1WC16	VLDYFSDKESAKQKF	Out PPIRs
B1WC16	SVLADQGKSFATSSH	Out PPIRs
B1WC16	YKSKVSLKGSRESDG	Out PPIRs
B1WC16	PKDYKEYKPYRDDSK	Out PPIRs
B1WC26	LERPYTSKHSWGKTY	Out PPIRs
B1WC26	NNFPYLEKTAKKGRP	Out PPIRs
B1WC28	ALEKAGGKEFLETVK	Out PPIRs
B1WC37	ISCNKHIKFSCFHHY	Out PPIRs
B1WC49	AIKFLSTKLKTLPDE	Out PPIRs
B1WC49	AEKLKDFKIRLQYFA	Out PPIRs
B1WC49	QKVEIGQKRTSEDTS	Out PPIRs
B1WC50	AVEWFDGKDFQGSKL	Out PPIRs
B1WC50	GKDFQGSKLKVSLAR	Out PPIRs
B1WC50	DFQGSKLKVSLARKK	Out PPIRs
B1WC50	GGRGGPGKMDKGEHR	Out PPIRs
B1WC50	GGPGKMDKGEHRQER	Out PPIRs
B1WC61	RKIDQEGKIPADTLA	Out PPIRs
B1WC61	RATLSEDKKYFVLNG	Out PPIRs
B1WC61	ATLSEDKKYFVLNGS	Out PPIRs
B1WC61	VDSDGSIKDKMTAFI	Out PPIRs
B1WC61	SDGSIKDKMTAFIVE	Out PPIRs
B1WC61	TLLLRFGKTIVEEQL	Out PPIRs
B2GUV7	KKQKKNTKDEFEERA	Out PPIRs
B2GUZ5	EDVDGGLKSWRDSCD	Out PPIRs
B2GUZ9	TLSDATTKFVSENKN	Out PPIRs
B2GUZ9	KGCIKVLKDQPPNSV	Out PPIRs
B2GV02	KEKFLKVKTVPLLSK	Out PPIRs
B2GV06	ALLKTGVKDLTAVSN	Out PPIRs
B2GV06	FALVKAWKADRAGNV	Out PPIRs
B2GV06	IYVHRLIKGEKYEKR	Out PPIRs
B2GV06	HRLIKGEKYEKRIER	Out PPIRs
B2GV06	EGKAKSGKPGEDVRE	Out PPIRs
B2GV06	SAKGNAHKIMEKCTL	Out PPIRs
B2GV06	VNRIITEKGVFDVDK	Out PPIRs
B2GV24	VVGGRQDKAVFVPDI	Out PPIRs
B2GV24	DTQTALTKHLLKTVC	Out PPIRs
B2GV47	KQLKSEWKLPKLINR	Out PPIRs
B2GV47	KSEWKLPKLINRFIT	Out PPIRs
B2GV71	LNKETVGKIFQTDIA	Out PPIRs
B2GV72	TELLPIMKPHGRVVN	Out PPIRs
B2GV73	SLMDPDTKLIGNMAL	Out PPIRs
B2GV73	IYAKPASKQEDETMR	Out PPIRs
B2GV97	RHKRPKAKYIIWPRI	Out PPIRs
B2GV97	KKLLKERKEMFAYLS	Out PPIRs
B2KF05	PQFPAKSKKPSSKGK	Out PPIRs
B2KF05	QFPAKSKKPSSKGKR	Out PPIRs
B2KF05	KSKKPSSKGKRKESC	Out PPIRs
B2KF05	KKPSSKGKRKESCSK	Out PPIRs
B2RQG2	IEAHSEDKRMECGKL	Out PPIRs
B2RR24	RKLRQQRKPVKGRVG	Out PPIRs
B2RR24	RQQRKPVKGRVGKSS	Out PPIRs
B2RRA8	QCPKTLVKTEPRQLL	Out PPIRs
B2RRE4	KGSGGQKKMLSPEAS	Out PPIRs
B2RRE4	MKRQMMLKMKLKKVH	Out PPIRs
B2RSH2	AELAGVIKRLWKDSG	Out PPIRs
B2RT41	ASDIVSEKKLGEEEE	Out PPIRs
B2RT41	SDIVSEKKLGEEEEE	Out PPIRs
B2RTY4	NPEKGKQKLKNVKNS	Out PPIRs
B2RTY4	EKGKQKLKNVKNSPQ	Out PPIRs
B2RUR4	QSSTTEVKGQAPCKT	Out PPIRs
B2RUR4	PCKTTKGKCQAPCQS	Out PPIRs
B2RV13	GEQKKINKIEYENKQ	Out PPIRs
B2RWH8	LEPTCFEKSNDIGGL	Out PPIRs
B2RWH8	YRLQGPGKWAGARAA	Out PPIRs
B2RWQ8	GEALKDSKNKPGCWE	Out PPIRs
B2RWQ8	ALKDSKNKPGCWESA	Out PPIRs
B2RWS6	KGDSKNAKKKNNKKT	Out PPIRs
B2RWS6	GDSKNAKKKNNKKTS	Out PPIRs
B2RWS6	DSKNAKKKNNKKTSK	Out PPIRs
B2RWS6	NAKKKNNKKTSKNKS	Out PPIRs
B2RWS6	AKKKNNKKTSKNKSS	Out PPIRs
B2RWW2	EAKSKDVKIEALQRE	Out PPIRs
B2RWW2	VESVRQEKQELYAKL	Out PPIRs
B2RX14	PKRKRLKKKDSEEEK	Out PPIRs
B2RX14	KKDSEEEKEGNEEEK	Out PPIRs
B2RY01	KDYRKEAKANSFISI	Out PPIRs
B2RY01	NSFISIPKMEVKSYS	Out PPIRs
B2RY01	KKRKKETKGKEVRFG	Out PPIRs
B2RY01	RKKETKGKEVRFGKR	Out PPIRs
B2RY04	RAHEVASKRIEEKIQ	Out PPIRs
B2RY04	YLQCFTVKPVMSLPP	Out PPIRs
B2RY04	LPPSYKDKPVPEQIL	Out PPIRs
B2RY04	RISKFKRKDWNLSKS	Out PPIRs
B2RY04	KSQVIAEKAPEPDVM	Out PPIRs
B2RY04	DVMSPGKKTQRPKSL	Out PPIRs
B2RY56	HIKSLIEKIPTAKPE	Out PPIRs
B2RYA6	LPHAFSRKPSDVSSD	Out PPIRs
B2RYA6	SDVSSDAKPSRLASK	Out PPIRs
B2RYA6	KNTWSENKLSRRQTQ	Out PPIRs
B2RYG5	FKQIGIIKTNKKTGK	Out PPIRs
B2RYG5	GIIKTNKKTGKPMIN	Out PPIRs
B2RYG5	KTNKKTGKPMINLYT	Out PPIRs
B2RYM5	LRELQREKEELMAEL	Out PPIRs
B2RYN2	VGDPMRFKPLFRIHL	Out PPIRs
B2RYS8	ERGGDPSKEPEPVVH	Out PPIRs
B2RYT7	RLLTWDVKDTLIKVR	Out PPIRs
B2RYT7	DVKDTLIKVRRPVGE	Out PPIRs
B2RYW3	FEEHKNEKDMMKATQ	Out PPIRs
B2RYW3	KNEKDMMKATQLLRQ	Out PPIRs
B2RYW3	VYPDYFSKREQWKKL	Out PPIRs
B2RYW3	ESWDREVKQLEEETS	Out PPIRs
B2RYW3	EALPPARKEGDLPPL	Out PPIRs
B2RYW9	TFDPALPKTMVQFLE	Out PPIRs
B2RYW9	EQNVRVPKNPIIFSK	Out PPIRs
B2RYW9	GKKGKHIKATDVMAY	Out PPIRs
B2RYW9	RKPPVFLKKGDEVQC	Out PPIRs
B2RZ37	CMTDLLAKLEAKTGV	Out PPIRs
B2RZ37	LLAKLEAKTGVNRSF	Out PPIRs
B2RZ37	VIRPIFLKHESQVDS	Out PPIRs
B2RZ37	SQVDSVVKDVKDKAK	Out PPIRs
B2RZ37	DSVVKDVKDKAKETA	Out PPIRs
B2RZ37	ETADAISKEVKKATV	Out PPIRs
B2RZ59	NLISAFQKPDQGIVT	Out PPIRs
B2RZ72	EVEVRSSKELLLQPV	Out PPIRs
B2RZ72	VRVSIAVKQADEIEK	Out PPIRs
B2RZ78	SLNYPEQKVVTVGQF	Out PPIRs
B2RZ79	PARLYHKKVVDHYEN	Out PPIRs
B2RZ79	RNVGSLDKTSKNVGT	Out PPIRs
B2RZ79	LQIQVDEKGKIVDAR	Out PPIRs
B2RZA4	GIQVRYMKIIEKSGY	Out PPIRs
B2RZD4	GVRAVRPKVLMRLSK	Out PPIRs
B2RZD4	EEQKIVVKVLKAQAQ	Out PPIRs
B2RZD7	KGIQEHYKHAVRQSF	Out PPIRs
B3DMA1	SLVSREGKYIPLPQR	Out PPIRs
B3DMA1	PFPSRILKEEAKGKE	Out PPIRs
B3DMA1	AKEFNPTKPLLSVNK	Out PPIRs
B3DMA2	VEVLPQHKFDIRSLE	Out PPIRs
B3DMA2	SLLPKAHKIDREFKV	Out PPIRs
B3DMA2	HKIDREFKVQKALFS	Out PPIRs
B3GNI6	AKADTIAKNELHKFK	Out PPIRs
B3GNI6	IAKNELHKFKSKIMS	In PPIRs
B3GNI6	KDTDPDSKPFSLQET	Out PPIRs
B3GNI6	KEKEAELKEAEKELH	Out PPIRs
B3GNI6	AEKELHEKFDLLKRT	Out PPIRs
B3GNI6	HEKFDLLKRTHQEEK	Out PPIRs
B3KS99	TSSQGPSKKKPPVET	Out PPIRs
B3KS99	SSQGPSKKKPPVETR	Out PPIRs
B3KS99	SQGPSKKKPPVETRR	Out PPIRs
B3KT37	FATGNDRKEVAENSL	Out PPIRs
B3KU99	PSEIISPKKVAELHH	Out PPIRs
B3KU99	SEIISPKKVAELHHL	Out PPIRs
B3KW44	RDYGRYDKTQLRFKK	Out PPIRs
B3KW44	KTQLRFKKGHCLSEN	Out PPIRs
B4DU55	LEKQQGKKNRLFSKV	Out PPIRs
B4E030	PLGGAPRKPGCCCLL	Out PPIRs
B4F772	RLPYELQKMPNGSAG	Out PPIRs
B4F772	DLPSLDEKPRNVVFI	Out PPIRs
B4F772	NHPAPFSKVITFHKK	Out PPIRs
B4F772	KLGTVYEKFITPEDM	Out PPIRs
B4F772	PKQVYVDKLQELKKY	Out PPIRs
B4F772	KALNDLGKKIQLVLK	Out PPIRs
B4F772	LDPAEMEKVEKYISD	Out PPIRs
B4F777	ASTSRKTKTTNVVEE	Out PPIRs
B4F777	TNVVEESKDAGATTI	Out PPIRs
B4F777	ATTIPETKPEVVKGE	Out PPIRs
B4F777	IIEAPISKMETEEVK	Out PPIRs
B4F777	TEGDGGEKKEAVVTK	Out PPIRs
B4F777	KKEAVVTKGKNDELE	Out PPIRs
B4F777	EAVVTKGKNDELEAN	Out PPIRs
B4F777	DLHEEEGKEDLHEED	Out PPIRs
B4F777	DFKEDGEKGEPVSTV	Out PPIRs
B4F786	PGSRFKGKHSLDSDE	Out PPIRs
B4F7A1	RTRQQVFKNDKRALE	Out PPIRs
B4F7B2	RSKSKDRKYTLTMED	Out PPIRs
B4F7E8	ILERVLKKYDYDSSS	Out PPIRs
B4F7E8	TIPFLLKKLAPTCKS	Out PPIRs
B5DEJ5	GPLQTKAKFHITVGH	Out PPIRs
B5DEJ5	SAFGQSGKFKIHIPG	Out PPIRs
B5DEL7	EPSRQFVKDSIRLVK	Out PPIRs
B5DEM5	DARERKAKMTDFDRF	Out PPIRs
B5DEN5	GVKKSLGKYGPVSVA	Out PPIRs
B5DEP7	MDKKLSLKLNGGRHV	Out PPIRs
B5DEQ3	GKQLPSHKAMLFVPR	Out PPIRs
B5DEQ3	IKSPAEIKRMQIAGK	Out PPIRs
B5DEY0	SNFSQDIKDSKAYFH	Out PPIRs
B5DEY0	STSISSFKDKSISTS	Out PPIRs
B5DEY0	EHLTDEDKLNNAKYA	Out PPIRs
B5DEY0	PDDLVEVKPKMVMTV	Out PPIRs
B5DF46	APRQKITKEMDGFLQ	Out PPIRs
B5DF46	EMDGFLQKLRQKTKI	Out PPIRs
B5DF46	KKEHIRQKFVADLRK	Out PPIRs
B5DF51	MDATSELKNKTFDTL	Out PPIRs
B5DF62	ATVRSSGKLVAVKKM	Out PPIRs
B5DFA0	LRGMTLAKEIRDQER	Out PPIRs
B5DFA0	PAAKAALKLYHVSDS	Out PPIRs
B5DFA0	HVSDSEGKMVVREVA	Out PPIRs
B5DFA0	GDEREMAKMVADTIS	Out PPIRs
B5DFC8	IQSSGRAKELLGQGL	Out PPIRs
B5DFC8	ARRRMISKQFHHQLR	Out PPIRs
B5DFC9	RGEADDLKREALYFS	Out PPIRs
B5DFC9	NRRILINKDIGLPNG	Out PPIRs
B5DFH4	HPLGGWTKDDDVPLD	Out PPIRs
B5DFI9	AQGVIEYKEKFGFDP	Out PPIRs
B5DFI9	KTLVTLGKEDLSIKI	Out PPIRs
B5DFK2	FKDFAKSKPSSPVVS	Out PPIRs
B5DFK2	TMNRKMGKMMVKALS	Out PPIRs
B5DFK6	ELARRNPKNYLSLAP	Out PPIRs
B5DFK6	QLVKHVQKLQAKGVP	Out PPIRs
B5DFK8	AFLEKLIKDDVERGR	Out PPIRs
B5DFK8	IAGLTSNKPADKLRA	Out PPIRs
B5DFK8	TSNKPADKLRALPLW	Out PPIRs
B5DFL5	AQKIEMDKLEKAKKE	Out PPIRs
B5DFN3	RLHSNYYKHKYPRPR	Out PPIRs
B5DFN3	HSNYYKHKYPRPRDT	Out PPIRs
B5TVM2	GPALEYNKEDRESFR	Out PPIRs
B5TVM2	RHSQQRSKSEMLSRK	Out PPIRs
B6RK61	LHKENLNKLMTNLRA	Out PPIRs
B6RK61	QYQFGHTKVFFKAGL	Out PPIRs
B6RK61	DECTELKKDIDDLEL	Out PPIRs
B6RK61	DTERAKRKLEGDLKL	Out PPIRs
B6RK61	AQLQKKIKELQARAE	Out PPIRs
B6RK61	RIRQKLEKEKSELRM	Out PPIRs
B6RK61	RQLEEESKAKGALAH	Out PPIRs
B7ZAQ6	TMDMIISKKKRMAMA	Out PPIRs
B7ZAQ6	MDMIISKKKRMAMAR	In PPIRs
B7ZB46	TPSQEEEKIHESKKQ	Out PPIRs
B7ZB46	EKIHESKKQKKIPPE	Out PPIRs
B7ZB46	HESKKQKKIPPESEA	Out PPIRs
B7ZBB8	GDRPLSPKEEAAPQE	Out PPIRs
B7ZCI2	ELDRPDIKKATQISK	Out PPIRs
B7ZCI2	KGQGIVNKEPSVIGR	Out PPIRs
B7ZMP1	EFQHLLPKLRAETNM	Out PPIRs
B7ZMP1	DDRDAPEKFRGLGVR	Out PPIRs
B7ZNG0	SRLQEFRKRVAAAQS	Out PPIRs
B7ZW38	ALAVVPSKRQRISGN	Out PPIRs
B7ZW38	SLLENLEKIEKEHCK	Out PPIRs
B7ZW38	CKQGVEVKNAKSEEE	Out PPIRs
B9EJ86	RQAARDRKTKTQEWV	Out PPIRs
B9EJA2	KKMMEQMKKGSDGKP	Out PPIRs
B9EJA2	VSSYSKKKVESGAWR	Out PPIRs
BAB16048	ITLPPTRKSEFVVEV	Out PPIRs
BAC65787	EYWKESNKGHSSRAM	Out PPIRs
BAC65787	AMMLSRPKPGESEVD	Out PPIRs
BAD32614	PDPLRVTKASIVAAS	Out PPIRs
BAD32614	SIVAASGKEESRGES	Out PPIRs
BAD32614	PTDKKGAKDKKPASP	Out PPIRs
C0IXW5	QAKFPAVKKKFMAEL	Out PPIRs
C0JPT7	FAGQHIAKSPFEVYV	Out PPIRs
C0JPT7	KSQGDASKVTAQGPG	Out PPIRs
C0JPT7	QPKGVRVKETADFKV	Out PPIRs
C0JPT7	GAGSGELKVTVKGPK	Out PPIRs
C0JPT7	ARGPGLEKTGVAINK	Out PPIRs
C0JPT7	KTGVAINKPAEFTVD	Out PPIRs
C0JPT7	AEFTVDAKHAGKAPL	Out PPIRs
C0JPT7	GSHPNKVKVYGPGVA	Out PPIRs
C0JPT7	AKTAGKGKLDVQFSG	Out PPIRs
C0JPT7	HDNTYTVKYTPVQQG	Out PPIRs
C0JPT7	YGGDHIPKSPFSVGV	Out PPIRs
C0JPT7	SPSLDLSKIKVSGLV	Out PPIRs
C0JPT7	KVSGLVDKVDVGKDQ	Out PPIRs
C0JPT7	SFQVDTSKAGVAPLQ	Out PPIRs
C0JPT7	QVKVQGPKGLVEPVD	Out PPIRs
C0JPT7	LPTHDASKVKASGPG	Out PPIRs
C0JPT7	QITDPEGKPKKTHIQ	Out PPIRs
C0JPT7	PGSPFSVKVTGEGRV	Out PPIRs
C0JPT7	GMHTVSVKYKGQHVP	Out PPIRs
C0JPT7	HTVSVKYKGQHVPGS	Out PPIRs
C0JPT7	VTEIDQDKYAVRFIP	Out PPIRs
C0JPT7	HIPGSPFKIRVGEPG	Out PPIRs
C0JPT7	HIGGSPFKAKVTGPR	Out PPIRs
C0JPT7	PCEEILVKHMGSRLY	Out PPIRs
C0KUC5	TKLTLKNKFVEFDMK	Out PPIRs
C8YR32	DIRGAGTKSKIYLVM	Out PPIRs
C8YR32	RGNKNSGKIFLEGGV	Out PPIRs
C9J3I9	VEARIDLKMGKKRVT	Out PPIRs
C9J3I9	IDLKMGKKRVTDHKL	Out PPIRs
C9JC66	RVAHINGKKNTEETL	Out PPIRs
C9JLW8	SRVVYNGKRTSSPRS	Out PPIRs
C9JLW8	NPSLKTFKPIDLSDL	Out PPIRs
C9JLW8	PIDLSDLKRRSTQDA	Out PPIRs
C9JRZ8	IHWPQGFKTGDDFFP	Out PPIRs
D2J0Y4	PLSDNLFKPKERCIS	Out PPIRs
D3DRW8	WSESSVVKWPYTKVG	Out PPIRs
D3YU81	KEVTGFVKRLRRKTY	Out PPIRs
D3YWQ0	EPAAAGQKEKEEALE	Out PPIRs
D3YWQ0	KEEALEEKLRDLTFR	Out PPIRs
D3YWQ0	LRDLTFRKQVSYRKA	Out PPIRs
D3YWQ0	CKQAFHNKVTCFMLH	In PPIRs
D3YWQ0	KKPQNSLKASNRKKK	Out PPIRs
D3YXF5	LPQVIKEKLAPLYEL	Out PPIRs
D3YXK2	DGSTEKSKDADDQKP	Out PPIRs
D3YY21	HILRRKRKIYKSVTS	Out PPIRs
D3YY21	AAQITGKKACERMKD	Out PPIRs
D3YYQ8	FHLEVKMKAFKDSIP	Out PPIRs
D3YYQ8	EVKMKAFKDSIPLLL	Out PPIRs
D3YYQ8	IWMLVQRKWMYLESI	Out PPIRs
D3YYQ8	SQLPEEAKKFDNIDR	Out PPIRs
D3YYQ8	QAMKNYGKKMHSQID	Out PPIRs
D3YYQ8	RITMELSKNDRKKYN	Out PPIRs
D3YYQ8	RGKELNCKSIRDLGF	Out PPIRs
D3YZU1	AARERALKESSEGGV	Out PPIRs
D3Z0M9	QFQDLGRKMLEDPQE	Out PPIRs
D3Z2X2	WKCVAFSKFNLSMAR	Out PPIRs
D3Z3C6	ENMNLSKKPKKVVKV	Out PPIRs
D3Z4R1	VAQKPEVKESAMSSY	Out PPIRs
D3Z4R1	SSYLSDLKSRDAVSS	Out PPIRs
D3Z5G7	GGAASAKKDNTSMST	Out PPIRs
D3Z5T8	GPKRKNQKQVRGNDH	Out PPIRs
D3Z6S9	KKPDKASKGKEMVEA	Out PPIRs
D3Z6S9	PDKASKGKEMVEAEK	Out PPIRs
D3Z6S9	KEMVEAEKAQKMQRE	Out PPIRs
D3Z7X0	LMDVAGNKAAALEMA	Out PPIRs
D3Z7X0	RLGDDQLKVAKMELK	Out PPIRs
D3Z7X0	DDQLKVAKMELKNQS	Out PPIRs
D3Z7X0	KVAKMELKNQSRLQE	Out PPIRs
D3Z7Z5	QEEQASIKNRQKIQK	Out PPIRs
D3Z841	ALEFYKEKLQALSYP	Out PPIRs
D3Z8F9	EKEKHRDKHIDGFLR	Out PPIRs
D3Z8H9	KPLEQKDKVGGRRFV	Out PPIRs
D3Z8V4	EDLFSSLKGYSKRVA	Out PPIRs
D3Z941	RYHQLLEKVRIRDAL	Out PPIRs
D3Z941	VAKLLDLKKQLALAE	Out PPIRs
D3Z941	QLALAEGKPIETPKG	Out PPIRs
D3Z950	DILHSIVKRDIQEND	Out PPIRs
D3Z9A7	DRLAALGKLKTGPEG	Out PPIRs
D3Z9B0	GMEVTTFKGDRKALC	Out PPIRs
D3Z9B0	EEVMKRLKAFDVPIE	Out PPIRs
D3Z9F9	ISPENRFKYIWKLLK	Out PPIRs
D3Z9K7	ALAPEYSKAAALLAA	Out PPIRs
D3Z9K7	PAEPELTKEFGVVGY	Out PPIRs
D3Z9K7	RADFPVDKEAGLDLG	Out PPIRs
D3Z9L5	GAVHFASKAGAAGRD	Out PPIRs
D3Z9Z0	TVEPRRRKFHRPIGL	Out PPIRs
D3Z9Z9	MKQKISMKPQNGFNK	Out PPIRs
D3ZA12	IIPTEPFKLKHELLK	Out PPIRs
D3ZA38	NGKELPGKPSIKWFK	Out PPIRs
D3ZA38	GDYRLEVKAKDVCDS	Out PPIRs
D3ZA38	YRLEVKAKDVCDSCP	Out PPIRs
D3ZA38	FKRSGDGKSEDAGEL	Out PPIRs
D3ZA38	KSAAFTKKLDPAYQV	Out PPIRs
D3ZA38	AAYEVAVKDEKCFTE	Out PPIRs
D3ZA38	DEGRYTIKVTNPAGE	Out PPIRs
D3ZA38	TLKPMEYKEHDFRTA	Out PPIRs
D3ZA78	SVRLSAQKDLEQKEK	Out PPIRs
D3ZA78	QTPILQTKYRARAVT	Out PPIRs
D3ZA78	TCKSAAEKEAEELEK	Out PPIRs
D3ZA78	PHYGVPYKPPIPETR	Out PPIRs
D3ZAA9	GRRSLKNKLILWDPD	Out PPIRs
D3ZAF5	LHSHMVNKRMLTKDL	Out PPIRs
D3ZAF5	VNKRMLTKDLKHGMV	Out PPIRs
D3ZAF5	ILQNHILKVKVGLSD	In PPIRs
D3ZAF5	VPVEITEKETREERI	Out PPIRs
D3ZAF5	IITGPEIKYTRISTG	Out PPIRs
D3ZAF5	ETEETLQKFLQKDTP	Out PPIRs
D3ZAF6	IVPLKEKKLMEVKLR	Out PPIRs
D3ZAF6	EKKLMEVKLRELPSW	Out PPIRs
D3ZAI0	QVEHYRDKLLQREKE	Out PPIRs
D3ZAI5	QKEAEITKKFRDALA	Out PPIRs
D3ZAP7	DPSKGFGKDDFPGGV	Out PPIRs
D3ZAQ5	AGEERGPKPTSSIVR	Out PPIRs
D3ZAQ5	PPGLLLQKEEPEGSH	Out PPIRs
D3ZAQ5	LRVSGSLKAEVDKTT	Out PPIRs
D3ZAQ9	EAPSSGAKPLFKSSR	Out PPIRs
D3ZB50	RDLHGKKKEELLKQL	Out PPIRs
D3ZB50	FYKGKKYKPLDLRPK	Out PPIRs
D3ZB54	SLRNKEVKNAFKKIA	Out PPIRs
D3ZB65	KLLNDTSKPVGLLLS	Out PPIRs
D3ZBN0	TAPAPVEKSPAKKKT	Out PPIRs
D3ZBN0	PVSELITKAVSASKE	Out PPIRs
D3ZBN0	AGGYDVEKNNSRIKL	Out PPIRs
D3ZBN0	SRIKLGLKSLVSKGT	Out PPIRs
D3ZBN0	GLKSLVSKGTLVQTK	Out PPIRs
D3ZBN0	TGASGSFKLNKKVAS	Out PPIRs
D3ZBN0	KVASGEAKPKAKKTG	Out PPIRs
D3ZBN0	ATPKKPKKTAGAKKT	Out PPIRs
D3ZBN0	KPAAAGVKKVTKSPK	Out PPIRs
D3ZBP4	ARVVLVEKRTKFSRH	Out PPIRs
D3ZBT9	KTETAVFKSEEEKLS	Out PPIRs
D3ZBY5	PRIRFLQKMEKQPNK	Out PPIRs
D3ZBY5	KMEKQPNKELGKNQV	Out PPIRs
D3ZC01	PFKPKLYKGDRGLPL	Out PPIRs
D3ZC34	KEPKLPPKLAGPLHK	Out PPIRs
D3ZC34	KKMCKSLKDVYEKQQ	Out PPIRs
D3ZC55	ILLTPERKFHSFGYA	Out PPIRs
D3ZC55	EFEKLLCKIFGEDFI	Out PPIRs
D3ZC55	PPEKLLVKDGTRWCT	Out PPIRs
D3ZC82	VKTSTFGKAGIKTKN	Out PPIRs
D3ZC98	GDKAASSKPEEIKMR	Out PPIRs
D3ZCA0	HFIGHLQKQNVNKLM	Out PPIRs
D3ZCA0	DSVKLADKVNSSWQK	Out PPIRs
D3ZCD2	AEKFYRIKTDHASEV	Out PPIRs
D3ZCG2	KKLHAMNKELQRLQT	Out PPIRs
D3ZCG2	AQKEAQIKVLEGRLK	Out PPIRs
D3ZCG4	PTSDYKDKYSHLIGK	Out PPIRs
D3ZCG4	KYSHLIGKGAAKDAA	Out PPIRs
D3ZCI3	GVSSNIQKLRQEFEA	Out PPIRs
D3ZCL3	RKHKENVKDYYQKWM	Out PPIRs
D3ZCQ9	RANIFVDKLNVKGSP	Out PPIRs
D3ZCR3	KKCSERWKTMSAKEK	Out PPIRs
D3ZCR3	PKGETKKKFKDPNAP	Out PPIRs
D3ZCR3	SEYRPKIKGEHPGLS	Out PPIRs
D3ZCR3	LSIGDVAKKLGEMWN	Out PPIRs
D3ZCR3	NNTAADDKQPYEKKA	Out PPIRs
D3ZCR3	KAAKLKEKYEKDIPA	Out PPIRs
D3ZD23	RMLAGRLKPDEGGEV	Out PPIRs
D3ZD71	AKDFIVGKPLTILGR	Out PPIRs
D3ZD80	VLWKEMDKLPVHSIK	Out PPIRs
D3ZD89	KAQIEEEKKNAEKEK	Out PPIRs
D3ZD89	EAVRTVLKQEMNRLF	Out PPIRs
D3ZDB9	KLLADLAKRLGLHYV	Out PPIRs
D3ZDB9	MFRFYALKPDRNIDL	Out PPIRs
D3ZDE6	SYEHRPLKRLRLGPP	Out PPIRs
D3ZDM7	RPGVRLQKEILVRGE	Out PPIRs
D3ZDP2	KSIYSLDKLYPESKG	Out PPIRs
D3ZDP2	PGGQNVNKVNSKAEV	Out PPIRs
D3ZDP2	NVNKVNSKAEVRFHL	Out PPIRs
D3ZDP2	QKIALTHKNKINKAG	Out PPIRs
D3ZDP7	STRRPPAKPRRHPST	Out PPIRs
D3ZDR8	SGEWEERKYLLARRR	Out PPIRs
D3ZE02	AALGPGSKKPEGAGQ	Out PPIRs
D3ZE02	PEAGAAHKPRHGPGG	Out PPIRs
D3ZEA0	PRIANRTKNSLTLQW	Out PPIRs
D3ZEI6	LTAEETDKIINYLRE	Out PPIRs
D3ZEJ2	RAENEKIKLELHQLK	Out PPIRs
D3ZEJ2	QVMDEVTKVRTDTKL	Out PPIRs
D3ZEJ2	TKVRTDTKLNFNLEK	Out PPIRs
D3ZEJ2	KLNFNLEKSRVKELY	Out PPIRs
D3ZEJ2	NLEKSRVKELYSLNE	Out PPIRs
D3ZEL2	FNRRQLEKILNKPGL	Out PPIRs
D3ZEL2	QLEKILNKPGLKYKP	Out PPIRs
D3ZF01	PVKSTPVKLMRIQHN	Out PPIRs
D3ZF01	PRTPTPFKNALAAQE	Out PPIRs
D3ZF77	LKHSRSVKLNDGNLM	Out PPIRs
D3ZF77	GFGTFASKEIPKSKA	Out PPIRs
D3ZF77	RGVVVLAKSFNEKRI	Out PPIRs
D3ZF77	LAKSFNEKRIKENFQ	Out PPIRs
D3ZFB2	GAAGPTGKNEEKIQV	Out PPIRs
D3ZFK6	GSHDRTLKLWDLRSK	Out PPIRs
D3ZFP4	DNLLHGSKKKREKMV	Out PPIRs
D3ZFP4	YFKKVLEKEKKRKKP	Out PPIRs
D3ZFP4	KKVLEKEKKRKKPSE	Out PPIRs
D3ZFP4	KRRKTQAKDGESYDP	Out PPIRs
D3ZFQ3	SRGLPKQKPIEGVRE	Out PPIRs
D3ZFS2	VFEEKHAKPPDVDLK	Out PPIRs
D3ZFT1	SSLKASSKLALMKAQ	Out PPIRs
D3ZFU9	TGKIWAGKFFKAYSA	Out PPIRs
D3ZFU9	IWAGKFFKAYSAKEK	Out PPIRs
D3ZFU9	NKTGTRIKLIDFGLA	Out PPIRs
D3ZFU9	AEEKPHVKPYFSKTI	Out PPIRs
D3ZFX4	GIGALKLKEMEHYFR	Out PPIRs
D3ZFX4	AQELEDEKGRAARML	Out PPIRs
D3ZG07	QTPSDFLKQIIGRPV	Out PPIRs
D3ZG21	GLEGVPEKRLTDPGL	Out PPIRs
D3ZG21	QYHDFAEKLKMSPGR	Out PPIRs
D3ZG43	PSSDVTHKRLSAFGE	Out PPIRs
D3ZG43	LRYDDEVKRVVAEPV	Out PPIRs
D3ZG44	RRTHTGEKPYKCTWE	Out PPIRs
D3ZGE2	NRLATELKRLNPRWN	Out PPIRs
D3ZGM3	RDLPSAGKQFDSSTF	Out PPIRs
D3ZGR7	PTFSFVGKRRGGNKL	Out PPIRs
D3ZGR7	GKRRGGNKLALKTGI	Out PPIRs
D3ZGR7	GGNKLALKTGIVAKK	Out PPIRs
D3ZGR7	AKYMAEVKKYKAHQC	Out PPIRs
D3ZGS2	KGLSLPIKPKQTAEF	Out PPIRs
D3ZGS5	IQECIKLKYAPLSRM	Out PPIRs
D3ZGX8	EPAPTKTKPPPTYES	Out PPIRs
D3ZGX8	DVIAGSSKMKGFSSS	Out PPIRs
D3ZGX8	LPQRPEMKPVDVGRP	Out PPIRs
D3ZGX8	KTPVAPKKDLKIKNM	Out PPIRs
D3ZGX8	VAPKKDLKIKNMGSW	Out PPIRs
D3ZGX8	PKKDLKIKNMGSWAS	Out PPIRs
D3ZH40	RADSVANKLGSFGKT	Out PPIRs
D3ZHA0	RCSYVPTKPIKHTVI	Out PPIRs
D3ZHA0	SRRPIPCKLEPGSGA	Out PPIRs
D3ZHA0	EVPRSPFKIKVLPAH	Out PPIRs
D3ZHA0	IIVRFDDKHIPGSPF	Out PPIRs
D3ZHC3	KLQMLKAKLQEAMKL	Out PPIRs
D3ZHC3	SASKSSGKLSEPSLP	Out PPIRs
D3ZHI6	EWEEWKKKFGKTYSP	Out PPIRs
D3ZHI9	SQFRSQGKPIELTPL	Out PPIRs
D3ZHV9	TRYPIFSKPHSARVT	Out PPIRs
D3ZHX3	SLVLRFVKGTFRESY	Out PPIRs
D3ZHY6	YSFPAKGKLFLHRVG	Out PPIRs
D3ZHY9	RSNSLASKSMEQFMK	Out PPIRs
D3ZI60	RVNAAKNKTGAAPII	Out PPIRs
D3ZIC4	SALTENQKLKTKLQE	Out PPIRs
D3ZIC4	ENQKLKTKLQEAQLE	Out PPIRs
D3ZIN7	REDQIRAKFFSTYGS	Out PPIRs
D3ZIN7	STYGSGHKAIDLFNP	Out PPIRs
D3ZIT4	TMALQQKKALSKTSK	Out PPIRs
D3ZJ92	AYKVQTEKEEKEEAR	Out PPIRs
D3ZJ92	VQTEKEEKEEARSKY	Out PPIRs
D3ZJ92	HDEKKIIKDILKDKG	Out PPIRs
D3ZJB1	CKEHEAMKDELCRQM	Out PPIRs
D3ZJF7	RTVKAAFKALSTAQD	Out PPIRs
D3ZJH2	LGAKGVGKLITLKSM	Out PPIRs
D3ZJY1	TLEEALEKQRLLEEK	Out PPIRs
D3ZK73	IAKYVDSKLRAGNKE	Out PPIRs
D3ZKH4	LKIGLQAKRTKKPPK	Out PPIRs
D3ZKI5	STKKPSGKTFSTSKA	Out PPIRs
D3ZKI5	TKSVTHSKPSMTIET	Out PPIRs
D3ZKI5	PRKTVAVKPEVGHSK	Out PPIRs
D3ZKK5	YDPVSEYKRQGLPNE	Out PPIRs
D3ZKN0	RIVALRKKNQALLRR	Out PPIRs
D3ZKY5	PRPKDSGKPLHIKPR	Out PPIRs
D3ZKZ0	TGGMVDMKKLKERGK	Out PPIRs
D3ZKZ0	LGIDAKIKNIISTED	Out PPIRs
D3ZL11	DIVKLYEKLRLCMEK	Out PPIRs
D3ZL86	EKESYTVKQKVAFHV	Out PPIRs
D3ZL95	DSKVQPIKEKDIMQQ	Out PPIRs
D3ZLD5	ASAVAVTKEYSFLRT	Out PPIRs
D3ZLK9	DAVEEVEKWLPRLHA	Out PPIRs
D3ZLM5	LELPPGAKLTEGAPS	Out PPIRs
D3ZLV5	TRLGAVNKVVSQHKQ	Out PPIRs
D3ZMD3	KKKESCSKHAPGTSF	Out PPIRs
D3ZMD3	KGVSKKSKMTSKQKI	Out PPIRs
D3ZMD3	KKSKMTSKQKIKKEL	Out PPIRs
D3ZMD3	DEKTSAVKEELKYWQ	Out PPIRs
D3ZMD3	NCMKYNAKDTIFHRA	Out PPIRs
D3ZMD3	PQLLSLTKTVPNGEL	Out PPIRs
D3ZMD3	PPKRSRGKPALSRVP	Out PPIRs
D3ZMD4	SLKVVWRKLGDAAGS	Out PPIRs
D3ZMS1	KIPQALEKILQLKES	Out PPIRs
D3ZMS2	IYDSNTGKLIRMGTQ	Out PPIRs
D3ZMS4	TPLEKFRKEQIGAAR	Out PPIRs
D3ZN76	KSHLVGVKPVEADRA	Out PPIRs
D3ZN95	PVTVSAVKPAVTTLV	Out PPIRs
D3ZN95	PPSKAPIKKENQWFD	Out PPIRs
D3ZN95	LQPGTAYKFRVAGIN	Out PPIRs
D3ZN95	SKDSSGTKPASKRPM	Out PPIRs
D3ZN99	EDRLFLPKEVLSLSS	Out PPIRs
D3ZNS1	PVPAPRNKIGTLQDR	Out PPIRs
D3ZNS1	LLQKEKEKLTVLERR	Out PPIRs
D3ZNS7	RLKPLLIKAQRVNSS	Out PPIRs
D3ZNY3	RELQNHGKPFTFRVG	Out PPIRs
D3ZNY3	RSEVWRPKVIRISAR	Out PPIRs
D3ZNZ9	SRSTPAPKKGSKKAI	Out PPIRs
D3ZNZ9	RSTPAPKKGSKKAIT	Out PPIRs
D3ZP58	ADKLIGQKNLLSRKR	Out PPIRs
D3ZP96	AKERVRPKLNQMDQD	Out PPIRs
D3ZPF2	FLRKNSAKFHFRRTK	Out PPIRs
D3ZPF2	HSNVSGHKYTHPQHI	Out PPIRs
D3ZPI4	CKSDKFAKLEDRTRA	Out PPIRs
D3ZPL1	KLMDLLPKRELHGQN	Out PPIRs
D3ZPP2	LAGALDEKELIEKMN	Out PPIRs
D3ZPU4	ARVTEVMKAVKCKVR	Out PPIRs
D3ZPU4	RTTASKRKEELEASL	Out PPIRs
D3ZPX4	RYSLSEDKLIRQQID	Out PPIRs
D3ZPY8	GVSNFNHKQLERLLN	Out PPIRs
D3ZPY8	KTLDGLNKNFRYLSA	Out PPIRs
D3ZQ55	LGVETKGKWMYRGEW	Out PPIRs
D3ZQ55	AAAMARTKVEIANSR	Out PPIRs
D3ZQ68	QRTHTGEKPYKCPEC	Out PPIRs
D3ZQ68	QRTHTGEKPYKCILC	Out PPIRs
D3ZQN7	RALDPAFKIEDPYSP	Out PPIRs
D3ZQN7	PRIQNLLKITNLRIK	Out PPIRs
D3ZQN7	NLRIKFVKLHTLGDN	Out PPIRs
D3ZQN7	ELTNRTHKFLEKAKA	Out PPIRs
D3ZQN7	RTHKFLEKAKALKIS	Out PPIRs
D3ZQN7	ELLLEEAKRASKSAT	Out PPIRs
D3ZQN7	QSADEVKKTLDGELD	Out PPIRs
D3ZQN7	ELLQNEAKTLLAQAN	Out PPIRs
D3ZQN7	GEVRSLLKDISEKVA	Out PPIRs
D3ZQU7	PNRVYLWKEGVDVKA	Out PPIRs
D3ZRC4	LLRLRQIKDETLQAA	Out PPIRs
D3ZRG7	DRLGFVSKPSVSATE	Out PPIRs
D3ZRL8	PKSSAFGKPKSSTSK	Out PPIRs
D3ZRN2	SSRVPPDKPKHQTED	Out PPIRs
D3ZRN2	KGTVMVGKPSSHSQY	Out PPIRs
D3ZRN2	SSASTSGKMKSSKSE	Out PPIRs
D3ZRN2	LMNPSISKPNISPSH	Out PPIRs
D3ZRN2	DKLASPMKPVPGTPP	Out PPIRs
D3ZRN2	GKSPSRNKKPSLTAV	Out PPIRs
D3ZRN2	SLTAVIDKLKHGVVT	Out PPIRs
D3ZRN2	KAKVTLQKPGDSGGE	Out PPIRs
D3ZRN2	KKKSHSIKPENWSKS	Out PPIRs
D3ZS76	YCLKVLKKEGENFKA	Out PPIRs
D3ZSI8	HYNDFRFKTYAPVAF	Out PPIRs
D3ZSN0	KQTVSGAKPRSHGRH	Out PPIRs
D3ZST0	SLRNRDVKEALRKAI	Out PPIRs
D3ZSW3	RSSLEEHKERCRAFL	Out PPIRs
D3ZSW3	RKSSMPQKFIGEKRH	Out PPIRs
D3ZSW3	PQKFIGEKRHCFDAN	Out PPIRs
D3ZSW3	KRILLPEKILPSERG	Out PPIRs
D3ZSX2	PKLVAIPKPAVPTTT	Out PPIRs
D3ZSX2	GGSHQSSKWTPVGPA	Out PPIRs
D3ZSX2	PSTSQSQKRSSGLQS	Out PPIRs
D3ZSX2	TSNGHQSKSMLKDDL	Out PPIRs
D3ZSX8	TLKVKASKPTLDPII	Out PPIRs
D3ZT16	FQAWTGVKPSRSTKA	Out PPIRs
D3ZTA8	GEDLLSGKKNQSDLS	Out PPIRs
D3ZTA8	HLRQLPHKVLHVKPM	Out PPIRs
D3ZTA8	PHKVLHVKPMDMEET	Out PPIRs
D3ZTB5	QQLPHLLKDVGSLDE	Out PPIRs
D3ZTB5	RLIGELAKEIRKEKV	Out PPIRs
D3ZTC9	AFHFNILKPYVKIFN	Out PPIRs
D3ZTC9	LSKDEDGKELSDEDI	Out PPIRs
D3ZTW8	PKGAVLYKTFVHVVP	Out PPIRs
D3ZUC6	PGRPRAMKKAELPLI	Out PPIRs
D3ZUC6	GRPRAMKKAELPLIP	Out PPIRs
D3ZUC6	LIPEGNPKENGKVTE	Out PPIRs
D3ZUC9	AAELLRHKFFQKAKN	Out PPIRs
D3ZUC9	LRHKFFQKAKNKEFL	Out PPIRs
D3ZUL4	GGTDEPPKLTKEEPV	Out PPIRs
D3ZUT9	FDNPKLDKELRSMLR	Out PPIRs
D3ZUU5	IVFVLKDKPHNIFKR	Out PPIRs
D3ZUV9	QDRIEGLKRHIEKHR	Out PPIRs
D3ZUX1	IFGFKVSKIQPLPSY	Out PPIRs
D3ZUX1	RLAARLDKALEDFHH	Out PPIRs
D3ZUX1	LEDFHHPKLNLLHRE	Out PPIRs
D3ZUX5	LARQLEEKDRMIRKQ	Out PPIRs
D3ZUX5	VTTEEYQKAAEEVES	Out PPIRs
D3ZUX5	AAEEVESKFRRYEYH	Out PPIRs
D3ZUY8	LITCLCKKNPDDFKT	Out PPIRs
D3ZVB7	RLPVLPPKLTLLNAK	Out PPIRs
D3ZVB7	KLTLLNAKYNKIKSK	Out PPIRs
D3ZVM5	AHALRFFKEHALQEL	Out PPIRs
D3ZVR7	ILPAALGKPVRDVAS	Out PPIRs
D3ZVR9	APDVVSDKIYQISKT	Out PPIRs
D3ZVR9	IFDFNAIKSLLTGPS	Out PPIRs
D3ZVR9	LTGPSQLKIRVDAMH	In PPIRs
D3ZVR9	IVRDHWAKYGRHYYC	Out PPIRs
D3ZVR9	DYEGLEPKATYYIMR	Out PPIRs
D3ZVW3	KKDVTLSKPSFARTV	Out PPIRs
D3ZVW3	NTPGQSEKPSDPRVR	Out PPIRs
D3ZVW3	PTDPRLQKPADPGAA	Out PPIRs
D3ZVW3	RTPNAGGKTAELTSD	Out PPIRs
D3ZVW3	LEQPETGKASTDGAT	Out PPIRs
D3ZVW3	PTLFGTVKPTPKTGT	Out PPIRs
D3ZWB1	LIEDIDKKHLVLLRD	In PPIRs
D3ZWE3	RQSEELSKLRQEIYS	Out PPIRs
D3ZWF5	MVVSKMNKDAQMRAA	Out PPIRs
D3ZWF5	MRAAINQKLIETGER	Out PPIRs
D3ZWF5	TGERERLKELLRAKL	Out PPIRs
D3ZWH2	IGLESKGKWVYKGEW	Out PPIRs
D3ZWH2	AATIAKQKAEIAASR	Out PPIRs
D3ZWJ0	PVPRRTLKMIQPSAA	Out PPIRs
D3ZWL6	DFCVKNIKQAEFGRR	Out PPIRs
D3ZWL6	MDGFRLVKLNEVIRQ	Out PPIRs
D3ZWM5	TKSVPAPKKGSKKAV	Out PPIRs
D3ZWN6	FNRFSSKKPAVPLRT	Out PPIRs
D3ZWP6	RYSLSEDKLIRQQIE	Out PPIRs
D3ZWU1	QHAGKKGKLSEHLRH	Out PPIRs
D3ZWU1	KKQAAKSKEELAQEK	Out PPIRs
D3ZX01	ICMQRLIKVDGKVRT	Out PPIRs
D3ZX01	SFDVVHVKDANGNGF	Out PPIRs
D3ZX82	RMKRLEAKYAPLHLV	Out PPIRs
D3ZX82	KMADRIRKYQILNNE	Out PPIRs
D3ZXL1	QSLRFEHKLYAQVKQ	Out PPIRs
D3ZXL5	FATKDDKKELGAARR	Out PPIRs
D3ZXP3	PKAPAGGKKASQASQ	Out PPIRs
D3ZXP3	KAPAGGKKASQASQE	Out PPIRs
D3ZXX7	VVQESGGKLTRRLAN	Out PPIRs
D3ZXZ1	KERLAAMKPLRRLGR	Out PPIRs
D3ZY40	EDVKEKRKTAEKKDK	Out PPIRs
D3ZY40	PRYEDSDKPFVDGPA	Out PPIRs
D3ZYN9	LSLPIGSKNLGQMDA	Out PPIRs
D3ZYN9	KHPPITAKVEEPLKT	Out PPIRs
D3ZYS1	SKRVDIQKKRFYLDV	Out PPIRs
D3ZYS1	YIERDNRKYYLDLKE	Out PPIRs
D3ZYS7	LRINSGGKLPNFGFV	Out PPIRs
D3ZYV1	KKVHIASKLRMEERE	Out PPIRs
D3ZYW7	KRYDWTGKNWVYSHD	Out PPIRs
D3ZZ44	RQEEKHKKAVAAAAG	Out PPIRs
D3ZZK5	QKTHTGEKPYGCEEC	Out PPIRs
D3ZZN3	GRVVELKKIVDEAVK	Out PPIRs
D3ZZN3	TAVRLLLKFGDAWVK	Out PPIRs
D3ZZN3	AVATKIAKYAVPDQI	Out PPIRs
D3ZZN3	PDQILVVKRLPKTRS	Out PPIRs
D3ZZQ0	RQVRIQLKDHIDRTK	Out PPIRs
D3ZZS8	KLLRIFPKEMLKRIP	Out PPIRs
D3ZZS8	IFPKEMLKRIPQSVT	Out PPIRs
D3ZZV1	KNYEHLFKVNDKSVG	Out PPIRs
D3ZZZ0	KTAEVAGKTLGRGRK	Out PPIRs
D3ZZZ9	REPNEDCKPRHIEWE	Out PPIRs
D3ZZZ9	RNKELIGKHAIPNLV	Out PPIRs
D4A001	VPPTDKSKSTINFSY	Out PPIRs
D4A058	DKVFSPSKPNNILHY	Out PPIRs
D4A081	PYVLVDRKFQPFKPF	Out PPIRs
D4A0A1	SRHHDSAKTEALQEE	Out PPIRs
D4A0B4	TFPKEERKSVSGKAS	Out PPIRs
D4A0B4	ERKSVSGKASIKLSE	Out PPIRs
D4A0D9	GAGSHGAKANQISPS	Out PPIRs
D4A0D9	SPSNSSLKNPQAGVS	Out PPIRs
D4A0D9	QQNVPRAKLDQAPKV	Out PPIRs
D4A0D9	SRIIPSEKPSSTLQY	Out PPIRs
D4A0H4	MNEKELTKTIKSLLD	Out PPIRs
D4A0W4	ALPQYGEKRGAFLKR	Out PPIRs
D4A0W4	GPALHAAKRIKVEKD	Out PPIRs
D4A0W4	GPGRPSSKEGRRSDT	Out PPIRs
D4A133	SALSRDIKWEFIPSK	Out PPIRs
D4A133	KWEFIPSKNLRVGSH	Out PPIRs
D4A133	VNENSLIKHKIMLPP	Out PPIRs
D4A133	ENSLIKHKIMLPPRS	Out PPIRs
D4A133	QVRPVTEKLPANHPL	Out PPIRs
D4A133	LEVAKLIKDDFLQQN	Out PPIRs
D4A133	HMGEILYKLSSMKFK	Out PPIRs
D4A133	KLSSMKFKDPVKDGE	Out PPIRs
D4A133	MKFKDPVKDGEAKIK	Out PPIRs
D4A133	KDGEAKIKADYAQLL	Out PPIRs
D4A1G1	MYTEGEAKKRGLVGW	Out PPIRs
D4A1G1	RGLVGWVKNTSKGTV	Out PPIRs
D4A1G1	QVQGPEEKVNSMKSW	Out PPIRs
D4A1G1	SMKSWLSKVGSPSSR	Out PPIRs
D4A1G1	RADFSNEKTISKLEY	Out PPIRs
D4A1H0	NVNSFQRKFVNEVRR	Out PPIRs
D4A1H0	TLETTLEKLEGELQE	Out PPIRs
D4A1H0	QSHQALKKSFLELTE	Out PPIRs
D4A1H0	FLELTELKYLLKKTQ	Out PPIRs
D4A1J4	ATDINEAKLQELENY	Out PPIRs
D4A1J8	TDAGEAAKILAEKRR	Out PPIRs
D4A1J8	GPPAFPKKSSENLSL	Out PPIRs
D4A1W8	STPKIVGKDNLEALR	Out PPIRs
D4A1W8	KQVAGVIKAIDSKYK	Out PPIRs
D4A1W8	EEILQILKAEKKEVL	Out PPIRs
D4A1W8	LLQALLSKFKGSFAS	In PPIRs
D4A224	IRFSAIDKLGQNIAV	Out PPIRs
D4A254	SGIYNVRKGKTQLHK	Out PPIRs
D4A254	IYNVRKGKTQLHKWA	Out PPIRs
D4A2C4	KRGKLAVKEEKKEAN	Out PPIRs
D4A2D7	LARMLVPKVVTALRT	Out PPIRs
D4A2G7	MPFRAPTKPPAGPKT	Out PPIRs
D4A2G9	EDEEELFKMRAKLFR	Out PPIRs
D4A2G9	ERGTGDVKLLKHKEK	Out PPIRs
D4A2G9	NAEKVAEKLEALSVR	Out PPIRs
D4A2J9	SPSVTLTKPYMTASS	Out PPIRs
D4A2J9	TARLSSGKYPKALDG	Out PPIRs
D4A2K1	TAEVDYGKLEENLNK	Out PPIRs
D4A2K1	KLEENLNKLAAFPFR	Out PPIRs
D4A2K1	RVRQAIPKDKLLIAG	Out PPIRs
D4A2K1	HPNIIGLKDSGGDVT	Out PPIRs
D4A2K1	RTGLIVHKTSKQDFQ	Out PPIRs
D4A2S4	ITFIAKVKAEDLLRK	Out PPIRs
D4A2S4	DPAYQIDKGGRVRFV	Out PPIRs
D4A2S4	VVELADPKLEVKWFK	Out PPIRs
D4A2S4	KLEVKWFKNGQEIRP	Out PPIRs
D4A2S4	TKYIFEHKGNERIMF	Out PPIRs
D4A2S4	SVDLRPLKITTPLTD	Out PPIRs
D4A2S4	PLTDQTVKLGKEVCL	Out PPIRs
D4A2S4	DQTVKLGKEVCLKCE	Out PPIRs
D4A2S4	LGKEVCLKCEISENV	Out PPIRs
D4A2S4	ERLKVVHKGRIHKLV	Out PPIRs
D4A2S4	AIWSRADKAIMEGSG	Out PPIRs
D4A2S4	GVYNINLKNEAGEAH	Out PPIRs
D4A2S4	TDLIDKTKFTITGLP	Out PPIRs
D4A2S4	TGLPTDAKIFVRVKA	Out PPIRs
D4A2S4	AKIFVRVKAINAAGA	Out PPIRs
D4A2S4	KEIIEPPKIRIPRHL	Out PPIRs
D4A2S4	IRIPRHLKQTYIRRV	Out PPIRs
D4A2S4	AERSHSGKYDLEVKV	Out PPIRs
D4A352	GGSGPPIKAEPKAPY	Out PPIRs
D4A3E1	VTHLNNVKLFGKRLN	Out PPIRs
D4A3K5	PASVAPEKPAATKKT	Out PPIRs
D4A3K5	SRIKLGLKSLVNKGT	Out PPIRs
D4A3K5	TGAAGSFKLNKKAES	Out PPIRs
D4A3P0	PARSQADKPVLAIQV	Out PPIRs
D4A3P0	FVHQTAIKRNNPRKF	Out PPIRs
D4A3T3	TDKSDGGKRKADSDS	Out PPIRs
D4A3X0	FDKAKLKKTETQEKN	Out PPIRs
D4A3X0	KETIEQEKRKIKIKH	Out PPIRs
D4A3X0	RSIAADHKDLIHDVS	Out PPIRs
D4A3X0	DVRIFTLKPVRKELT	Out PPIRs
D4A3X1	KMEEAVGKVEELTES	Out PPIRs
D4A3X1	LASTESDKPTTGRVY	Out PPIRs
D4A3X1	KREAAARKKYSLLQD	Out PPIRs
D4A411	VGRDSEDKNWALKEQ	Out PPIRs
D4A411	RTSVLFSKKNPKTAG	Out PPIRs
D4A411	PSKQGRGKPSFSRGT	Out PPIRs
D4A421	AKLIAGNKPVSFLTA	Out PPIRs
D4A4I9	KGPPVAPKPAWFRQS	Out PPIRs
D4A4I9	AWFRQSLKGLRNRVP	Out PPIRs
D4A4K6	VSEVEYKKGLENSKG	Out PPIRs
D4A4P3	EHGHGHGKMELPDYR	Out PPIRs
D4A4P3	TPLEAMQKKLAARGL	Out PPIRs
D4A4Y3	MERLELIKTPKLYVD	Out PPIRs
D4A4Y3	KEQTIKMKEEIIELS	Out PPIRs
D4A4Z0	EEEEEVGKHRGLRLR	Out PPIRs
D4A4Z0	KEQLEAAKPEPVIEE	Out PPIRs
D4A4Z4	VATAAADKYHRGNKS	Out PPIRs
D4A4Z4	ESSLSHMKPGEGPEL	Out PPIRs
D4A4Z4	TTPTPPDKLGGKQRA	Out PPIRs
D4A4Z4	PPDKLGGKQRAAFKS	Out PPIRs
D4A4Z4	GKQRAAFKSGKRVGK	Out PPIRs
D4A4Z4	RAAFKSGKRVGKPSP	Out PPIRs
D4A4Z4	DSPGMPGKDQRSMVL	Out PPIRs
D4A4Z4	PKPGTGSKLSDRPLH	Out PPIRs
D4A4Z4	SSRSLKGKLLNSKKL	Out PPIRs
D4A4Z9	ETEGILQKLQRSVEQ	Out PPIRs
D4A510	VEEVTLPKTVNTKKD	Out PPIRs
D4A510	VPEAAKGKPELQGSA	Out PPIRs
D4A510	QMLNFPDKGKEKPAD	Out PPIRs
D4A510	FPDKGKEKPADMQNF	Out PPIRs
D4A510	ESQAADEKKEPKEPR	Out PPIRs
D4A514	QRTHTGEKPYKCQEC	Out PPIRs
D4A538	MLSQIASKQAENGER	Out PPIRs
D4A540	KEFLGGLKRAKRQLW	Out PPIRs
D4A544	EIIKQLQKGVQQKRP	Out PPIRs
D4A544	LQKGVQQKRPSEAQS	Out PPIRs
D4A565	GKRLFVIKPSLYYDA	Out PPIRs
D4A565	TFYDGPEKNYEKTLA	Out PPIRs
D4A565	EKADLRLKELEVRRL	Out PPIRs
D4A565	YQYPTPEKEFIDYSP	Out PPIRs
D4A5Q9	RHIGPGDKDRREMLQ	Out PPIRs
D4A5Q9	GLLGSSFKRTSPFLT	Out PPIRs
D4A5Q9	IRAYLDQKGERHRTV	Out PPIRs
D4A5Q9	SAYMAGMKIQPVEVD	Out PPIRs
D4A5Q9	NIDVAHLKAMVDKHK	Out PPIRs
D4A5Q9	MMGGKGLKEATEIAI	Out PPIRs
D4A5Q9	ILDTRPFKKSANIEA	Out PPIRs
D4A5Q9	AFPLPFVKPENKFWP	Out PPIRs
D4A5U3	PSESARTKAVFSISG	Out PPIRs
D4A5U3	VDTYSIGKYISTKAV	Out PPIRs
D4A5U3	KEPSISGKFKVTGVL	Out PPIRs
D4A5U3	SQYDRYLKADNMIRI	Out PPIRs
D4A5X8	NFCVKNIKQAEFGRR	Out PPIRs
D4A5X8	RKRAQGEKPLAGAKI	Out PPIRs
D4A5X8	LTHWVYKKYPNVFKK	Out PPIRs
D4A5X8	KKYPNVFKKIRGIVE	Out PPIRs
D4A5X8	HRLYQLSKAGKLCVP	Out PPIRs
D4A5X8	MDGFRVVKLNEVIRQ	Out PPIRs
D4A5X8	NAPEGRYKQDVYLLP	Out PPIRs
D4A631	LEKILADKEVKKAHH	Out PPIRs
D4A648	TILQSTLKGLEYLHF	Out PPIRs
D4A659	GAITQPLKKLKINVF	Out PPIRs
D4A678	EALFHSHKRLERNLA	Out PPIRs
D4A678	ELCAKADKLMVSHSA	Out PPIRs
D4A678	PLATRKKKLIDLLKL	Out PPIRs
D4A678	DVLGRIWKHLPEIIK	Out PPIRs
D4A6C5	VVREVQQKYNMGLPV	Out PPIRs
D4A6D9	PKPLVPSKPALPRKP	Out PPIRs
D4A6E8	ETYTAEKKPPPPELD	Out PPIRs
D4A6E8	DDAPQNAKKARLLPE	Out PPIRs
D4A6K9	ASQLGVYKAFVDNYK	Out PPIRs
D4A6K9	DNNEIVDKIMGKGQI	Out PPIRs
D4A6T8	SREMTRGKFLNILEK	Out PPIRs
D4A6X1	PPHYPGGKRKRSSAP	Out PPIRs
D4A6X1	YIKISIGKKSVSDQD	Out PPIRs
D4A6X1	DLLSKDEKIGETVID	Out PPIRs
D4A6Y1	KNLILSGKNSQLLSQ	Out PPIRs
D4A6Y1	QSTPLTGKPSKSQFC	Out PPIRs
D4A758	LVVLNNLKKMVNLKS	Out PPIRs
D4A777	LASLDGEKLEFLKND	Out PPIRs
D4A781	IVENAVQKELRLLRG	Out PPIRs
D4A781	VCYAKELKEGFVEYT	Out PPIRs
D4A781	LGGILKAKLEEHFKN	Out PPIRs
D4A781	AKLEEHFKNQELRQV	Out PPIRs
D4A7D6	SQSQSLGKGPGPRTD	Out PPIRs
D4A7D6	VQRGLGRKPLDISVA	Out PPIRs
D4A7J8	LVAPVVKKPHIYYGS	Out PPIRs
D4A7N1	EKNAELYKLSSQQFH	Out PPIRs
D4A7S4	HQAKDLMKMLKDKHR	Out PPIRs
D4A7S4	KDLMKMLKDKHRPLG	Out PPIRs
D4A7V6	SNLKQVKKNGIVDRL	Out PPIRs
D4A7Y7	RSSLEEHKERCHNYL	Out PPIRs
D4A820	ERWKQLRKFTLLALR	Out PPIRs
D4A820	FLPYSLGKRVCLGEG	In PPIRs
D4A830	ELGHPRSKDYRLFFK	Out PPIRs
D4A830	KDYRLFFKHVAGHYI	Out PPIRs
D4A830	PFHDIPLKADCEEEH	Out PPIRs
D4A830	KARNDEYKASFNMVV	Out PPIRs
D4A830	IPRWTNAKMEIATEE	Out PPIRs
D4A830	NPIKQDTKNGRLRYT	Out PPIRs
D4A830	VNWFRLYKVPDGKPE	Out PPIRs
D4A830	LYKVPDGKPENKFAF	Out PPIRs
D4A830	FAFNGEFKNKAFALE	In PPIRs
D4A830	FNGEFKNKAFALEVI	Out PPIRs
D4A870	AVGIIVNKQVKGKIL	Out PPIRs
D4A8C8	PHDSEPGKGRLVRED	Out PPIRs
D4A8D5	DAGNAPLKILAQDGE	Out PPIRs
D4A8D5	QPIDIQMKSRMDGTY	Out PPIRs
D4A8D5	PRSPFKVKVLPTYDA	Out PPIRs
D4A8D5	ILVKYNDKHIPGSPF	Out PPIRs
D4A8D5	GVHTVSVKYRGQHVT	Out PPIRs
D4A8J3	KIRQHQRKLKALKKI	Out PPIRs
D4A8J3	RQHQRKLKALKKIKP	Out PPIRs
D4A8R0	IIQKRTKKFIRHQSD	Out PPIRs
D4A8R0	MLPSCFRKFLVHNVK	Out PPIRs
D4A8X8	SMLVLECKKATSKAA	Out PPIRs
D4A913	QVAEAGVKPVRLKER	Out PPIRs
D4A930	QLQQIAAKQKREQML	Out PPIRs
D4A930	QQIAAKQKREQMLQN	Out PPIRs
D4A930	KQDFTNSKLLMMPSV	Out PPIRs
D4A930	MLDYGNTKPLSHYKA	Out PPIRs
D4A930	TLPPGLAKPQVPRVS	Out PPIRs
D4A962	GYGGTGKKSTNSRFE	Out PPIRs
D4A9B0	DPLAELVKFDPKHIG	Out PPIRs
D4A9C3	KATEYEKKPNVFKLK	Out PPIRs
D4A9C3	KPNVFKLKTADWRVL	Out PPIRs
D4A9G3	NLIKTVIKLAVLHRN	Out PPIRs
D4A9Z8	RAALQALKRKKRYEK	Out PPIRs
D4A9Z8	PSVALPSKPAKKKEE	Out PPIRs
D4A9Z8	LPSKPAKKKEEEDDD	Out PPIRs
D4AAI2	ERRRKEIKESWHRAQ	Out PPIRs
D4AAI2	VADAKTQKQELEDTK	Out PPIRs
D4AAI2	KQELEDTKVTALRQI	Out PPIRs
D4AAR2	SLRNRDVKEALRKAT	Out PPIRs
D4AAR7	VQHHLHDKLRCHESE	Out PPIRs
D4AAR7	HKHLRGFKESNFQEV	Out PPIRs
D4AAR7	TVAKVLTKLQAVKAL	Out PPIRs
D4AAT4	FLNGLTGKPVMVKLK	Out PPIRs
D4AB33	SSLREHQKIHTRGNP	Out PPIRs
D4AB75	LRTHTGEKPYKCEFC	Out PPIRs
D4ABT8	EEPEMDPKSRDLLVQ	Out PPIRs
D4ABY2	AVSKMLNKFTKSGLK	Out PPIRs
D4AC12	KFMDASNKNVIAEHE	Out PPIRs
D4AC23	LGPRGMDKLIVDGRG	Out PPIRs
D4AC23	QLAVNKIKEIAVTVK	Out PPIRs
D4AC23	SKLISQQKVFFAKMV	Out PPIRs
D4AC23	KIHQSGAKVILSKLP	Out PPIRs
D4ACB6	KSNVLKLKTADWRVF	Out PPIRs
D4ACB8	MVINRLEKLFVTNDA	Out PPIRs
D4ACC2	RQLTVQLKSQKFLGH	Out PPIRs
D4ACD2	QKAFGTDKIRTLESG	Out PPIRs
D4ACD2	SKTVKTEKPLLGPDA	Out PPIRs
D4ACF5	YTDTPLEKPLKLVLK	Out PPIRs
D4ACG2	DNEDQVVKVLRDGQK	Out PPIRs
D4ACL8	HTKHTLNKIASGFFL	Out PPIRs
D4ACM9	AVPVRNEKGEISMEK	Out PPIRs
D4ACM9	KELEQEAKRMAEERR	Out PPIRs
D4ACZ2	YYETGSIKPGVIGGS	Out PPIRs
D4ACZ2	ATPKVVDKIAEYKRQ	Out PPIRs
D4AD08	AEIRRFIKAYKKFGL	Out PPIRs
D4AD29	HGTNIPFKRLSVVFG	Out PPIRs
D4AD31	VKYYYSGKREKVLNV	Out PPIRs
D4AD31	ISQRTPGKRPIKRPA	Out PPIRs
D4AD37	TREGAEDKMTSGDVL	Out PPIRs
D4ADF5	RLAELQAKHGDPGDA	Out PPIRs
D4ADF5	TVKFNRRKVMDSDED	Out PPIRs
D4ADG2	RKRLFPVKLEGPLPA	Out PPIRs
D4ADG2	LLRSETIKGPLHIKT	Out PPIRs
D4ADU3	RATSRPRKAEPHSFR	Out PPIRs
D4ADU3	QENQSSVKFVQDTSK	Out PPIRs
D4AE00	VAMIARGKNASDLFP	Out PPIRs
D4AE00	STFQRGLKDPNQLIR	Out PPIRs
D4AE41	ALEAVFGKYGRIVEI	Out PPIRs
D4AE79	FTAKQLEKLAKKAEK	Out PPIRs
D4AE79	YAENAIRKKNEGVNW	Out PPIRs
D4AEH9	SEPKEHLKIIQDPEF	Out PPIRs
D4AEH9	RLAGHGPKLGPVTRK	Out PPIRs
D4AEH9	YLWAHMKKYTEITAT	Out PPIRs
D4AEH9	RIQLHESKIVKQAGV	Out PPIRs
D4AEH9	CRLNEITKEKEQCCA	Out PPIRs
D4AEH9	ALEIAEGKLLGPLGM	Out PPIRs
D4AEL2	DLPDGGEKRSHILNE	Out PPIRs
D6RIA3	EPRESMGKGGGSRVL	Out PPIRs
E7EW31	NSTAKPFKRTEIRLP	Out PPIRs
E9PAV3	NILFVITKPDVYKSP	Out PPIRs
E9PAV3	YIVFGEAKIEDLSQQ	Out PPIRs
E9PAV3	AQLAAAEKFKVQGEA	Out PPIRs
E9PST5	EEVTLDGKPLQALRV	Out PPIRs
E9PST5	SALVKRLKGALMLEN	Out PPIRs
E9PST5	RVRQARAKLPEYSQA	Out PPIRs
E9PST5	PEKVVDEKPPIIRSQ	Out PPIRs
E9PST5	PIIRSQEKDELEKGG	Out PPIRs
E9PST5	QEKDELEKGGRVTRS	Out PPIRs
E9PST5	LPEHSAQKGAESERE	Out PPIRs
E9PST5	REELAPAKGITEESV	Out PPIRs
E9PSX7	DAGTREGKPDFIKVK	Out PPIRs
E9PT49	QKVPHSGKTESSTAG	Out PPIRs
E9PT49	LVEDRFRKPHAFAVP	Out PPIRs
E9PTK9	GEPLNKDKIEELKKN	Out PPIRs
E9PTK9	KDKIEELKKNREEQV	Out PPIRs
E9PTN6	TVDGPSGKLWRDGHG	Out PPIRs
E9PTU4	GKKVTVGKDDIQKMN	Out PPIRs
E9PTU4	HLPIYSEKIVDMYKG	Out PPIRs
E9PTU4	VGRDVVQKAQTKEQA	Out PPIRs
E9PTU4	VVQKAQTKEQADFAI	Out PPIRs
E9PTU4	WILSRVNKALDKTHR	Out PPIRs
E9PTU4	WFPKATDKSFVEKLC	In PPIRs
E9PTU4	KPKQLKDKTEFSIIH	Out PPIRs
E9PTU4	LYKEQLGKLMTTLRN	Out PPIRs
E9PTU4	NHEKRSGKLDAFLVL	Out PPIRs
E9PTU4	QQQLTAMKVIQRNCA	Out PPIRs
E9PTU4	QWWRLFTKVKPLLQV	Out PPIRs
E9PTU4	KIKERQQKAESELKE	Out PPIRs
E9PTU4	QKAESELKELEQRHT	Out PPIRs
E9PTU4	MRVRLAAKKQELEEI	Out PPIRs
E9PTU4	RVRLAAKKQELEEIL	Out PPIRs
E9PTU4	VMDDQNNKLSKERKL	Out PPIRs
E9PTU4	EKAKNLTKLKSKHES	Out PPIRs
E9PTU4	AKNLTKLKSKHESMI	Out PPIRs
E9PTU4	NLTKLKSKHESMISE	Out PPIRs
E9PTU4	KSRQELEKLKRKLEG	Out PPIRs
E9PTU4	ELKMQLAKKEEELQA	Out PPIRs
E9PTU4	LKMQLAKKEEELQAA	Out PPIRs
E9PTU4	EQEVTMLKKALDEET	Out PPIRs
E9PTU4	QEVTMLKKALDEETR	Out PPIRs
E9PTU4	QVQEMRQKHTQAVEE	Out PPIRs
E9PTU4	KSKQTLEKENADLAG	Out PPIRs
E9PTU4	LRVLGQAKQEVEHKK	Out PPIRs
E9PTU4	EVEHKKKKLEGQLQE	Out PPIRs
E9PTU4	QLQELQSKCSDGERA	Out PPIRs
E9PTU4	ARTELSDKVHKLQNE	Out PPIRs
E9PTU4	MLNEAEGKAIKLAKE	Out PPIRs
E9PTU4	GKAIKLAKEVASLGS	Out PPIRs
E9PTU4	LQEETRQKLNVSTKL	Out PPIRs
E9PTU4	QKLNVSTKLRQLEDE	Out PPIRs
E9PTU4	LDEEMEAKQNLERHV	Out PPIRs
E9PTU4	IEVMEEGKKRLQKEM	Out PPIRs
E9PTU4	EGKKRLQKEMEGLGQ	Out PPIRs
E9PTU4	LGQQYEEKAAAYDKL	Out PPIRs
E9PTU4	EKAAAYDKLEKTKNR	Out PPIRs
E9PTU4	QLVSNLEKKQKKFDQ	Out PPIRs
E9PTU4	DQLLAEEKNISSKYA	Out PPIRs
E9PTU4	LEEALEAKEELERTN	Out PPIRs
E9PTU4	ERTNKMLKAEMEDLV	Out PPIRs
E9PTU4	MEDLVSSKDDVGKNV	Out PPIRs
E9PTU4	SSKDDVGKNVHELEK	Out PPIRs
E9PTU4	KNVHELEKSKRALET	Out PPIRs
E9PTU4	EVNMQALKGQFERDL	Out PPIRs
E9PTU4	TELEDERKQRALAAA	Out PPIRs
E9PTU4	LAAAAKKKLEGDLKD	Out PPIRs
E9PTU4	KKLEGDLKDLELQAD	Out PPIRs
E9PTU4	KGREEAIKQLRKLQA	Out PPIRs
E9PTU4	RKLQAQMKDFQRELD	Out PPIRs
E9PTU4	DEIFATSKENEKKAK	Out PPIRs
E9PTU4	KENEKKAKSLEAELM	Out PPIRs
E9PTU4	RKQADLEKEELAEEL	Out PPIRs
E9PTU4	QNKELRSKLQEVEGA	Out PPIRs
E9PTU4	QEVEGAVKAKLKSTV	Out PPIRs
E9PTU4	REKQAATKLLKQKDK	Out PPIRs
E9PTU4	KQKDKKLKEVLLQVE	Out PPIRs
E9PTU4	RKMVEQYKEQAEKGN	Out PPIRs
E9PV24	AVTSKGDKELLIGKE	Out PPIRs
E9PV66	KDSGGTKKGVTTGTS	Out PPIRs
E9PV66	EQLGTAEKEGGGPPK	Out PPIRs
E9PV86	EQKAYVLKNKQLTGP	Out PPIRs
E9PV87	SIPPASRKGNAGVKK	Out PPIRs
E9PV87	RKGNAGVKKPNVAIV	Out PPIRs
E9PV87	CGQNLATKRPGDLFL	Out PPIRs
E9PVB3	LSFFVTQKQNLDTTS	Out PPIRs
E9PVX6	IMETPKQKLDFIGNS	Out PPIRs
E9PVX6	IGNSTGHKRRPRTPK	Out PPIRs
E9PVX6	AIYVTRGKRQQRSCK	Out PPIRs
E9PVX6	LKSTQQQKPDSVKPL	Out PPIRs
E9PVX6	KKRAASSKRHVSPEP	Out PPIRs
E9PW83	TELEEQYKKEKLSLE	Out PPIRs
E9PW83	ELEEQYKKEKLSLEE	Out PPIRs
E9PXN7	YVPRLFSKYTDTMTF	Out PPIRs
E9PY61	APGPGERKVERTGKI	Out PPIRs
E9PY61	RKVERTGKITMTTLR	Out PPIRs
E9PY61	MPGRARIKAQEEAEG	Out PPIRs
E9PYH6	AKEEDKEKMKLKEPG	Out PPIRs
E9PYH6	EEDKEKMKLKEPGML	Out PPIRs
E9PYL2	AAGAGGYKGKGDGSE	Out PPIRs
E9PYL2	VHYGAGAKELGAFLQ	Out PPIRs
E9PYL2	PEPPAPEKPSPPRPV	Out PPIRs
E9PYT0	YILVYSAKRKASMGM	Out PPIRs
E9PZJ8	NEEVADLKLKRSKLH	Out PPIRs
E9PZJ8	IVKFLNEKLEKNKMQ	Out PPIRs
E9PZJ8	FLNEKLEKNKMQNIN	Out PPIRs
E9PZJ8	NEKLEKNKMQNINED	Out PPIRs
E9PZJ8	HALKQVQKSRNKQVR	Out PPIRs
E9PZJ8	QVQKSRNKQVRELFS	Out PPIRs
E9PZM7	SNKMDGKKNATVKTN	Out PPIRs
E9PZQ0	WGEAEGGKDGTAKEG	Out PPIRs
E9PZQ0	GGKDGTAKEGTPGGT	Out PPIRs
E9PZQ0	LDARTVMKSGPEIVK	Out PPIRs
E9PZQ0	KSGPEIVKAGLRSFF	Out PPIRs
E9PZQ1	KKLEEFLKSCKSRSV	Out PPIRs
E9PZQ1	SCKSRSVKAQVERVG	Out PPIRs
E9Q0B6	SLDLEALKQEEPDVQ	Out PPIRs
E9Q0B6	MPSEHSLKQIFQAIL	Out PPIRs
E9Q0V6	PPTSPMEKICKSRLS	Out PPIRs
E9Q0V6	SPMEKICKSRLSFDL	Out PPIRs
E9Q1W3	LAAKANSKNASDVMY	Out PPIRs
E9Q1W3	NASDVMYKKDYEKSK	Out PPIRs
E9Q1W3	ASDVMYKKDYEKSKG	Out PPIRs
E9Q1W3	HYKKDYEKAKGKMVG	Out PPIRs
E9Q1W3	NISDVCYKRDWHDLI	Out PPIRs
E9Q1W3	AADIFSEKKYRTKIE	Out PPIRs
E9Q1W3	KQSDVAYKKDAKENL	Out PPIRs
E9Q1W3	QSDVAYKKDAKENLH	Out PPIRs
E9Q1W3	VADRPDIKKATQAAK	Out PPIRs
E9Q226	DICPTNWKRIVLGAI	Out PPIRs
E9Q264	EDECSELKKEIYDLE	Out PPIRs
E9Q264	KKLIEQEKTEVQVRL	Out PPIRs
E9Q286	FSKQKNEKELRHIGT	Out PPIRs
E9Q2E4	SSEKQTKKQKVATMA	Out PPIRs
E9Q2E4	YINLEFLKAHTMYQV	Out PPIRs
E9Q309	KGETDFAKGFWAGVE	Out PPIRs
E9Q394	ATAEPRKKDASHCIK	Out PPIRs
E9Q394	LPEAFLDKGVTDLQE	Out PPIRs
E9Q394	SSKKSKEKEKEKDKI	Out PPIRs
E9Q394	DKIKEKEKDSKEKEK	Out PPIRs
E9Q394	KEKEKDSKEKEKDKK	Out PPIRs
E9Q3I3	IDSLSVLKSSFKRKS	Out PPIRs
E9Q3I3	SVLKSSFKRKSASNL	Out PPIRs
E9Q3M9	EGDVAPPKKIMAPPE	Out PPIRs
E9Q3M9	GDVAPPKKIMAPPER	Out PPIRs
E9Q3M9	LPKPQDRKTMGGDPQ	Out PPIRs
E9Q3M9	WITMARQKRRGAPDL	Out PPIRs
E9Q3S4	QYLSSRKKESWTARV	Out PPIRs
E9Q401	AFAFRSSKEKLDVGV	Out PPIRs
E9Q401	AFRSSKEKLDVGVRK	Out PPIRs
E9Q401	SQEAMVDKLAENAHN	Out PPIRs
E9Q414	AYGSTISKRVTWRYD	Out PPIRs
E9Q450	ALMAAEDKYSQKEDK	Out PPIRs
E9Q4R5	VYSLRNHKKSHNEEK	Out PPIRs
E9Q4R5	KKSHNEEKLYECKQC	Out PPIRs
E9Q4R5	EEKLYECKQCGKAFK	Out PPIRs
E9Q4R5	KQCGKAFKYISSLRN	Out PPIRs
E9Q4Z2	SPSREDRKQAHIKRQ	Out PPIRs
E9Q4Z2	HLYLGAAKVKEGLEV	Out PPIRs
E9Q512	DQLSKSEKNNFDIQK	Out PPIRs
E9Q557	RSLCEEVKRLKNTLA	Out PPIRs
E9Q585	AEAIHSGKKKEAMVQ	Out PPIRs
E9Q585	EAIHSGKKKEAMVQC	Out PPIRs
E9Q5F9	CNENVKHKTKEYIKK	Out PPIRs
E9Q5F9	ENVKHKTKEYIKKYM	Out PPIRs
E9Q5G3	VRKPVIKKGSQTNLK	Out PPIRs
E9Q5G3	LMTEDLNKKCLAFKA	Out PPIRs
E9Q5K9	NKRIVSTKGKSVTEY	Out PPIRs
E9Q5M6	KMLKEKEKLERRMKL	Out PPIRs
E9Q5M6	EKLERRMKLAEEREA	Out PPIRs
E9Q5M6	KFANFLMKVLKKKIK	Out PPIRs
E9Q5M6	NFLMKVLKKKIKRAK	Out PPIRs
E9Q5M6	VRWDLMMKTKEHTKK	Out PPIRs
E9Q616	EGLEGKLKGPQITGP	Out PPIRs
E9Q616	GMDACASKIEGSITG	Out PPIRs
E9Q616	QGPELHMKMPKIKMP	Out PPIRs
E9Q616	PDIDLNLKGPKVKGD	Out PPIRs
E9Q616	PNLEGDFKGPKVDIK	Out PPIRs
E9Q616	EGDFKGPKVDIKAPD	Out PPIRs
E9Q616	KLKGPKFKMPDLHLK	Out PPIRs
E9Q616	KMPDLHLKAPKISMP	Out PPIRs
E9Q616	DLHLKGPKVKGDVDA	Out PPIRs
E9Q6R4	PPLSSTGKKKELEGK	Out PPIRs
E9Q7L1	ISFKLKSKTTSWEDK	Out PPIRs
E9Q7L1	KTTSWEDKLKLAHFA	Out PPIRs
E9Q7P1	ERGPPGEKGERGLDG	Out PPIRs
E9Q7X6	STVFISLKTTFALAS	Out PPIRs
E9Q7X6	DLADRIQKYVNSCRS	Out PPIRs
E9Q8D0	GGKIAPEKTKSNEDN	Out PPIRs
E9Q8D0	KIAPEKTKSNEDNAK	Out PPIRs
E9Q8D0	KSNEDNAKELENRPQ	Out PPIRs
E9Q8L9	RLSDSSTKDSMKSMS	Out PPIRs
E9Q8V6	NLHQQLAKLQQRPRD	Out PPIRs
E9Q8V6	FLQARKNKLPSKPSS	Out PPIRs
E9Q8X5	YKCMVCKKIFMLAAS	Out PPIRs
E9Q9K5	LKGEKPEKTATHKEK	Out PPIRs
E9Q9K5	PEKTATHKEKLEKKE	Out PPIRs
E9Q9K5	THKEKLEKKERPETK	Out PPIRs
E9Q9K5	EKAKKEMKVGKQEKV	Out PPIRs
E9Q9K5	KKEMKVGKQEKVKPT	Out PPIRs
E9Q9K5	SEKLKKAKAEQAKEE	Out PPIRs
E9Q9K5	KAKAEQAKEEIAAAS	Out PPIRs
E9Q9K5	IAAASTKKALHGKKE	Out PPIRs
E9QA15	RPGDVSGKRNLWEKQ	Out PPIRs
E9QA25	DISSMEKKLNGGLYC	Out PPIRs
E9QA57	QYQRGIEKALEKHLN	Out PPIRs
E9QA57	GIEKALEKHLNKKIR	Out PPIRs
E9QA57	ALEKHLNKKIREISR	Out PPIRs
E9QAH2	NSHLMRHKPIHTRDK	Out PPIRs
E9QPR7	TVTTPWMKDVRLPCN	Out PPIRs
EDK98267	RTCLEFTKLSAMNSL	Out PPIRs
EDK98267	LSAMNSLKDLFCPKV	Out PPIRs
EDK98267	DLFCPKVKINLLMYS	Out PPIRs
EDL77468	DHLHQTGKYQVIEGI	Out PPIRs
EDL85685	SRKPSDDKHFGQTPN	Out PPIRs
EDL86311	LVKTTPLKPSSLPVI	Out PPIRs
EDL86311	NTVNAALKPLETLSR	Out PPIRs
EDL86311	YFTRSFYKHILGKSV	Out PPIRs
EDL88794	PAPGTLGKEHPSSSE	Out PPIRs
EDL88794	PPRFGAQKPPIPSLF	Out PPIRs
EDL88794	GPSSQPVKPPPRPLL	Out PPIRs
EDM07364	PYLPPLEKLPHEKHH	Out PPIRs
EDM07364	FEVYGPIKRIHMVYS	Out PPIRs
EDM08856	VEDRLQEKAADTIEA	Out PPIRs
EDM11425	AAASSALKGLIQQFT	Out PPIRs
ENSMUSP00000109533	KKVPSADKRKSVFSL	Out PPIRs
ENSMUSP00000112833	LIEKKRTKLLSVLQQ	Out PPIRs
ENSRNOP00000008763	QRTHTGEKPYACTEC	Out PPIRs
ENSRNOP00000008763	QRTHTGEKPYECKQC	Out PPIRs
ENSRNOP00000008763	QRTHTGEKPYECNAC	Out PPIRs
ENSRNOP00000008763	QRTHTGEKPYKCNEC	Out PPIRs
ENSRNOP00000008763	QRTHTGEKPYECNVC	Out PPIRs
ENSRNOP00000009173	GPPQPLGKELQDGAE	Out PPIRs
ENSRNOP00000009173	SEEKLVSKFDKLPVK	Out PPIRs
ENSRNOP00000014278	VGMIAKGKNASELFP	Out PPIRs
ENSRNOP00000018413	QFKERDLKEILTLKE	Out PPIRs
ENSRNOP00000019920	ALYPKLFKPEGKAEL	Out PPIRs
ENSRNOP00000020954	SPTKDSTKLTLRLSR	Out PPIRs
ENSRNOP00000020954	FSKEVQDKDKPLKKR	Out PPIRs
ENSRNOP00000020954	KSDPELSKSEMKQNE	Out PPIRs
ENSRNOP00000020954	ESRLSESKPNENQLG	Out PPIRs
ENSRNOP00000020954	ESKSNESKLETKTET	Out PPIRs
ENSRNOP00000020954	ENRKDSGKPSTEKKP	Out PPIRs
ENSRNOP00000020954	STKSDGSKTEKLERK	Out PPIRs
ENSRNOP00000020954	NKSRPGFKSPNSKDD	Out PPIRs
ENSRNOP00000020954	EDLNKGAKPVVVLQK	Out PPIRs
ENSRNOP00000020954	EKSRSSLKSLKNKPS	Out PPIRs
ENSRNOP00000020954	KRSTVNEKPKYAEIS	Out PPIRs
ENSRNOP00000022761	SPRPAGTKPKSEVHV	Out PPIRs
ENSRNOP00000025335	LKRKLNEKPKEEKIE	Out PPIRs
ENSRNOP00000028595	QEIKITSKFRGKYLS	Out PPIRs
ENSRNOP00000030796	HMLCKEAKLEMVQKS	Out PPIRs
ENSRNOP00000034336	GRLARLIKEAVWEKI	Out PPIRs
ENSRNOP00000038008	PKDTTYKKVVFRKYL	Out PPIRs
ENSRNOP00000048620	CKIDREGKPRKVVGC	Out PPIRs
ENSRNOP00000051839	MSLDDIIKLNRSQRG	Out PPIRs
ENSRNOP00000051839	ERKADALKAMKQYNG	Out PPIRs
ENSRNOP00000051839	ADALKAMKQYNGVPL	Out PPIRs
ENSRNOP00000051839	RGTGRNSKQQLSAEE	Out PPIRs
ENSRNOP00000053523	KFQGKIAKLENVPKE	Out PPIRs
F1LM55	IPPLFPQKPLSLFQT	Out PPIRs
F1LM60	VAAIGDQKFEVITNS	Out PPIRs
F1LM60	DDVSSALKRFLRDLP	Out PPIRs
F1LM60	VRSHRPEKEWPVKSL	Out PPIRs
F1LMA0	IRTHTGEKPYECKVC	Out PPIRs
F1LMA0	MRTHTGEKPYECKEC	Out PPIRs
F1LMV6	DRWQKIDKQIDFRLW	Out PPIRs
F1LMY4	KQRSEGEKVRVGDDL	Out PPIRs
F1LMY4	RLHLQPIKEYRREGP	Out PPIRs
F1LMY4	DGALVQPKMSASFVP	Out PPIRs
F1LMY4	EKARDREKAQELLKF	Out PPIRs
F1LMY4	SKKAVWHKLLSKQRR	Out PPIRs
F1LNF0	IQRMNPPKFSKAEDM	Out PPIRs
F1LNF0	WFPKATDKSFVEKVA	Out PPIRs
F1LNF0	NHEKRAGKLEPRLVL	Out PPIRs
F1LNF0	QWWRLFIKVKPLLQV	Out PPIRs
F1LNF0	AEEGARQKLQLEKVT	Out PPIRs
F1LNF0	RQKLQLEKVTTEAKM	Out PPIRs
F1LNF0	QAAEEEEKVKSLNKL	Out PPIRs
F1LNF0	SLNKLRVKYEATIAD	Out PPIRs
F1LNF0	KGRQELEKLKRRLDG	Out PPIRs
F1LNF0	ALSEAESKAIRLSKE	Out PPIRs
F1LNF0	DQLLAEEKAAVLRAV	Out PPIRs
F1LNF0	LTAAEDAKLRLEVTV	Out PPIRs
F1LNF0	LAMAARKKLELELEE	Out PPIRs
F1LNF0	TSAAGQGKEEAVKQL	Out PPIRs
F1LNF0	KKMQAQMKELWREVE	Out PPIRs
F1LNF0	RERILSGKLVRRAEK	Out PPIRs
F1LNF0	QLRDQLEKSNLRLKQ	Out PPIRs
F1LNH3	SDRASFTKSLQGIRS	Out PPIRs
F1LNH3	FAYNQLIKESRRQKT	Out PPIRs
F1LNH3	RAAIFREKDFDSLAQ	Out PPIRs
F1LNL2	DILNSAGKMDKMRLL	Out PPIRs
F1LNR1	SRSSSPGKLLGSGYG	Out PPIRs
F1LNW6	ASSCDFVKRHFFSDY	Out PPIRs
F1LP26	RRLTAEQKKRSYSEP	Out PPIRs
F1LP26	RLTAEQKKRSYSEPE	Out PPIRs
F1LP64	ERSAKPTKLASKSAT	Out PPIRs
F1LP64	NRGSQALKFFNTHQL	Out PPIRs
F1LP64	QWKGGPVKIDPLALV	Out PPIRs
F1LPG2	MHAFPYIKTRIRVSQ	Out PPIRs
F1LPG5	LLQYNDPKRQTHIED	Out PPIRs
F1LPG5	ERLIQEGKLDRKFSI	Out PPIRs
F1LPQ2	ILTRLEEKNLTVDKL	Out PPIRs
F1LPQ2	WKIRIEEKLGKKVIE	Out PPIRs
F1LPQ2	RIEEKLGKKVIELTG	Out PPIRs
F1LQ48	TLKIEYAKPTRLNVF	Out PPIRs
F1LQ48	SVKVFSGKSERSSSG	Out PPIRs
F1LQV3	AEHSGASKPPLSSST	Out PPIRs
F1LRH4	RETEDYSKQALSLAR	Out PPIRs
F1LRH4	SSFQAEAKRIRQKAD	Out PPIRs
F1LRU2	VESEAPEKEIFPKEW	Out PPIRs
F1LRV9	ERIEAQNKPFDAKSS	Out PPIRs
F1LRV9	QNKPFDAKSSVFVVD	Out PPIRs
F1LRV9	SVFVVDAKESFVKAT	Out PPIRs
F1LRV9	EGGKVTAKTEGGATV	Out PPIRs
F1LRV9	GGATVTVKDDQVFPM	Out PPIRs
F1LRV9	LEAFGNAKTVRNDNS	Out PPIRs
F1LRV9	IETYLLEKSRVTFQL	Out PPIRs
F1LRV9	SRVTFQLKAERSYHI	Out PPIRs
F1LRV9	VMHYGNMKFKQKQRE	Out PPIRs
F1LRV9	DGTEVADKAAYLQNL	Out PPIRs
F1LRV9	LNSADLLKALCYPRV	Out PPIRs
F1LRV9	ALCYPRVKVGNEYVT	Out PPIRs
F1LRV9	VLEQEEYKKEGIEWE	Out PPIRs
F1LRV9	GKSNNFQKPKPAKGK	Out PPIRs
F1LRV9	SNNFQKPKPAKGKVE	Out PPIRs
F1LRV9	AGWLDKNKDPLNETV	Out PPIRs
F1LRV9	LFRENLNKLMTNLRS	Out PPIRs
F1LRV9	ADFKQRYKVLNASAI	Out PPIRs
F1LRV9	DSKKASEKLLGSIDI	Out PPIRs
F1LRV9	DIDHTQYKFGHTKVF	Out PPIRs
F1LRV9	QYKFGHTKVFFKAGL	Out PPIRs
F1LRV9	LARVEYQKMVERRES	Out PPIRs
F1LRV9	VRAFMNVKHWPWMKL	Out PPIRs
F1LRV9	PWMKLYFKIKPLLKS	Out PPIRs
F1LRV9	FKIKPLLKSAETEKE	Out PPIRs
F1LRV9	LKSAETEKEMANMKE	Out PPIRs
F1LRV9	EKEMANMKEEFEKTK	Out PPIRs
F1LRV9	NMKEEFEKTKENLAK	Out PPIRs
F1LRV9	KTKENLAKAEAKRKE	Out PPIRs
F1LRV9	KRKELEEKMVALMQE	Out PPIRs
F1LRV9	ERCDQLIKTKIQLEA	Out PPIRs
F1LRV9	CDQLIKTKIQLEAKI	Out PPIRs
F1LRV9	IQLEAKIKEVTERAE	Out PPIRs
F1LRV9	INAELTAKKRKLEDE	Out PPIRs
F1LRV9	DLELTLAKVEKEKHA	Out PPIRs
F1LRV9	LTLAKVEKEKHATEN	Out PPIRs
F1LRV9	EKHATENKVKNLTEE	Out PPIRs
F1LRV9	GLDETIAKLTKEKKA	Out PPIRs
F1LRV9	DLQAEEDKVNTLTKA	Out PPIRs
F1LRV9	DKVNTLTKAKIKLEQ	Out PPIRs
F1LRV9	TLTKAKIKLEQQVDD	Out PPIRs
F1LRV9	DLERAKRKLEGDLKL	Out PPIRs
F1LRV9	TMDVENDKQQLDEKL	Out PPIRs
F1LRV9	DKQQLDEKLKKKEFE	Out PPIRs
F1LRV9	QLDEKLKKKEFEMSN	Out PPIRs
F1LRV9	LDEKLKKKEFEMSNL	Out PPIRs
F1LRV9	EMSNLQSKIEDEQAL	Out PPIRs
F1LRV9	ALGMQLQKKIKELQA	Out PPIRs
F1LRV9	MQLQKKIKELQARIE	Out PPIRs
F1LRV9	SAQIEMNKKREAEFQ	Out PPIRs
F1LRV9	AQIEMNKKREAEFQK	Out PPIRs
F1LRV9	KREAEFQKMRRDLEE	Out PPIRs
F1LRV9	TAATLRKKHADSVAE	Out PPIRs
F1LRV9	RVKQKLEKEKSEMKM	Out PPIRs
F1LRV9	SNMEVISKSKGNLEK	Out PPIRs
F1LRV9	KSKGNLEKMCRTLED	Out PPIRs
F1LRV9	EDQVSELKTKEEEQQ	Out PPIRs
F1LRV9	QVSELKTKEEEQQRL	Out PPIRs
F1LRV9	YSRQLDEKDSLVSQL	Out PPIRs
F1LRV9	VSQLSRGKQAFTQQI	Out PPIRs
F1LRV9	TQQIEELKRQLEEEV	Out PPIRs
F1LRV9	YEEEQEAKAELQRAM	Out PPIRs
F1LRV9	ELQRAMSKANSEVAQ	Out PPIRs
F1LRV9	HVEAVNAKCASLEKT	Out PPIRs
F1LRV9	KKQRNFDKILAEWKQ	Out PPIRs
F1LRV9	DKILAEWKQKYEETH	Out PPIRs
F1LRV9	ILAEWKQKYEETHAE	Out PPIRs
F1LRV9	AELEASQKESRSLST	Out PPIRs
F1LRV9	SLSTELFKIKNAYEE	Out PPIRs
F1LRV9	STELFKIKNAYEESL	Out PPIRs
F1LRV9	LDQLETLKRENKNLQ	Out PPIRs
F1LRV9	ETLKRENKNLQQEIS	Out PPIRs
F1LRV9	HELEKIKKQIEQEKS	Out PPIRs
F1LRV9	KKQIEQEKSELQAAL	Out PPIRs
F1LRV9	SLEHEEGKILRIQLE	Out PPIRs
F1LRV9	QLELNQVKSEIDRKI	Out PPIRs
F1LRV9	IDRKIAEKDEEIDQL	Out PPIRs
F1LRV9	DAIRIKKKMEGDLNE	Out PPIRs
F1LRV9	RNTQGILKDTQLHLD	Out PPIRs
F1LRV9	LRGQEDLKEQLAMVE	Out PPIRs
F1LRV9	SLINTKKKLETDISQ	Out PPIRs
F1LRV9	MMAEELKKEQDTSAH	Out PPIRs
F1LRV9	KNLEQTVKDLQHRLD	Out PPIRs
F1LRV9	EAEQLALKGGKKQIQ	Out PPIRs
F1LRV9	QLALKGGKKQIQKLE	Out PPIRs
F1LRV9	GGKKQIQKLEARVRE	Out PPIRs
F1LRV9	KRNVEAIKGLRKHER	Out PPIRs
F1LRV9	RKHERRVKELTYQTE	Out PPIRs
F1LRV9	YQTEEDRKNVLRLQD	Out PPIRs
F1LRV9	RLQDLVDKLQSKVKA	Out PPIRs
F1LRV9	LVDKLQSKVKAYKRQ	Out PPIRs
F1LRV9	QSNVNLAKFRKIQHE	Out PPIRs
F1LRV9	IAESQVNKLRVKSRE	Out PPIRs
F1LSG0	FLRIFDIKDGKLLWE	Out PPIRs
F1LSL2	QGNAIMRKFLALKKH	Out PPIRs
F1LSM8	WAARTLFKDTSGNLD	In PPIRs
F1LSX7	GAKRADAKVLTDTGT	Out PPIRs
F1LTE0	MDNTTFGKLSSHLKT	Out PPIRs
F1LTE0	ELGHHILKAHIFKGL	Out PPIRs
F1LTJ8	AQREKEEKEEARLRA	Out PPIRs
F1LTJ8	HDEKKIIKDILKDRG	Out PPIRs
F1LTU4	HSRMFFGKNKVMMVA	Out PPIRs
F1LV37	TQKVTEQKTKVPEVT	Out PPIRs
F1LW74	GHVSSKNKYQDILNE	Out PPIRs
F1LW74	GIFDVRSKFLGVEME	Out PPIRs
F1LW91	ASRVQQQKLKAFQAQ	Out PPIRs
F1LWG8	TLMLNEDKPADDYSA	Out PPIRs
F1LWG8	KIYHTSIKPLEQSYK	Out PPIRs
F1LWG8	KPLEQSYKYNELRQH	Out PPIRs
F1LWG8	LMHGPKLKTIEGIVM	Out PPIRs
F1LWG8	RSFSPLEKFGQNFLE	Out PPIRs
F1LWG8	IGIEVPHKLLERVTF	Out PPIRs
F1LWG8	DRYLQTYKDKMTFFS	Out PPIRs
F1LWG8	LPNREAYKDFFGINP	Out PPIRs
F1LWX5	NRKLLGSKPLRPPSS	Out PPIRs
F1LWX5	TLLIPTSKPKLDSTA	Out PPIRs
F1LWX5	GLAAAAAKLSQQEEQ	Out PPIRs
F1LWX5	TAKQRLGKILKIHRN	Out PPIRs
F1LXA0	TKPLTARKFIWTNHK	Out PPIRs
F1LXK8	ESKKRKRKPYRPGIG	Out PPIRs
F1LXK8	KMGDVARKTERPALH	Out PPIRs
F1LXK8	STPDPFLKPRCPSLD	Out PPIRs
F1LXK8	DPFAPLHKPPRPQPP	Out PPIRs
F1LXK8	VVGLPSSKLGGPILG	Out PPIRs
F1LXK8	LVESANEKAEREALL	Out PPIRs
F1LXK8	TSVLPEVKPKVEEGG	Out PPIRs
F1LXK8	VLPEVKPKVEEGGRH	Out PPIRs
F1LXK8	TPLSLGLKPGQTVMG	Out PPIRs
F1LXK8	SSGHTAEKGPFGATG	Out PPIRs
F1LXK8	KAKMVALKGIKKVMA	Out PPIRs
F1LXK8	LGPGMPVKPLQHFSS	Out PPIRs
F1LXK8	DNLPEAQKPEQSSLA	Out PPIRs
F1LXK8	EPSHLSIKQEPREEP	Out PPIRs
F1LXK8	AGHLLLQKLLRAKNV	Out PPIRs
F1LXK8	KEDAAARKPLMAKPK	Out PPIRs
F1LXK8	ARKPLMAKPKRVQKT	Out PPIRs
F1LZ05	HELVWQGKGTFKMTV	Out PPIRs
F1LZ40	SSKNSEGKNGVPLLW	Out PPIRs
F1LZ53	PKLREEIKDVSMSDL	Out PPIRs
F1LZ53	LYGTTTFKDARHAAE	Out PPIRs
F1LZD9	FSGPAAGKPFRPQAL	Out PPIRs
F1M118	EVLIIQDKLEAIKAR	Out PPIRs
F1M1G4	EKLDFLFKKYAELLD	Out PPIRs
F1M1G5	REGQADAKFRRVPRI	Out PPIRs
F1M1G5	YTSRFYLKFKHLERA	Out PPIRs
F1M1R4	LEGPLTKKPWLGKQG	Out PPIRs
F1M1R4	GIQKMMGKPQTSGAY	Out PPIRs
F1M1X9	VSTKEKTKPLTPSVG	Out PPIRs
F1M1X9	STIKAPRKDLSLGLD	Out PPIRs
F1M259	LNMELSEKYKLDKEN	Out PPIRs
F1M302	TQGWWPKKSAEFLLH	Out PPIRs
F1M392	CELLNAIKPGLVKKI	Out PPIRs
F1M392	QKEQDKLKEEWEKAQ	Out PPIRs
F1M3L7	DDGIRKLKLLDAKGK	Out PPIRs
F1M3P6	RTFDVYTKLWKFQQQ	Out PPIRs
F1M3R5	ALLRLLRKSIDAEVR	Out PPIRs
F1M4M5	AASQGAEKTVSDVSE	Out PPIRs
F1M4M5	GPSEPGGKTETKKCS	Out PPIRs
F1M4M5	LPPSLGNKPVLPMIG	Out PPIRs
F1M4M5	EEMEKYSKLQQAAQQ	Out PPIRs
F1M4N6	STKKPNVKGLFPANY	Out PPIRs
F1M4V3	SPKSPGLKAMVSPFH	Out PPIRs
F1M4V3	NTCSSTEKPEELVGT	Out PPIRs
F1M5M3	SKWRLAVKEMAEKAV	Out PPIRs
F1M5N4	KHQRVRGKEYDDLLD	Out PPIRs
F1M5N4	LEKEGIPKTEAVRKI	Out PPIRs
F1M5N4	KIWMVDSKGLIVKGR	Out PPIRs
F1M5N4	FASGSPFKSVTLEDG	Out PPIRs
F1M5N4	KVLDYAYKHNLASYY	Out PPIRs
F1M5N4	ASYYPEPKDKEAFIK	Out PPIRs
F1M5N4	LDTYTWPKEAMSVQK	Out PPIRs
F1M5N7	GASQSFSKAARLKWQ	Out PPIRs
F1M5N8	RLKLDNGKLTGLLAQ	Out PPIRs
F1M5X1	TVANQGTKTEGVSNQ	Out PPIRs
F1M5X1	GSPNQGKKAEGAPNQ	Out PPIRs
F1M5X1	EGAPNQGKKVEGSPN	Out PPIRs
F1M5X1	EMTPAQGKNASMVQS	Out PPIRs
F1M5X1	VQSQEAPKQEAPAKK	Out PPIRs
F1M5X1	GDPVAVLKRQLEEKE	Out PPIRs
F1M5X1	SKLRELNKEMASEKA	Out PPIRs
F1M5X1	ASYQDHVKEVQQLQG	Out PPIRs
F1M5X1	EVQQLQGKIRTLQEQ	Out PPIRs
F1M5X1	ATSQVESKQNTELAK	Out PPIRs
F1M5X1	KQNTELAKLRQELSK	Out PPIRs
F1M5X1	KLRQELSKVNKELVE	Out PPIRs
F1M5X1	QELSKVNKELVEKSE	Out PPIRs
F1M5X1	VNKELVEKSEASRQE	Out PPIRs
F1M5X1	QRKALEAKAATFEKQ	Out PPIRs
F1M5X1	AKAATFEKQILQLQA	Out PPIRs
F1M5X1	ESEEALQKRLEEVTR	Out PPIRs
F1M5X1	RVAELHSKLQSSEVE	Out PPIRs
F1M5X1	QSSEVEVKSKCEELS	Out PPIRs
F1M5X1	SEVEVKSKCEELSDL	Out PPIRs
F1M5X1	DQQQTRLKELESQVS	Out PPIRs
F1M5X1	SQVSCLEKETSELKE	Out PPIRs
F1M5X1	EKETSELKEAMEQQK	Out PPIRs
F1M5X1	KEAMEQQKGKNNDLR	Out PPIRs
F1M5X1	DLREKNWKAMEALAL	Out PPIRs
F1M5X1	AERACEEKLRSLTQA	Out PPIRs
F1M5X1	LRSLTQAKEESEKQL	Out PPIRs
F1M5X1	QAKEESEKQLHLAEA	Out PPIRs
F1M5X1	AETEGMLKDLQKSVE	Out PPIRs
F1M5X1	GMLKDLQKSVEEEER	Out PPIRs
F1M5X1	EEEERVWKAKVGAAE	Out PPIRs
F1M5X1	AAEEELQKSRFTVKH	Out PPIRs
F1M5X1	QKSRFTVKHLEDLVE	Out PPIRs
F1M5X1	HLEDLVEKLRGELES	Out PPIRs
F1M5X1	QSQLEEAKSEAQKQS	Out PPIRs
F1M5X1	RLQEELEKLRAAGPL	Out PPIRs
F1M5X1	IEEVTQLKERLEKEK	Out PPIRs
F1M5X1	DLGRAATKLQELLKT	Out PPIRs
F1M5X1	TKLQELLKTTQEQLT	Out PPIRs
F1M5X1	KLQEQLGKAEDGSSS	Out PPIRs
F1M635	FDRCCKLKDRLPSIV	Out PPIRs
F1M6A1	KIRHVASKTIKVGTL	Out PPIRs
F1M6A1	GPGFAVTKNLIQTRP	Out PPIRs
F1M754	RQVRIQLKDHIDRTR	Out PPIRs
F1M7K3	IICKSDLKETYSQLG	Out PPIRs
F1M7K3	SGQGVVNKEEFKQLL	Out PPIRs
F1M7Q7	SWNTVSGKKMKKPNS	Out PPIRs
F1M7Y5	IPRSLSVKAASVLKS	Out PPIRs
F1M866	DWYKTMFKQIHKLNR	Out PPIRs
F1M866	RKYRAEPKSIYEYQP	Out PPIRs
F1M885	KATPLEVKEQTVEAA	Out PPIRs
F1M885	AMALQDRKATDDVTL	Out PPIRs
F1M885	ALLPHAQKFIDSRKK	Out PPIRs
F1M885	AAEQNVSKLHHEVYL	Out PPIRs
F1M885	YLPNDTNKTLEVSSS	Out PPIRs
F1M885	WLNVTPGKDVNADTI	Out PPIRs
F1M885	NKSVAEAKVEFLKRI	Out PPIRs
F1M8B7	MASLFKKKTVDDVIK	Out PPIRs
F1M8H2	LARSFNQKYGELFPL	Out PPIRs
F1M8H2	MSKSDPDKLATVQIT	Out PPIRs
F1M8K0	DKLKLTLKLREQQLV	Out PPIRs
F1M8K0	APARFKAKLAGDPAP	Out PPIRs
F1M8K0	PVVNDIHKKIALVKK	Out PPIRs
F1M8K0	HKKIALVKKLAFAFG	Out PPIRs
F1M8T4	AVAAASGKGLRTERR	Out PPIRs
F1M8T4	QKSDLTSKLHSSLKS	Out PPIRs
[truncated: 30,034 more rows]

## Sheet: Phosphorylation
UNP_ACC	AAseq	Res
1615347A	DSLDGPEYEEEEVAI	Out PPIRs
1615347A	MGGRYYNSIGDIIDH	Out PPIRs
1615347A	TVDGKEIYNTIRRKT	Out PPIRs
1615347A	RKTKDAFYKNIVKKG	Out PPIRs
1615347A	KGLQAFCSLRKSSPG	Out PPIRs
1615347A	FCSLRKSSPGTSNKR	Out PPIRs
1615347A	LRKSSPGTSNKRLRQ	Out PPIRs
1615347A	VKHFTNPYCNIYLNS	In PPIRs
1615347A	KIMPEEEYSEFKELI	In PPIRs
1615347A	IMPEEEYSEFKELIL	Out PPIRs
A0A087WXA3	SSDYSTRSHSRSPSP	Out PPIRs
A0A087WXA3	STRSHSRSPSPGHSH	Out PPIRs
A0A087WXA3	RSHSRSPSPGHSHGS	Out PPIRs
A0A087WXA3	PGHSHGSYSSRSHGT	Out PPIRs
A0A087WXA3	GHSHGSYSSRSHGTR	Out PPIRs
A0A0C4DFX5	TNKMYAIYIKNLNYF	Out PPIRs
A0AUP1	EMSAKLASQLREEEE	Out PPIRs
A0AUZ9	QKKLGEPSCNKLKNI	Out PPIRs
A0AUZ9	KKIVPGHSNVPVSSS	Out PPIRs
A0AUZ9	QDFEMSPSSPTLLLR	Out PPIRs
A0AUZ9	SENLDELSSSSSWLL	Out PPIRs
A0AUZ9	GRKKRHLSETALGER	Out PPIRs
A0AUZ9	AKLEKLQYKEILTPS	Out PPIRs
A0AUZ9	LQYKEILTPSWRMVV	Out PPIRs
A0AUZ9	KEEIEDLSDEVFSLR	Out PPIRs
A0AV02	GIGVGERSSIGSGGV	Out PPIRs
A0AV02	SIGSGGVYSMISSVL	Out PPIRs
A0AV02	RQGEGNRTPESQKRK	Out PPIRs
A0AV02	EGNRTPESQKRKSKK	Out PPIRs
A0AV96	LLALMERTGYSMVQE	Out PPIRs
A0AV96	ALMERTGYSMVQENG	Out PPIRs
A0AV96	LMERTGYSMVQENGQ	Out PPIRs
A0AV96	QENGQRKYGGPPPGW	Out PPIRs
A0AV96	AVRELNNYEIRPGRL	Out PPIRs
A0AV96	RVKKIRDYAFVHFTS	Out PPIRs
A0AV96	AAVIPTVSTPPPFQG	Out PPIRs
A0AV96	PFQGRPITPVYTVAP	Out PPIRs
A0AV96	GRPITPVYTVAPNVQ	Out PPIRs
A0AV96	PNVQRIPTAGIYGAS	Out PPIRs
A0AV96	TAGIYGASYVPFAAP	Out PPIRs
A0AV96	AGIYGASYVPFAAPA	Out PPIRs
A0AV96	PATATIATLQKNAAA	Out PPIRs
A0AVF1	IHYMRSHYQEAIDIY	In PPIRs
A0AVF1	YQEAIDIYKRILLDN	Out PPIRs
A0AVF1-3	RDFTGAITLLEEYEN	Out PPIRs
A0AVF1-3	AITLLEEYENATKEE	Out PPIRs
A0AVI2	PLPRPCMSIDFRDIK	Out PPIRs
A0AVI2	ITAREAASQKLMVPG	Out PPIRs
A0AVI2	CVQSQKDYIWSLDAT	In PPIRs
A0AVI2	SQKDYIWSLDATSMK	Out PPIRs
A0AVI4	PGARVIVTDTWVMKV	Out PPIRs
A0AVI4	ARVIVTDTWVMKVTT	Out PPIRs
A0AVI4	QQQDVHLTVTESRQH	Out PPIRs
A0AVK6	QPDFGPLTTPTKPKE	Out PPIRs
A0AVK6	FGPLTTPTKPKEGSQ	Out PPIRs
A0AVK6	PTKPKEGSQGEPWTP	Out PPIRs
A0AVK6	GSQGEPWTPTANLKM	Out PPIRs
A0AVK6	KMLISAVSPEIRNRD	Out PPIRs
A0AVK6	DCIHEHLSGDEFEKS	Out PPIRs
A0AVK6	SIGEENKYAEQIMMI	Out PPIRs
A0AVK6	VNSRKDKSLRVMSQK	Out PPIRs
A0AVK6	DKSLRVMSQKFVMLF	Out PPIRs
A0AVK6	FVMLFLVSTPQIVSL	Out PPIRs
A0AVK6	KTKIRRLYDIANVLS	In PPIRs
A0AVK6	KWTGPEISPNTSGSS	Out PPIRs
A0AVK6	PEISPNTSGSSPVIH	Out PPIRs
A0AVK6	ISPNTSGSSPVIHFT	Out PPIRs
A0AVK6	SPNTSGSSPVIHFTP	Out PPIRs
A0AVK6	PNFTRHPSLIKLVKS	Out PPIRs
A0AVK6	SLIKLVKSIESDRRK	Out PPIRs
A0AVK6	KLVKSIESDRRKINS	Out PPIRs
A0AVK6	SDRRKINSAPSSPIK	Out PPIRs
A0AVK6	KINSAPSSPIKTNKA	Out PPIRs
A0AVK6	PVSPRIESVNVAPEN	Out PPIRs
A0AVK6	VAPENAGTQQGRATN	Out PPIRs
A0AVT1	AHQGEEASCSSWGTG	Out PPIRs
A0AVT1	LPIMSTASVEIDDAL	Out PPIRs
A0AVT1	VEIDDALYSRQRYVL	In PPIRs
A0AVT1	QRYVLGDTAMQKMAK	Out PPIRs
A0AVT1	SVPFNETTDLSFLDK	Out PPIRs
A0AVT1	FNETTDLSFLDKYQC	Out PPIRs
A0AVT1	NHPHKLETGQFLTFR	Out PPIRs
A0AVT1	LETGQFLTFREINGM	Out PPIRs
A0AVT1	PKTVFFESLERQLKH	Out PPIRs
A0AVT1	FPAAIEHTIQWARDK	Out PPIRs
A0AVT1	DGSLFWQSPKRPPSP	Out PPIRs
A0AVT1	QSPKRPPSPIKFDLN	Out PPIRs
A0AVT1	TKIRNGISFTIWDRW	Out PPIRs
A0AVT1	INAVKEKYGIEPTMV	In PPIRs
A0AVT1	VQGVKMLYVPVMPGH	In PPIRs
A0FGR8	RVIKENLSPKWNEVY	Out PPIRs
A0FGR8	VSKEGRKTSIKSHMS	Out PPIRs
A0FGR8	SKEGRKTSIKSHMSG	Out PPIRs
A0FGR8	GRKTSIKSHMSGSPG	Out PPIRs
A0FGR8	TSIKSHMSGSPGPGG	Out PPIRs
A0FGR8	IKSHMSGSPGPGGSN	Out PPIRs
A0FGR8	GSPGPGGSNTAPSTP	Out PPIRs
A0FGR8	PGPGGSNTAPSTPVI	Out PPIRs
A0FGR8	GGSNTAPSTPVIGGS	Out PPIRs
A0FGR8	GSNTAPSTPVIGGSD	Out PPIRs
A0FGR8	STPVIGGSDKPGMEE	Out PPIRs
A0FGR8	GLHDLGRSSSSLLAS	Out PPIRs
A0FGR8	LHDLGRSSSSLLASP	Out PPIRs
A0FGR8	HDLGRSSSSLLASPG	Out PPIRs
A0FGR8	DLGRSSSSLLASPGH	Out PPIRs
A0FGR8	SSSSLLASPGHISVK	Out PPIRs
A0FGR8	LASPGHISVKEPTPS	Out PPIRs
A0FGR8	HISVKEPTPSIASDI	Out PPIRs
A0FGR8	SVKEPTPSIASDISL	Out PPIRs
A0FGR8	KNSGGFLSKDKGLLG	Out PPIRs
A0FGR8-2	VRRSRVPSEGRWRGA	Out PPIRs
A0FGR8-2	SASTQPASAGRAARH	Out PPIRs
A0FGR9	SDPYAKVSIGLQHFR	Out PPIRs
A0FGR9	VSRSTTTTTSATTVA	Out PPIRs
A0FK58	AYLNSFSTEEDDRAR	Out PPIRs
A0FKI7	RWGSDRGSRGSLNEQ	Out PPIRs
A0JLT2	KKVKEKLSNFLPDLP	Out PPIRs
A0JLT2	LPGSHDNSSLRSLIE	Out PPIRs
A0JLT2	QDPVPPETPSDSDHK	Out PPIRs
A0JLT2	PVPPETPSDSDHKKK	Out PPIRs
A0JLT2	PPETPSDSDHKKKKK	Out PPIRs
A0JLT2	KKKKNRHSPDHPGMG	Out PPIRs
A0JLT2	PDHPGMGSSQASSSS	Out PPIRs
A0JLT2	DHPGMGSSQASSSSS	Out PPIRs
A0JLX4	WSTAALLTSKEMRFS	Out PPIRs
A0JN27	LEYFVEEYFDQNPIS	Out PPIRs
A0JN30	VVGRNGGSSELDLQG	Out PPIRs
A0JNT9	QHIIRLESLQAEIKM	Out PPIRs
A0JNU3	WLLSMNGSQEADTMK	Out PPIRs
A0JNU3	AVRGRHQSVIGLLRA	Out PPIRs
A0JNW5	KVFCNKASIRIPWTK	Out PPIRs
A0JNW5	ASIRIPWTKLKTHPI	Out PPIRs
A0JNW5	EKVVEGISVSVNSIV	Out PPIRs
A0JNW5	GISVSVNSIVIRIGA	Out PPIRs
A0JNW5	AMVQYAKSLSEAIEK	Out PPIRs
A0JNW5	VQYAKSLSEAIEKST	Out PPIRs
A0JNW5	FTQLTIDYYPYHKAG	Out PPIRs
A0JNW5	TQLTIDYYPYHKAGD	Out PPIRs
A0JNW5	LTIDYYPYHKAGDSC	Out PPIRs
A0JNW5	VKDHNVGSPPKSPTH	Out PPIRs
A0JNW5	NVGSPPKSPTHASPQ	Out PPIRs
A0JNW5	GSPPKSPTHASPQHT	Out PPIRs
A0JNW5	PKSPTHASPQHTQTE	Out PPIRs
A0JNW5	PLKGTCRTPSVLSQQ	Out PPIRs
A0JNW5	CRTPSVLSQQSKAKL	Out PPIRs
A0JNW5	PSVLSQQSKAKLMSS	Out PPIRs
A0JNW5	SEMIATNTRHCPNCR	Out PPIRs
A0JNW5	EIYKGNITPQLNKNT	Out PPIRs
A0JNW5	RKKLLKEYYSTESEP	Out PPIRs
A0JNW5	KKLLKEYYSTESEPL	In PPIRs
A0JNW5	KLLKEYYSTESEPLT	Out PPIRs
A0JNW5	SPVSESVSPVVPDYL	Out PPIRs
A0JNW5	MSDNRSMSVDLSHIP	Out PPIRs
A0JNW5	RSMSVDLSHIPLKDP	Out PPIRs
A0JNW5	LFKSASDTNLQKGIS	Out PPIRs
A0JNW5	KGISFMDYLSDKHLG	In PPIRs
A0JNW5	DKHLGKISEDESSGL	Out PPIRs
A0JNW5	DESSGLVYKSGSGEI	Out PPIRs
A0JNW5	GLVYKSGSGEIGSET	Out PPIRs
A0JNW5	DLLPEAASLSENLDI	Out PPIRs
A0JNW5	LPEAASLSENLDISK	Out PPIRs
A0JNW5	LSENLDISKEETPPV	Out PPIRs
A0JNW5	LDISKEETPPVRTLK	Out PPIRs
A0JNW5	PPVRTLKSQSSLSGK	Out PPIRs
A0JNW5	RTLKSQSSLSGKPKE	Out PPIRs
A0JNW5	SYKNMKRSSSQMSLD	Out PPIRs
A0JNW5	YKNMKRSSSQMSLDT	Out PPIRs
A0JNW5	KNMKRSSSQMSLDTI	Out PPIRs
A0JNW5	VTQATQTSPGVPWPS	Out PPIRs
A0JP43	ELFLQCDSGKVMALD	Out PPIRs
A0JP43	AMEQEPQTAQDPNSD	Out PPIRs
A0JP43	QTAQDPNSDSLPEQE	Out PPIRs
A0JP43	AQDPNSDSLPEQESH	Out PPIRs
A0JP43	DSLPEQESHRGSITE	Out PPIRs
A0JP43	HVLHSVMTGIRWLFS	Out PPIRs
A0JP43	RMLLYQEYKDLQKMV	In PPIRs
A0JP45	SEQEDTLSEELDEDE	Out PPIRs
A0JP45	FLKEKLNSEILAKKR	Out PPIRs
A0JPJ0	EEHDLYNSESEDRNA	Out PPIRs
A0JPM9	AAAAAGDSDSWDADT	Out PPIRs
A0JPM9	AAAGDSDSWDADTFS	Out PPIRs
A0JPM9	PEESKVLTPEEQLAD	Out PPIRs
A0JPM9	TQYEKSLYYASFLEA	Out PPIRs
A0JPN0	KENERKFSPQKEIST	Out PPIRs
A0JPN3	TLTKILEYTLLPNEN	Out PPIRs
A0JPN4	GKKLGTRSSPGPHQE	Out PPIRs
A0JPP6	KSLTRKKSKEVTVGV	Out PPIRs
A0JPP6	LLPEGDRSPEEADFP	Out PPIRs
A0JPQ3	TVVTRQLSEENANLQ	Out PPIRs
A0JPQ4	MFLAALESSLDREAE	Out PPIRs
A0JPQ4	ELSSLNSYLEQLRQM	Out PPIRs
A0JPQ7	ANSLNHDSPPHTPAR	Out PPIRs
A0JPQ7	DEELAWDSDNDSSSS	Out PPIRs
A0JPQ7	GRGPTKASPQPALTV	Out PPIRs
A0MZ66	KQLQLITSLKEQAIG	Out PPIRs
A0MZ66	KEQAIGEYEDLRAEN	In PPIRs
A0MZ66	LKRISMLYMAKLGPD	Out PPIRs
A0MZ66	SMLAVEEYEEMQVNL	Out PPIRs
A0MZ66	QNKLKRQSHLLLQSS	Out PPIRs
A0MZ66	NPIRSLMSMIRKRSH	Out PPIRs
A0MZ66	IRKRSHPSGSGAKKE	Out PPIRs
A0MZ66	ILGTLNKSTSSRSLK	Out PPIRs
A0MZ66	TSSRSLKSLDPENSE	Out PPIRs
A0MZ66	KSLDPENSETELERI	Out PPIRs
A0MZ66	ILRRRKVTAEADSSS	Out PPIRs
A0MZ66	KVTAEADSSSPTGIL	Out PPIRs
A0MZ66	VTAEADSSSPTGILA	Out PPIRs
A0MZ66	TAEADSSSPTGILAT	Out PPIRs
A0MZ66	EADSSSPTGILATSE	Out PPIRs
A0MZ66	LATSESKSMPVLGSV	Out PPIRs
A0MZ66	PVLGSVSSVTKTALN	Out PPIRs
A0MZ66	TLEAEFNSPSPPTPE	Out PPIRs
A0MZ66	EAEFNSPSPPTPEPG	Out PPIRs
A0MZ66	FNSPSPPTPEPGEGP	Out PPIRs
A0MZ66	QPENKEDSIENVRET	Out PPIRs
A0PJK1	PEYIQKRYGGQRIRM	Out PPIRs
A0PJK1	RMYLSVLSLLLSVFT	Out PPIRs
A0PJK1	SVLSLLLSVFTKISL	Out PPIRs
A0PJK1	SLLLSVFTKISLDLY	Out PPIRs
A0PJK1	AFDQIGGYGQLEAAY	Out PPIRs
A0PJK1	YGQLEAAYAQAIPSR	Out PPIRs
A0PJK1	AYAQAIPSRTIANTT	Out PPIRs
A0PJK1	LNHAKAGSILASYLK	Out PPIRs
A0PJK1	IIMPGMISRALFPDD	Out PPIRs
A0PJK1	NSSSTLFTMDIWRRL	Out PPIRs
A0PJW8	LNYKFPATVHMAHQK	Out PPIRs
A0PJW8	HMAHQKPTPALEKVV	Out PPIRs
A0PJW8	VVPLKRIYIIQQPRK	In PPIRs
A0PJX2	KVFKWTGSNSFFVKG	Out PPIRs
A0PJX2	FKWTGSNSFFVKGDL	Out PPIRs
A0PJX4	SQQPIRFSLRSYQTE	Out PPIRs
A0PJX4	LPMILTSTSPRAPSR	Out PPIRs
A0PJX4	PMILTSTSPRAPSRQ	Out PPIRs
A0PJX4	STSPRAPSRQSSTAT	Out PPIRs
A0PJX4	PRAPSRQSSTATSSS	Out PPIRs
A0PJX4	SSTATSSSSTGGSIR	Out PPIRs
A0PJX4	GFLVSPQYFAYPLQQ	Out PPIRs
A0PJY2	CRHKIIHTQEKPHKC	Out PPIRs
A0PJZ3	EHRIYPITFSVGNPQ	Out PPIRs
A0PJZ3	EIPKIGWYSRFARHP	Out PPIRs
A0PJZ3	IPKIGWYSRFARHPF	Out PPIRs
A0PJZ3	GVMLMNLTRIRSTQF	Out PPIRs
A0PJZ3	NLTRIRSTQFKNSMI	Out PPIRs
A0PK00	HLKDLKLTLQRCKRH	Out PPIRs
A0PK05	PNTLMELSLEPADSL	Out PPIRs
A0T1J8	RKAQSNPYYNGPYLN	Out PPIRs
A0T1J8	KAQSNPYYNGPYLNL	Out PPIRs
A0T1J8	GSHRREDSFESLDSL	Out PPIRs
A0T1J8	RREDSFESLDSLGSR	Out PPIRs
A0T1J8	DSFESLDSLGSRSLT	Out PPIRs
A0T1J8	LDSLGSRSLTSCSSD	Out PPIRs
A0T1J8	RSLTSCSSDFTLRVG	Out PPIRs
A0T1J8	DMSYRRISAIEPKSA	Out PPIRs
A0T1J8	DLYVRKLSPVMPSPG	Out PPIRs
A0T1J8	ITRRKNRSPAPGYRA	Out PPIRs
A0T1J8	RAFEDFRSFSEPDDA	Out PPIRs
A0T1J8	FEDFRSFSEPDDAVE	Out PPIRs
A0T1J8	YGENGSKSMSDVSAE	Out PPIRs
A0T1J8	ENGSKSMSDVSAEDV	Out PPIRs
A0T1J8	SKSMSDVSAEDVQNL	Out PPIRs
A0T1J8	KWKNRRKSYTSDLQK	Out PPIRs
A0T1J8	KNRRKSYTSDLQKKK	Out PPIRs
A0T1J8	NRRKSYTSDLQKKKE	Out PPIRs
A0T1J8	QDRESRGSTVTSWRR	Out PPIRs
A0T1J8	TVTSWRRTYSSDDIL	Out PPIRs
A0T1J8	SWRRTYSSDDILDDG	Out PPIRs
A0T1J8	TFANREDSVVAETQL	Out PPIRs
A0T1J8	ETQLASHSPEEQRLA	Out PPIRs
A0T1J8	EEQRLAPSPSEEPRQ	Out PPIRs
A0T1J8	QRLAPSPSEEPRQAS	Out PPIRs
A0T1J8	LSTEPRRTPLPSEEP	Out PPIRs
A0T1J8	QRPSSLSSQQSWSTR	Out PPIRs
A0T1J8	SSLSSQQSWSTRAES	Out PPIRs
A0T1J8	ESTRISASLPRSYQR	Out PPIRs
A0T1J8	TDTARLTSVVTARPF	Out PPIRs
A0T1J8	TSSRGISSLPRSYTM	Out PPIRs
A0T1J8	SSLPRSYTMDDGWKY	Out PPIRs
A0T1J8	EDVASLSSPTLPSSS	Out PPIRs
A0T1J8	VSSKATFSSMSGLDS	Out PPIRs
A0T1J8	SSKATFSSMSGLDSV	Out PPIRs
A0T1J8	SSMSGLDSVSDSGEG	Out PPIRs
A0T1J8	MSGLDSVSDSGEGRG	Out PPIRs
A0T1J8	GLDSVSDSGEGRGSP	Out PPIRs
A0T1J8	DSGEGRGSPLREVSR	Out PPIRs
A0T1J8	GSPLREVSRSLDQFS	Out PPIRs
A0T1J8	PLREVSRSLDQFSDM	Out PPIRs
A0T1J8	DFSESLQSPYTESKE	Out PPIRs
A0T1J8	LKNLKRRSQFFEQGS	Out PPIRs
A0T1J8	TWSEGSKSLDSEGTR	Out PPIRs
A0T1J8	EGSKSLDSEGTRAGE	Out PPIRs
A0T1J8	QLEDDAVYEDQSQKL	In PPIRs
A0T1J8	LPTDRSKSRSTTELN	Out PPIRs
A0T1J8	TDRSKSRSTTELNDP	Out PPIRs
A0T1J8	DRSKSRSTTELNDPL	Out PPIRs
A0T1J8	RSKSRSTTELNDPLI	Out PPIRs
A0T1J8	SERIGATSFSHRSSK	Out PPIRs
A0T1J8	QEMRKRTSLHNDNSW	Out PPIRs
A0T1J8	TSLHNDNSWIRQRSA	Out PPIRs
A0T1J8	WIRQRSASVNKEPIC	Out PPIRs
A0T1J8	GIMRRGESLDNLDSQ	Out PPIRs
A0T1J8	ESLDNLDSQRPGSWR	Out PPIRs
A0T1J8	LDSQRPGSWRQSPWH	Out PPIRs
A0T1J8	RAYMRNPSSAVPPPA	Out PPIRs
A0T1J8	SVKTSPGSPSPRSHS	Out PPIRs
A0T1J8	KTSPGSPSPRSHSPS	Out PPIRs
A0T1J8	PGSPSPRSHSPSMSQ	Out PPIRs
A0T1J8	SPSPRSHSPSMSQSG	Out PPIRs
A0T1J8	SPRSHSPSMSQSGSQ	Out PPIRs
A0T1J8	RSHSPSMSQSGSQLR	Out PPIRs
A1A4G5	MSSFWGHSWREEDQR	Out PPIRs
A1A4G5	HVRDYRKYSEDGSFK	In PPIRs
A1A4G5	VRDYRKYSEDGSFKE	Out PPIRs
A1A4G5	SFKEPLESKGRSHSK	Out PPIRs
A1A4G5	ERQLCFRTKRSASLG	Out PPIRs
A1A4G5	FRTKRSASLGPESRK	Out PPIRs
A1A4S6	GKEALSHSFNTAIIP	Out PPIRs
A1A4S6	HSKQNLMTVANLGVV	Out PPIRs
A1A4S6	IFRTPPDTTFPEPTC	Out PPIRs
A1A4S6	DTTFPEPTCLSASPP	Out PPIRs
A1A4S6	FPEPTCLSASPPNAP	Out PPIRs
A1A4S6	EPTCLSASPPNAPPR	Out PPIRs
A1A4S6	SSLDSLSSPSPVTTA	Out PPIRs
A1A4V9	DRSSVHGSAARTRAS	Out PPIRs
A1A4V9	PQVRLDLSLTYMGLQ	Out PPIRs
A1A4V9	VRLDLSLTYMGLQPP	Out PPIRs
A1A4Y4	AMNVEKASADGNLPE	Out PPIRs
A1A519	SEVVRVGTPPSDVST	Out PPIRs
A1A519	VRVGTPPSDVSTRNL	Out PPIRs
A1A519	VSTRNLLSDSEPSGE	Out PPIRs
A1A519	EKEHEERTESDSLPG	Out PPIRs
A1A519	EHEERTESDSLPGSP	Out PPIRs
A1A535	PAGKDEDTPHAKIAS	Out PPIRs
A1A535	SRDIFRMSNSFTNIA	Out PPIRs
A1A535	PGSGRRYSLDHISKE	Out PPIRs
A1A5B4	CDFEMPRTFSERESR	Out PPIRs
A1A5B4	FEMPRTFSERESRFT	Out PPIRs
A1A5B4	RVVYKYRYSPCLKEG	Out PPIRs
A1A5B4	VVYKYRYSPCLKEGN	Out PPIRs
A1A5B6	DIRPSEDSPLLEDWD	Out PPIRs
A1A5B6	EKRSSLTTAALPFTQ	Out PPIRs
A1A5C7	PELEKELSRRPKKVC	Out PPIRs
A1A5C7	FYADYYTTASIALVS	Out PPIRs
A1A5C7	LLNLIGKYSQHPDSG	Out PPIRs
A1A5C7	LNLIGKYSQHPDSGM	Out PPIRs
A1A5C7	PDSGMSDSVKDKFSI	Out PPIRs
A1A5C7	DAAAAGDTLPEGATA	Out PPIRs
A1A5D9	FVLERRDSFLGGGPG	Out PPIRs
A1A5D9	SQRQKELSASASSST	Out PPIRs
A1A5P0	SLVVSKLSFDSTPAS	Out PPIRs
A1A5P0	STDGRSGYGLESGFC	Out PPIRs
A1A5P0	PVAEVKASPVGEGPQ	Out PPIRs
A1A5P0	AFDRRGASWGAIRAS	Out PPIRs
A1A5P0	VLPQVHGSWESLNEE	Out PPIRs
A1A5P0	QVHGSWESLNEEWSA	Out PPIRs
A1A5P3	FEDSGNDSDDDFISA	Out PPIRs
A1A5P9	SKMKALRYVARIHRK	Out PPIRs
A1A5Q0	DEDELLASLTAEELK	Out PPIRs
A1A5Q0	TKVWQRGTPGSSPYA	Out PPIRs
A1A5Q0	QRGTPGSSPYASPRQ	Out PPIRs
A1A5Q0	PGSSPYASPRQSPWS	Out PPIRs
A1A5Q0	PRQSPWSSPKVSKKV	Out PPIRs
A1BPI0	PCTRSRPSLYSLSYI	Out PPIRs
A1BPI0	RSRPSLYSLSYIKRG	Out PPIRs
A1E959	PSTTNVFTSAVDQTI	Out PPIRs
A1E959	STTNVFTSAVDQTIT	Out PPIRs
A1EC95	PCSSGRSSSSATPHL	Out PPIRs
A1EC95	GRSSSSATPHLSTPD	Out PPIRs
A1EC95	SLEEASLSSPKGTAE	Out PPIRs
A1EC95	LEEASLSSPKGTAEP	Out PPIRs
A1EC95	VVLPKEDSCSGSDAG	Out PPIRs
A1EC95	LPKEDSCSGSDAGSA	Out PPIRs
A1EC95	CSGSDAGSALGSTYE	Out PPIRs
A1EC95	DAGSALGSTYEPSPM	Out PPIRs
A1EC95	GSALGSTYEPSPMRL	Out PPIRs
A1IGU4	PALQRATSALQDVNG	Out PPIRs
A1IGU5	PLQRITRYPLLLQKI	Out PPIRs
A1IGU5	TVPDASAYPVLQRAV	Out PPIRs
A1IGU5	RKEVASKYTKVEQLT	Out PPIRs
A1IGU5	LARINTHTLSKKTTR	Out PPIRs
A1IGU5	RINTHTLSKKTTRLS	Out PPIRs
A1IGU5	THTLSKKTTRLSQLL	Out PPIRs
A1IGU5	RYGPGKLYQVTSNIS	Out PPIRs
A1IGU5	PGKLYQVTSNISGTG	Out PPIRs
A1IGU5	YQVTSNISGTGTLDL	Out PPIRs
A1IGU5	EVNGQRGYVPSGFLA	Out PPIRs
A1IGU5	GQRGYVPSGFLARAR	Out PPIRs
A1IGU5	GFLARARSPVLWGWS	Out PPIRs
A1JVI8	RRPRTRLTSLQLRIL	Out PPIRs
A1JVI8	RPRTRLTSLQLRILG	Out PPIRs
A1KXC4	AIRPLEASYSHHTRL	Out PPIRs
A1KXC4	IRPLEASYSHHTRLH	In PPIRs
A1KXC4	DASQRPRSQNNVYSA	Out PPIRs
A1KXC4	PRSQNNVYSACPRRA	Out PPIRs
A1KXC4	RSQNNVYSACPRRAR	Out PPIRs
A1KXE4	QTGYTPGTPYKVSCS	Out PPIRs
A1KXE4	TSGAVPPYSSSPNPY	Out PPIRs
A1KXE4	YSSSPNPYQTAVYPV	Out PPIRs
A1KZ92	SLGVKKVSVQLTVKP	Out PPIRs
A1KZ92	FTQLPQDTSVEVGKN	Out PPIRs
A1KZ92	EGVQITESGKFHVDD	Out PPIRs
A1KZ92	AAVDSAATIIQRGRD	Out PPIRs
A1KZ92	GEDARNVTVLAKTKF	Out PPIRs
A1L014	DSPRRSRSPGVAALA	Out PPIRs
A1L020	DAKLCALYKEAELRL	Out PPIRs
A1L020	LKGSSNTTECVPVPT	Out PPIRs
A1L020	VVGPKGATIKRIQQQ	Out PPIRs
A1L020	ENDFLAGSPDAAIDS	Out PPIRs
A1L020	LSTFRQNSLGCIGEC	Out PPIRs
A1L020	GAHRSPATSAGPELA	Out PPIRs
A1L020	AHRSPATSAGPELAG	Out PPIRs
A1L020	GEPLQGFSKLGGGGL	Out PPIRs
A1L020	LGGGGLRSPGGGRDC	Out PPIRs
A1L020	AVRICERTDPECPVC	Out PPIRs
A1L0T0	HGVRFIFTLVGGHIS	Out PPIRs
A1L0T0	AMARLSGTVGVAAVT	Out PPIRs
A1L112	RTVVVDDYRRRKKKG	Out PPIRs
A1L168	PRAQNQVSVKVTPKN	Out PPIRs
A1L170	PKLQASRSFPHLSKP	Out PPIRs
A1L170	SKPVAPGSAPLGSGE	Out PPIRs
A1L170	PGSAPLGSGEPGGPG	Out PPIRs
A1L170	PNGEVSLSVPDLIHK	Out PPIRs
A1L170	PDLIHKDSQDESKLK	Out PPIRs
A1L170	MTECRRASSPSLIER	Out PPIRs
A1L170	TECRRASSPSLIERN	Out PPIRs
A1L170	CRRASSPSLIERNGF	Out PPIRs
A1L170	AESWEDGSPPPQART	Out PPIRs
A1L170	PPQARTSSLDNEGPH	Out PPIRs
A1L188	GRCVQASTAPGGRLS	Out PPIRs
A1L188	TAPGGRLSKDFCARE	Out PPIRs
A1L1J6	SVAAATTSPTPRTTR	Out PPIRs
A1L1K6	KEQLMFESGEEEEEE	Out PPIRs
A1L1K8	SSAQQPDSPGGPQPP	Out PPIRs
A1L1L0	AKKLLDFSEEEEEDE	Out PPIRs
A1L1L3	VFPEPVESDNDETLW	Out PPIRs
A1L1L3	LSHRNRWSSVDPESA	Out PPIRs
A1L1L3	SHRNRWSSVDPESAG	Out PPIRs
A1L1L3	LSESSTDTAVSEREL	Out PPIRs
A1L1L3	SSTDTAVSERELTQL	Out PPIRs
A1L317	GSCSSRVSSSGAVGS	Out PPIRs
A1L317	VSKNVVLSDSGSCAG	Out PPIRs
A1L317	VVLSDSGSCAGQGKD	Out PPIRs
A1L390	AMEEPSSSEAPAKNG	Out PPIRs
A1L390	RSRHLPNSNNNSSSW	Out PPIRs
A1L390	LNVKGPLSPFNSRAA	Out PPIRs
A1L390	PAHHKLSYLGRVVRE	Out PPIRs
A1L390	SSLMLIESTRDSLCF	Out PPIRs
A1L390	QYSIQAKTVEEKRNW	Out PPIRs
A1L390	VEEKRNWTHHIKRLI	Out PPIRs
A1L390	ILENHHATIPQKAKE	Out PPIRs
A1L390	YPNRYRCSPERLKKA	Out PPIRs
A1L390	RLKKAWSSQDEVSTN	Out PPIRs
A1L390	VRQGRRQSEPTKHLL	Out PPIRs
A1L390	SRSSRRPSGRSPTST	Out PPIRs
A1L390	SRRPSGRSPTSTEKR	Out PPIRs
A1L390	PSAEETPSDTESPEV	Out PPIRs
A1L390	ETPSDTESPEVLETQ	Out PPIRs
A1L390	TEDLKALSSEEEEEM	Out PPIRs
A1L390	EDLKALSSEEEEEMG	Out PPIRs
A1L390	IAERFVSSFSRRSSV	Out PPIRs
A1L390	ERFVSSFSRRSSVAQ	Out PPIRs
A1L390	VSSFSRRSSVAQEDS	Out PPIRs
A1L390	SSFSRRSSVAQEDSK	Out PPIRs
A1L390	SKSSGFGSPRLVSRS	Out PPIRs
A1L390	FGSPRLVSRSSSVLS	Out PPIRs
A1L390	SPRLVSRSSSVLSLE	Out PPIRs
A1L390	PRLVSRSSSVLSLEG	Out PPIRs
A1L390	RLVSRSSSVLSLEGS	Out PPIRs
A1L390	SRSSSVLSLEGSEKG	Out PPIRs
A1L390	SVLSLEGSEKGLARH	Out PPIRs
A1L390	KGLARHGSATDSLSC	Out PPIRs
A1L390	EHHDAGFSVRRRESL	Out PPIRs
A1L390	FSVRRRESLSYIPKG	Out PPIRs
A1L390	VRRRESLSYIPKGLV	Out PPIRs
A1L390	NSISRFNSLPRPDPE	Out PPIRs
A1L390	RQVGSRPTSWALFEL	Out PPIRs
A1L390	QVGSRPTSWALFELP	Out PPIRs
A1L390	GMESSGGSPGKGPGQ	Out PPIRs
A1L390	TEESATASPESSSPT	Out PPIRs
A1L390	TASPESSSPTEGRSP	Out PPIRs
A1L390	YQLARQYSLRIKSNK	Out PPIRs
A1L390	APERDGKSPTVPCLQ	Out PPIRs
A1L390	ERDGKSPTVPCLQEE	Out PPIRs
A1L390	PSSAGEMSPQRFFFN	Out PPIRs
A1L390	QRFFFNPSAVSQRTT	Out PPIRs
A1L390	FFNPSAVSQRTTSPG	Out PPIRs
A1L390	AVSQRTTSPGGRPSA	Out PPIRs
A1L390	TSPGGRPSARSPLSP	Out PPIRs
A1L390	GGRPSARSPLSPTET	Out PPIRs
A1L390	PSARSPLSPTETFSW	Out PPIRs
A1L390	SPLSPTETFSWPDVR	Out PPIRs
A1L390	LSPTETFSWPDVREL	Out PPIRs
A1L390	RGPPVNRSHSVPENM	Out PPIRs
A1L390	PPVNRSHSVPENMVE	Out PPIRs
A1L390	NMVEPPLSGRVGRCR	Out PPIRs
A1L390	VGRCRSLSTKRGRGG	Out PPIRs
A1L390	GGGEAAQSPGPLPQS	Out PPIRs
A1L390	MEKGPLPSPTAGLEE	Out PPIRs
A1L390	SSGQGPSSPVALLGQ	Out PPIRs
A1L3P4	GVVTALVTKFTKLRE	Out PPIRs
A1L3P4	HIRVGVDSDQEHLGV	Out PPIRs
A1L3P4	PRRFMGNSSEDALDR	Out PPIRs
A1L3P4	LVLPMDDSEPALNSL	Out PPIRs
A1L3P4	DSEPALNSLDDTRHS	Out PPIRs
A1L3T7	GTVGRSASFAGFSSA	Out PPIRs
A1L3T7	AGFSSAQSRRLSKSI	Out PPIRs
A1L3T7	SKSINRNSVRSRLPA	Out PPIRs
A1L3T7	INRNSVRSRLPAKSS	Out PPIRs
A1L3T7	EQQAELDYLCGRHTD	Out PPIRs
A1L3T7	RLVSPSPTGRFSMGS	Out PPIRs
A1L3T7	PSPTGRFSMGSRKGS	Out PPIRs
A1L3T7	TGRFSMGSRKGSLYT	Out PPIRs
A1L3T7	SMGSRKGSLYTWTPP	Out PPIRs
A1L3T7	KGSLYTWTPPSTPSF	Out PPIRs
A1L3T7	LYTWTPPSTPSFRDK	Out PPIRs
A1L3T7	WTPPSTPSFRDKYYL	Out PPIRs
A1L3T7	LQDAPIHSPMVPRSR	Out PPIRs
A1L3T7	EQVSKARSVEEIIPQ	Out PPIRs
A1L3T7	EEIIPQASHRKGGLA	Out PPIRs
A1L443	RAAPRHGTARLDSSP	Out PPIRs
A1L443	GTARLDSSPSEFAAG	Out PPIRs
A1L443	QGQGRVRTGMARSED	Out PPIRs
A1L4H1	QNASRKKSPRPKQAK	Out PPIRs
A1L4H1	KTMAMLTTQGPQEMT	Out PPIRs
A1L4H1	QGPQEMTSESTIKSI	Out PPIRs
A1L4H1	RTTRRPGSSSPAIRR	Out PPIRs
A1L4H1	AIRRLPDTGSKDGYK	Out PPIRs
A1L4K1	PSSERAVYMTAPSPP	Out PPIRs
A1L4K1	SERAVYMTAPSPPII	Out PPIRs
A1L4K1	PSPPIIKTKEIRSCE	Out PPIRs
A1L4K1	QLQPGRSYIIYVRAL	Out PPIRs
A1L4K1	PGRSYIIYVRALNMG	Out PPIRs
A1L4K1	RTPARELSPSDTHFT	Out PPIRs
A1X283	RRVPNKHYVYIIRVT	Out PPIRs
A1X283	VPNKHYVYIIRVTWS	In PPIRs
A1X283	SGSTEAIYRRYSKFF	Out PPIRs
A1X283	EHIGKKKSGGDQTSV	Out PPIRs
A1X283	KKSGGDQTSVDPMVL	Out PPIRs
A1X283	QPEEEEKYTVIYPYT	Out PPIRs
A1X283	EEKYTVIYPYTARDQ	Out PPIRs
A1X283	KYTVIYPYTARDQDE	In PPIRs
A1X283	ASYLKKNSGEPLPPK	Out PPIRs
A1X283	PPKPGPGSPSHPGAL	Out PPIRs
A1X283	KPGPGSPSHPGALDL	Out PPIRs
A1X283	PPPRRDMTIPRGLNL	Out PPIRs
A1X283	PPQVEEEYYTIAEFQ	Out PPIRs
A1X283	PQVEEEYYTIAEFQT	Out PPIRs
A1X283	WSKDWKGSKDVLRKA	Out PPIRs
A1X283	KDVLRKASSDMSASA	Out PPIRs
A1X283	DMSASAGYEEISDPD	Out PPIRs
A1X283	SAGYEEISDPDMEEK	Out PPIRs
A1X283	SLPPRKESIIKSEGE	Out PPIRs
A1X283	PEEKPDATPQNPFLK	Out PPIRs
A1X283	SKLRPAKSQDKSLLD	Out PPIRs
A1X283	PAKSQDKSLLDGEGP	Out PPIRs
A1X283	TGKQDGLSPKEISCR	Out PPIRs
A1X283	APPRPAKTTDPVSKS	Out PPIRs
A1X283	RPPPPKKTSSSSRPL	Out PPIRs
A1X283	PPKKTSSSSRPLPEV	Out PPIRs
A1X283	PKKTSSSSRPLPEVR	Out PPIRs
A1X283	AKPFLSNSLGGQDDT	Out PPIRs
A1X283	SLGGQDDTRGKGSLG	Out PPIRs
A1X283	DDTRGKGSLGPWGTG	Out PPIRs
A1X283	GSLGPWGTGKIGENR	Out PPIRs
A1X283	DGLKDSLYVAVADFE	Out PPIRs
A1XBS5	LVNEINAYAATETPH	Out PPIRs
A1XBS5	RTRQRNPSDRHVISQ	Out PPIRs
A1XBS5	EVFRNSLYAPDYSSR	Out PPIRs
A1XBS5	NSLYAPDYSSRLDIV	Out PPIRs
A1XIQ4	KLPDSLSTGPSDDDG	Out PPIRs
A1XIQ4	DSLSTGPSDDDGVAP	Out PPIRs
A1YPR0	VLAACSKYFKKLFTA	In PPIRs
A1YPR0	GTLASQPYVYEIDFV	Out PPIRs
A1YPR0	LASQPYVYEIDFVQP	Out PPIRs
A1YPR0	PDSFQAGSPGHLGVI	Out PPIRs
A1YPR0	PIKAENDYGAYLNFL	Out PPIRs
A1YPR0	KLPRHMRTHTGEKPY	Out PPIRs
A1YPR0	PRHMRTHTGEKPYMC	Out PPIRs
A2A288	LVCYDDRYIVKVAYE	Out PPIRs
A2A288	PAWGDGATGGLSVYA	Out PPIRs
A2A288	ATGGLSVYATEDDEG	Out PPIRs
A2A2Y4	CVPRGRRTMKMIHFR	Out PPIRs
A2A2Y4	SSSVKSLSQEMRCTI	Out PPIRs
A2A2Y4	KTFYVIGTQKEKKAM	Out PPIRs
A2A2Y4	AFYKYAKSSQIKTVS	Out PPIRs
A2A2Y4	FYKYAKSSQIKTVSS	Out PPIRs
A2A2Y4	AKEVVEASSKIQREP	Out PPIRs
A2A2Y4	LELEREDTDSFEDLE	Out PPIRs
A2A2Y4	LEREDTDSFEDLEAD	Out PPIRs
A2A2Z9	NKELMNEYNYLKEKL	Out PPIRs
A2A2Z9	ELMNEYNYLKEKLLQ	Out PPIRs
A2A2Z9	SESPLEGTSHCHINL	Out PPIRs
A2A2Z9	ESPLEGTSHCHINLD	Out PPIRs
A2A368	GEKGVPKTGLLIIVL	Out PPIRs
A2A368	ANSDPARYEFLWGPR	Out PPIRs
A2A3K4	KGNLERPTPKYTKVG	Out PPIRs
A2A3K4	THLKRRLSYSDSDLK	Out PPIRs
A2A3K4	HLKRRLSYSDSDLKR	In PPIRs
A2A3K4	LKRRLSYSDSDLKRA	Out PPIRs
A2A3K4	NLLEQGETPQTVPAQ	Out PPIRs
A2A3K4	EQGETPQTVPAQILV	Out PPIRs
A2A3K4	SHCYIPQSPEPDLHK	Out PPIRs
A2A3K4	RSTLSFWSQSKFGGL	Out PPIRs
A2A3K4	EGLKDNGSPIFHGRI	Out PPIRs
A2A3K4	HSPGEPVSPSFANVH	Out PPIRs
A2A3K4	HGVGSPGSVRQNSRT	Out PPIRs
A2A3K4	SVRQNSRTPRSPLDC	Out PPIRs
A2A3K4	QNSRTPRSPLDCGSS	Out PPIRs
A2A3K4	RSPLDCGSSPKAQFL	Out PPIRs
A2A3K4	NGPTVYNTLKKIFKH	Out PPIRs
A2A3K4	LEEKRKMTKDGPKPG	Out PPIRs
A2A3L6	EASIQALTRAGHGAL	Out PPIRs
A2A3L6	AAARLGQYDQALKYY	Out PPIRs
A2A3L6	YDQALKYYKEALAQC	Out PPIRs
A2A3L6	GASQAEGTPAKAGSS	Out PPIRs
A2A3V1	TPGTALKSPEEEELN	Out PPIRs
A2A3V1	HSARKEETGKVLSDG	Out PPIRs
A2A3V1	IKDPESKSQKTGKIN	Out PPIRs
A2A3V1	PESKSQKTGKINYAK	Out PPIRs
A2A3V1	NHCKDIASETDEHLS	Out PPIRs
A2A3V1	CKDIASETDEHLSPT	Out PPIRs
A2A3V1	SETDEHLSPTDGESY	Out PPIRs
A2A3V1	DSQHIRKSPVSSSLR	Out PPIRs
A2A3V1	EERSMAVYNSSPEKR	Out PPIRs
A2A3V1	RSMAVYNSSPEKRPL	Out PPIRs
A2A3V1	SMAVYNSSPEKRPLG	Out PPIRs
A2A3V2	KMQAQSPYLPHYGGV	Out PPIRs
A2A432	KERRENDTDSEDNSS	Out PPIRs
A2A432	RRENDTDSEDNSSET	Out PPIRs
A2A432	KSVCPGTSGFSSPNP	Out PPIRs
A2A432	PGTSGFSSPNPSAAS	Out PPIRs
A2A432	GFSSPNPSAASAAAQ	Out PPIRs
A2A432	AKKRKLNSSSSSSNS	Out PPIRs
A2A432	DSTSSSSTPPQPRDS	Out PPIRs
A2A432	TPPQPRDSASPSTSS	Out PPIRs
A2A432	PQPRDSASPSTSSFC	Out PPIRs
A2A432	SASPSTSSFCLGVPV	Out PPIRs
A2A432	IHQFREDSLDSVLFL	Out PPIRs
A2A4F1	RKEKNGASPSAVDTS	Out PPIRs
A2A4F1	EKNGASPSAVDTSGV	Out PPIRs
A2A4F1	ASPSAVDTSGVRGDW	Out PPIRs
A2A4F1	QRRQRVGSRSRGQSV	Out PPIRs
A2A4F1	RQRVGSRSRGQSVSL	Out PPIRs
A2A4P0	AAGVLMGSEPGPAEE	Out PPIRs
A2A4P0	RYRSRSRSQSPFKDR	Out PPIRs
A2A4P0	RSRSRSQSPFKDRKD	Out PPIRs
A2A4U6	TVPLNMNSVSSGKTL	Out PPIRs
A2A4U6	PLNMNSVSSGKTLHK	Out PPIRs
A2A4U6	FRIKASLTRHQRIHT	Out PPIRs
A2A4U6	TRHQRIHTGERPYKC	Out PPIRs
A2A4U6	IHTGERPYKCKECGK	In PPIRs
A2A4U6	RRFAHKRTIWERPYE	Out PPIRs
A2A4U6	ECEECGRTYCRKSAL	Out PPIRs
A2A4U6	CEECGRTYCRKSALR	In PPIRs
A2A542	SRTLVVGSAESYTSR	Out PPIRs
A2A542	LVVGSAESYTSRPSD	Out PPIRs
A2A542	VVGSAESYTSRPSDS	In PPIRs
A2A5K6	RDGSEVLSPTKTHHM	Out PPIRs
A2A5N8	GHVTGKFTAHHCLSG	Out PPIRs
A2A5R2	ELEKPMQSKPQSPVI	Out PPIRs
A2A5R2	PMQSKPQSPVIQATA	Out PPIRs
A2A5R2	QSPVIQATAGSPKFS	Out PPIRs
A2A5R2	VIQATAGSPKFSRLK	Out PPIRs
A2A5R2	QAQSKPTTPEKAELP	Out PPIRs
A2A5R2	QSGLGKVSLENGEAP	Out PPIRs
A2A5R2	EAPRERGSPVSGRAE	Out PPIRs
A2A5R2	ADDRQSLSSADNLEP	Out PPIRs
A2A5R2	DDRQSLSSADNLEPD	Out PPIRs
A2A5R2	LSLAIFLTLLSNFKM	Out PPIRs
A2A5R2	AIFLTLLSNFKMHLK	Out PPIRs
A2A5R2	LDMARRCSVTSVEST	Out PPIRs
A2A5R2	MARRCSVTSVESTVS	Out PPIRs
A2A5R2	ARRCSVTSVESTVSS	Out PPIRs
A2A5R2	CSVTSVESTVSSGTQ	Out PPIRs
A2A5R2	SVTSVESTVSSGTQT	Out PPIRs
A2A5R2	TSVESTVSSGTQTAI	Out PPIRs
A2A5R2	ESTVSSGTQTAIQDD	Out PPIRs
A2A5R2	SGREREGSLKGHSLA	Out PPIRs
A2A5R2	EGSLKGHSLAGEEFM	Out PPIRs
A2A5R2	SQAANIRSGWKNIFA	Out PPIRs
A2A5R2	DVDLDRQSLSSIDRN	Out PPIRs
A2A5R2	DLDRQSLSSIDRNAS	Out PPIRs
A2A5R2	LDRQSLSSIDRNASE	Out PPIRs
A2A5R2	SSIDRNASERGQSQL	Out PPIRs
A2A5R2	NASERGQSQLSNPTD	Out PPIRs
A2A5R2	LSNPTDDSWKGAPYA	Out PPIRs
A2A5X5	RRPTCLASYSYRPVC	Out PPIRs
A2A5X5	YSYRPVCSRQPCTDS	Out PPIRs
A2A654	IGERDSHTPVSVHEE	Out PPIRs
A2A654	RDSHTPVSVHEEIGD	Out PPIRs
A2A690	NSLKMLLTGGKSSRK	Out PPIRs
A2A690	MLLTGGKSSRKNRSS	Out PPIRs
A2A690	QAPSAHSSITSGSCP	Out PPIRs
A2A690	QGASYRFSPPPVGGQ	Out PPIRs
A2A690	GQSKEYPSPPPSPLR	Out PPIRs
A2A690	SPPAESMSVYRSQSG	Out PPIRs
A2A690	TVIPTGAYGQVAHSM	Out PPIRs
A2A690	SQGDMGVSQSRLVYQ	Out PPIRs
A2A690	GDMGVSQSRLVYQGS	Out PPIRs
A2A690	DRSCDELSPVSPTQG	Out PPIRs
A2A690	DNLYRQLSRDSRQGQ	Out PPIRs
A2A699	DNKRDQATSMSQLHL	Out PPIRs
A2A699	NKRDQATSMSQLHLI	Out PPIRs
A2A699	RDQATSMSQLHLICG	Out PPIRs
A2A699	PEAPPPGSLHSAFSS	Out PPIRs
A2A699	AGLKSARSVEGPGGL	Out PPIRs
A2A699	AFLHEPPSPPPSFDH	Out PPIRs
A2A699	EPPSPPPSFDHYLGH	Out PPIRs
A2A699	KGAAESKTPDFLLSQ	Out PPIRs
A2A699	LARPPSLSQPGQLIF	Out PPIRs
A2A699	HPRAWFVSLDGRSNS	Out PPIRs
A2A699	NSQVRHSYIDLQAGS	Out PPIRs
A2A699	APPRLALSEDTEPSS	Out PPIRs
A2A699	RLALSEDTEPSSSES	Out PPIRs
A2A699	LSEDTEPSSSESRTG	Out PPIRs
A2A699	SEDTEPSSSESRTGL	Out PPIRs
A2A699	LCSPEDNSLTPLLDE	Out PPIRs
A2A699	SPEDNSLTPLLDEVV	Out PPIRs
A2A699	SRGDSSRSSASELRR	Out PPIRs
A2A699	ASELRRDSLTSPEDE	Out PPIRs
A2A699	ELRRDSLTSPEDELG	Out PPIRs
A2A699	LRRDSLTSPEDELGA	Out PPIRs
A2A6A1	TDKGGSFTSVQITNT	Out PPIRs
A2A6A1	DKGGSFTSVQITNTT	Out PPIRs
A2A6A1	DHAEEGSSEDGTKAD	Out PPIRs
A2A6A1	PENRKSSSPKPQGCS	Out PPIRs
A2A6A1	GCSKTAASPGAERTV	Out PPIRs
A2A6A1	ESRETSESPMCESNP	Out PPIRs
A2A6A1	ESNPKDISQATPATK	Out PPIRs
A2A6A1	TKAEPSISYSCNPLY	Out PPIRs
A2A6A1	EPGGSHMSETEDTGR	Out PPIRs
A2A6A1	PKSEPPGSGSPAPPR	Out PPIRs
A2A6A1	SEPPGSGSPAPPRRR	Out PPIRs
A2A6A1	QDDSQRRSLPAEEGN	Out PPIRs
A2A6A1	LPAEEGNSGKKDDGG	Out PPIRs
A2A6A1	SSRSSHRSQPSSGDE	Out PPIRs
A2A6A1	SSHRSQPSSGDEDSD	Out PPIRs
A2A6A1	SHRSQPSSGDEDSDD	Out PPIRs
A2A6A1	PSSGDEDSDDASSHR	Out PPIRs
A2A6A1	HSKRSHDSDDSDYTS	Out PPIRs
A2A6A1	RSHDSDDSDYTSSKH	Out PPIRs
A2A6A1	RSYSRDRSRSTRSPS	Out PPIRs
A2A6A1	DRSRSTRSPSQRSGS	Out PPIRs
A2A6A1	IRSKIYRSQSPHYFQ	Out PPIRs
A2A6A1	SKIYRSQSPHYFQSG	Out PPIRs
A2A6A1	QSPHYFQSGRGEGPG	Out PPIRs
A2A6A1	VCEEVLATPNKAGLK	Out PPIRs
A2A6A1	HSEPEEGSPRSSDAP	Out PPIRs
A2A6A1	EEAAGPLSDPPPEEP	Out PPIRs
A2A6C4	RQRPLHQTTTMVTRG	Out PPIRs
A2A6C4	HQTTTMVTRGNCSFY	Out PPIRs
A2A6C4	IPVAVLRYTDMLDIV	In PPIRs
A2A6P4	RGAAPRRSPSPAAMS	Out PPIRs
A2A6P4	AAPRRSPSPAAMSER	Out PPIRs
A2A6P4	SPSPAAMSERLRPRK	Out PPIRs
A2A6Q5	SGNSREVTPVLVAQT	Out PPIRs
A2A6Q5	LVAQTQSSGPQTSTT	Out PPIRs
A2A6Q5	IPNRKTKSKTNKGGL	Out PPIRs
A2A6T1	EDAFRLHSSSLELGP	Out PPIRs
A2A6T1	SNAQDGVSSPAASPS	Out PPIRs
A2A6T1	NAQDGVSSPAASPSH	Out PPIRs
A2A6T1	GVSSPAASPSHAVRK	Out PPIRs
A2A6T1	HAVRKSCSDTALNAI	Out PPIRs
A2A6T1	NLTLHANSVRRRGMS	Out PPIRs
A2A6T1	SVRRRGMSILREVDE	Out PPIRs
A2A6T1	RPISRDSSWRDLLGG	Out PPIRs
A2A6T1	DLLGGEESPGEGKAG	Out PPIRs
A2A791	RRAAHQESDNENEIQ	Out PPIRs
A2A791	FCLVRENSKETFSGK	Out PPIRs
A2A791	VRENSKETFSGKEKN	Out PPIRs
A2A791	ACFSKFRSANNLTMN	Out PPIRs
A2A791	FRSANNLTMNCCENC	Out PPIRs
A2A791	SHCKMCSYCLQTSPK	Out PPIRs
A2A791	MCSYCLQTSPKLIQN	Out PPIRs
A2A791	CSYCLQTSPKLIQNN	Out PPIRs
A2A791	EEKEKTLSQGESQTS	Out PPIRs
A2A791	LSQGESQTSEQELFL	Out PPIRs
A2A791	SQGESQTSEQELFLD	Out PPIRs
A2A791	QGALQGCSVSGMTLK	Out PPIRs
A2A791	ALQGCSVSGMTLKYM	Out PPIRs
A2A791	GCSVSGMTLKYMYGV	Out PPIRs
A2A791	GGELASASPCSDSLG	Out PPIRs
A2A791	LASASPCSDSLGSAQ	Out PPIRs
A2A791	EFYLSKCSESVKQRS	Out PPIRs
A2A791	EELAKAKSEDSDAEL	Out PPIRs
A2A799	IHSEKKPSKYSECEK	Out PPIRs
A2A799	SEKKPSKYSECEKCF	Out PPIRs
A2A799	EKKPSKYSECEKCFT	Out PPIRs
A2A7B5	PTETSEGSPGATPPP	Out PPIRs
A2A7B5	SEGSPGATPPPHAPR	Out PPIRs
A2A7B5	SQEILNSSFVEENGE	Out PPIRs
A2A7B5	CESKKRRTASPPVLP	Out PPIRs
A2A7B5	SSRFKRRTSSPPSSP	Out PPIRs
A2A7B5	SRFKRRTSSPPSSPQ	Out PPIRs
A2A7B5	RRTSSPPSSPQHSPA	Out PPIRs
A2A7B5	KPKLESRSDSPAWSL	Out PPIRs
A2A7B5	DSPAWSLSGRDERET	Out PPIRs
A2A7B5	RDERETGSPPCFDEY	Out PPIRs
A2A7B5	NVELSKMSPNKLKLN	Out PPIRs
A2A7B5	SCPKKPLSPSKRKVS	Out PPIRs
A2A7B5	DTEIKMQSMQAPLGK	Out PPIRs
A2A7B5	MQAPLGKTRARSTGP	Out PPIRs
A2A7Q9	IFPKDTASLGAISDS	Out PPIRs
A2A7Q9	AISDSASTRAMAGSI	Out PPIRs
A2A7Q9	SHAAACPSTPQVHGA	Out PPIRs
A2A7Q9	PQVHGAPSPSAHKNL	Out PPIRs
A2A7S8	WDHGDTQSIQSSQTG	Out PPIRs
A2A7S8	GDTQSIQSSQTGPDE	Out PPIRs
A2A7S8	GPDEDTISIYSQKSY	Out PPIRs
A2A7S8	DEDTISIYSQKSYMT	Out PPIRs
A2A7S8	EDTISIYSQKSYMTE	Out PPIRs
A2A7S8	YSQKSYMTESSTAED	Out PPIRs
A2A7S8	QKSYMTESSTAEDAL	Out PPIRs
A2A7S8	KSYMTESSTAEDALS	Out PPIRs
A2A7S8	EDALSVRSEMIQRRG	Out PPIRs
A2A7S8	STFRPHDSFPKSGKS	Out PPIRs
A2A7S8	RRRRERRSTVLGLPQ	Out PPIRs
A2A7S8	RRRERRSTVLGLPQH	Out PPIRs
A2A7S8	NNREAPGTPQPPGSR	Out PPIRs
A2A7S8	LGTGVRVSLQALEAE	Out PPIRs
A2A7S8	QRHIDRVYHDDTLVG	Out PPIRs
A2A7S8	LRTLSRCSLLSASPA	Out PPIRs
A2A7S8	LSRCSLLSASPASVR	Out PPIRs
A2A7S8	RCSLLSASPASVRSL	Out PPIRs
A2A7S8	LLSASPASVRSLGRF	Out PPIRs
A2A7S8	LGRFSSASSPRPRSR	Out PPIRs
A2A7S8	GRFSSASSPRPRSRN	Out PPIRs
A2A7S8	ASSPRPRSRNASSSS	Out PPIRs
A2A7S8	TLSSKGGSEGQPEGS	Out PPIRs
A2A7S8	PGGSGRGSPSGGSTA	Out PPIRs
A2A7S8	GSGRGSPSGGSTAET	Out PPIRs
A2A7S8	RGSPSGGSTAETSDT	Out PPIRs
A2A7S8	PPPRRTYSLHQRGSA	Out PPIRs
A2A7S8	GTWGSGLSPGGSRRP	Out PPIRs
A2A7S8	GSRRPPRSPERTLSP	Out PPIRs
A2A7S8	ERTLSPSSGYSSQSG	Out PPIRs
A2A7S8	LSPSSGYSSQSGTPT	Out PPIRs
A2A7S8	SPSSGYSSQSGTPTL	Out PPIRs
A2A7S8	SSGYSSQSGTPTLPP	Out PPIRs
A2A7S8	GYSSQSGTPTLPPKG	Out PPIRs
A2A7S8	GLAVAPASPGKAQPP	Out PPIRs
A2A7S8	PKVPAPFSPPPSKSK	Out PPIRs
A2A7S8	PVASKDESPPPSPPP	Out PPIRs
A2A7S8	KDESPPPSPPPSYHP	Out PPIRs
A2A7S8	SGAPREDSGTPLVTP	Out PPIRs
A2A7S8	APREDSGTPLVTPSL	Out PPIRs
A2A7S8	KPLRRALSGRASPVT	Out PPIRs
A2A7S8	RALSGRASPVTAPSS	Out PPIRs
A2A7S8	SGRASPVTAPSSGLH	Out PPIRs
A2A7S8	SPASALPTGIPEAEP	Out PPIRs
A2A7S8	IPEAEPRSPQSPASK	Out PPIRs
A2A7S8	AEPRSPQSPASKASF	Out PPIRs
A2A7S8	QSPASKASFIFSKGT	Out PPIRs
A2A7S8	LQLERPVSPEAQADL	Out PPIRs
A2A7S8	PPVARKPSVGVPPPS	Out PPIRs
A2A7S8	SVGVPPPSPSLPRTE	Out PPIRs
A2A7S8	GVPPPSPSLPRTESL	Out PPIRs
A2A7S8	PSPSLPRTESLTAPS	Out PPIRs
A2A7S8	PSLPRTESLTAPSTN	Out PPIRs
A2A7S8	ESLTAPSTNGLPHAE	Out PPIRs
A2A7S8	AATEKMGSPGSDPQK	Out PPIRs
A2A7S8-2	PAADEPGSPGGPPRR	Out PPIRs
A2A7S8-2	SGLRRAFSWLRGKRR	Out PPIRs
A2A7Y5	YRIHRRKSFDASDTL	Out PPIRs
A2A7Z8	LYKPKKPSSIPRLGI	Out PPIRs
A2A825	WPAKLKASDCVVMFR	Out PPIRs
A2A863	GTLPRDYSTLTSLSS	Out PPIRs
A2A863-2	NLRESQPYRYTVKAR	Out PPIRs
A2A863-2	PASSQRPSVSDDTEH	Out PPIRs
A2A863-2	VAYGTHLSPHLSHRV	Out PPIRs
A2A863-3	HMKGVPASRGSPDSI	Out PPIRs
A2A870	HAKDTASSPQWQASK	Out PPIRs
A2A870	ERKPAPKSPGAAAGQ	Out PPIRs
A2A870	QGPSVPLTPGDTPIR	Out PPIRs
A2A870	QSSPPASSPIHPRKG	Out PPIRs
A2A870	LKASQASSPKASEEK	Out PPIRs
A2A884	QKPARRPSIEASVHI	Out PPIRs
A2A884	PLLSSSLYSSGSHGS	Out PPIRs
A2A884	LLSSSLYSSGSHGSS	Out PPIRs
A2A884	LSSSLYSSGSHGSSQ	Out PPIRs
A2A884	YSSGSHGSSQERCSL	Out PPIRs
A2A884	QKLALRLSERKKLIE	Out PPIRs
A2A884	IEEQTFLSPGSKGST	Out PPIRs
A2A884	SSLTRRSSVESPKSS	Out PPIRs
A2A884	HTFRGSYSFDDHVAD	Out PPIRs
A2A884	HTSSFEKSDPPEQPS	Out PPIRs
A2A884	VPLSRSPSQESSISL	Out PPIRs
A2A884	SGSKRVLSPAGSLEL	Out PPIRs
A2A884	HVGGQGRSRREAETL	Out PPIRs
A2A884	SSLSSDVSDPKELSP	Out PPIRs
A2A884	VSDPKELSPLSHSTL	Out PPIRs
A2A884	PKELSPLSHSTLSHG	Out PPIRs
A2A884	LSPLSHSTLSHGTAP	Out PPIRs
A2A884	GRLVPSNSRKPRMTE	Out PPIRs
A2A884	TSPRRPWSPSKEAGS	Out PPIRs
A2A884	PSLTRKHSLTKNDSS	Out PPIRs
A2A884	DSSPQQCSPAREAQA	Out PPIRs
A2A884	LGPHLCGSPRLELSC	Out PPIRs
A2A884	YSPTRRWSLGQAESP	Out PPIRs
A2A884	WSLGQAESPPQTVLP	Out PPIRs
A2A884	LAGPCSPSADKSGLG	Out PPIRs
A2A884	AQERSRWSPTESPSA	Out PPIRs
A2A884	ERSRWSPTESPSASV	Out PPIRs
A2A884	ESPSASVSPVAKVSK	Out PPIRs
A2A884	SWRGLLGSPHTLANL	Out PPIRs
A2A884	LAETSTYSPPRSRNL	Out PPIRs
A2A884	PPRSRNLSGEPRTRQ	Out PPIRs
A2A884	EPRTRQGSPELLGRG	Out PPIRs
A2A891	ETRIESTSSLHLMQF	Out PPIRs
A2A891	GVSTVQVTGNPKGTS	Out PPIRs
A2A8L1	KKLKESKSSKGKRKK	Out PPIRs
A2A8L1	ISKRKKGSSSEEDER	Out PPIRs
A2A8L1	SKRKKGSSSEEDERE	Out PPIRs
A2A8L1	KRKKGSSSEEDERED	Out PPIRs
A2A8L1	EEDEREDSDLDNASI	Out PPIRs
A2A8L1	PNGSYDGSSLVKSSG	Out PPIRs
A2A8L1	RPGLGSKSGSMTKQE	Out PPIRs
A2A8L1	GLGSKSGSMTKQELD	Out PPIRs
A2A8L1	KKPGEVISSDPNTPV	Out PPIRs
A2A8L1	PNTPVPASPAQLPPA	Out PPIRs
A2A8L5	GLHKGATYVFRLAAK	Out PPIRs
A2A8L5	QSIGLKDSLLAHSSD	Out PPIRs
A2A8L5	KDSLLAHSSDPVEMR	Out PPIRs
A2A8T7	ERNVPFCSLPTLAHG	Out PPIRs
A2A8U2	FRSPRRVSPSSLPGR	Out PPIRs
A2A8U2	GRLSRALSLGTIPPL	Out PPIRs
A2A8U2	PPLTRTDSGYLFSGS	Out PPIRs
A2A8Z1	IDSSGSASVLTHSSS	Out PPIRs
A2A935	TPKEGSPYEAPVYIP	Out PPIRs
A2A974	NDIIYRVSSNGCLAN	Out PPIRs
A2A974	DIIYRVSSNGCLANS	Out PPIRs
A2A974	PSVSRELSSPVTFPD	Out PPIRs
A2A974	SVSRELSSPVTFPDG	Out PPIRs
A2A995	AQDKPEKSLKATGAQ	Out PPIRs
A2A995	LPPHSRKSTKSPATE	Out PPIRs
A2A995	PPHSRKSTKSPATEG	Out PPIRs
A2A995	KSPATEGSHRSSQCQ	Out PPIRs
A2A9A2	LQAGRPDSPQPPPGK	Out PPIRs
A2A9B9	ASEPVVGTPDDKLDA	Out PPIRs
A2A9C3	RFPHRVQSKEPTPKV	Out PPIRs
A2A9C3	RVQSKEPTPKVKRKG	Out PPIRs
A2A9C3	GGSSPSKSPPTLGPQ	Out PPIRs
A2A9C3	GVLRSSISAQPPQWH	Out PPIRs
A2A9C3	SIETEDLSEPEFQSS	Out PPIRs
A2A9C3	PQHHRSTSESSASFP	Out PPIRs
A2A9C3	HRSTSESSASFPRSP	Out PPIRs
A2A9C3	SSASFPRSPGQPSSL	Out PPIRs
A2A9C3	LQDRVEVYAHARSLS	Out PPIRs
A2A9C3	RSETPFHSRQRAVLP	Out PPIRs
A2A9C3	MGPSMGVSRAIQALR	Out PPIRs
A2A9C3	EDSVAPRSPLDMASS	Out PPIRs
A2A9C3	NKPGGQGTGGKGVAC	Out PPIRs
A2A9C3	PVSGEPVTPPSKAGR	Out PPIRs
A2A9C3	GEPVTPPSKAGRRSF	Out PPIRs
A2A9C3	PSKAGRRSFWDMLSK	Out PPIRs
A2A9C3	RSFWDMLSKTEAGDL	Out PPIRs
A2A9C3	PDVFSPCSPGQLGPA	Out PPIRs
A2A9C3	LGTEGRGSFSCPKAK	Out PPIRs
A2A9C3	TEGRGSFSCPKAKAE	Out PPIRs
A2A9C3	HQDDFDVSLLVCHSA	Out PPIRs
A2A9C3	VSLLVCHSAAPFEEQ	Out PPIRs
A2A9C3	TPGSLVGSPREASGM	Out PPIRs
A2A9F4	SPDRAPPSRRDGQRL	Out PPIRs
A2A9F4	TSMGSSFSYPDVKLK	Out PPIRs
A2A9F4	SMGSSFSYPDVKLKG	Out PPIRs
A2A9H6	PKEVAAHTLEYKEGV	Out PPIRs
A2A9H6	VAAHTLEYKEGVVLA	In PPIRs
A2A9H6	PKEVAAHTLEYKKRL	Out PPIRs
A2A9H6	VAAHTLEYKKRLPPV	In PPIRs
A2A9T0	LKVYEIKYPLITDFG	Out PPIRs
A2A9T0	LYELKDGSLLEVEKV	Out PPIRs
A2A9T0	LLEVEKVSLQQRLNQ	Out PPIRs
A2A9T0	RNAGQRHSPLSQRHS	Out PPIRs
A2A9T0	SPAAQRRSPVPPCPS	Out PPIRs
A2A9T0	ELYGRPLSPRRAFEG	Out PPIRs
A2A9T0	LLMETVGSDIRSCPL	Out PPIRs
A2AAE1	LLAGEKESPSSAADD	Out PPIRs
A2AAE1	AGEKESPSSAADDHS	Out PPIRs
A2AAE1	GEKESPSSAADDHSV	Out PPIRs
A2AAE1	SSAADDHSVQKDLLH	Out PPIRs
A2AAE1	PTEISGTSPVSPNTQ	Out PPIRs
A2AAE1	ISGTSPVSPNTQDKS	Out PPIRs
A2AAE1	PYTPSADSNSFHQYR	Out PPIRs
A2AAE1	DSNSFHQYRSMDSSM	Out PPIRs
A2AAE1	QIDYSRGSIYHSVEG	Out PPIRs
A2AAE1	SRGSIYHSVEGPLAV	Out PPIRs
A2AAE1	TEHPMIGTTNQGQIQ	Out PPIRs
A2AAE1	SKMQPQSSGSLRSNA	Out PPIRs
A2AAE1	QLRGLDTTDIGTCAI	Out PPIRs
A2AAE1	LDTTDIGTCAITAIP	Out PPIRs
A2AAE1	TAIPFEKSKVLFTLE	Out PPIRs
A2AAE1	SSDINGNSVSDEQDE	Out PPIRs
A2AAE1	DINGNSVSDEQDEGV	Out PPIRs
A2AAE1	FSRSSRGSLNGGNRV	Out PPIRs
A2AAE1	GRSERRTSKVSRKGS	Out PPIRs
A2AAE1	FGPAGVRSPTEPTCR	Out PPIRs
A2AAE1	ENEQDNNSLTKTQRK	Out PPIRs
A2AAE1	EQDNNSLTKTQRKRS	Out PPIRs
A2AAE1	DNNSLTKTQRKRSLV	Out PPIRs
A2AAE1	QLEDFPTSPTSTAKQ	Out PPIRs
A2AAE1	SDLIRQPSTAPQPMK	Out PPIRs
A2AAE1	TPTSVNQTPIETNEF	Out PPIRs
A2AAE1	KDKWGLGYKPSYSRS	In PPIRs
A2AAE1	DDISLRRSYDRSSRS	Out PPIRs
A2AAE1	DISLRRSYDRSSRSL	In PPIRs
A2AAE1	RRSYDRSSRSLDQDS	Out PPIRs
A2AAE1	SRSLDQDSPSKKKKF	Out PPIRs
A2AAE1	SPNASRGSSLPRTLS	Out PPIRs
A2AAE1	PNASRGSSLPRTLSK	Out PPIRs
A2AAE1	FLEKALETIPITPIE	Out PPIRs
A2AAE1	ALETIPITPIERNYT	Out PPIRs
A2AAE1	TNNLEKNSQEQLLDA	Out PPIRs
A2AAE1-3	LKACRAHSWGNEAVD	Out PPIRs
A2AAJ9	RLTVRNVSADDDAVY	Out PPIRs
A2AAJ9	YKDDTPLSPSEKFKM	Out PPIRs
A2AAJ9	LYTCQVGSKETQSKV	Out PPIRs
A2AAJ9	GITKRLKTVEVLEGE	Out PPIRs
A2AAJ9	TVKDAALSDAGEVVF	Out PPIRs
A2AAJ9	VLVVRKASLKDSGEY	Out PPIRs
A2AAJ9	VPSQEGLTLKLTINA	Out PPIRs
A2AAJ9	VTEGEDLTLVCETTT	Out PPIRs
A2AAJ9	NKEATEGTTVTLRCE	Out PPIRs
A2AAJ9	KEATEGTTVTLRCEL	Out PPIRs
A2AAJ9	HFVRRLRSKEATEGD	Out PPIRs
A2AAJ9	DLRSQEATEGATAIL	Out PPIRs
A2AAJ9	RGLAVVDTGTYSLPT	Out PPIRs
A2AAJ9	VVDTGTYSLPTKFTE	Out PPIRs
A2AAJ9	TGTYSLPTKFTEGLR	Out PPIRs
A2AAJ9	PVEWRKGSETLRDGD	Out PPIRs
A2AAJ9	LRCQMSKTAPVEWKK	Out PPIRs
A2AAJ9	CKLSKKASVVWKKGS	Out PPIRs
A2AAJ9	LVIKGFRTEDQGEYR	Out PPIRs
A2AAJ9	EPTLDSISELPEEDS	Out PPIRs
A2AAJ9	EETAPDLSEGYSTAD	Out PPIRs
A2AAJ9	RTGEADLSHTSSDDE	Out PPIRs
A2AAJ9	GEADLSHTSSDDESR	Out PPIRs
A2AAJ9	DDESRAGTPSLVTYL	Out PPIRs
A2AAJ9	TKSPAELSEEELFLS	Out PPIRs
A2AAJ9	SEEELFLSADEGPGE	Out PPIRs
A2AAJ9	LQVPGGDSDEETKTP	Out PPIRs
A2AAJ9	GGDSDEETKTPSASP	Out PPIRs
A2AAJ9	DSDEETKTPSASPRH	Out PPIRs
A2AAJ9	DEETKTPSASPRHGR	Out PPIRs
A2AAJ9	ETKTPSASPRHGRSR	Out PPIRs
A2AAJ9	ICKPRRDSRTDTFSY	Out PPIRs
A2AAJ9	GGELYMQSPALRARD	Out PPIRs
A2AAJ9	GLASFRLSGLKGRDQ	Out PPIRs
A2AAJ9	LAQLHAAYLSPRHLV	Out PPIRs
A2AAJ9	QLHAAYLSPRHLVLI	Out PPIRs
A2AAJ9	ILHLDLRSENMMVTE	Out PPIRs
A2AAX3	TRDETFYSTERYDIT	Out PPIRs
A2AAY5	SGATEAIYRRYSKFF	Out PPIRs
A2AAY5	LPPKLGPSSPAHSGA	Out PPIRs
A2AAY5	PPKLGPSSPAHSGAL	Out PPIRs
A2AAY5	GPSSPAHSGALDLDG	Out PPIRs
A2AAY5	DGDVKQRSPKMRQRP	Out PPIRs
A2AAY5	KEAPRKASSDLSAST	Out PPIRs
A2AAY5	EAPRKASSDLSASTG	Out PPIRs
A2AAY5	SSDLSASTGYEEISD	Out PPIRs
A2AAY5	KMEPLRGSSPKPPGM	Out PPIRs
A2AAY5	MEPLRGSSPKPPGMI	Out PPIRs
A2AAY5	SRSKAELSEEKVDPT	Out PPIRs
A2AAY5	SEDHVDIYNLRSKLR	Out PPIRs
A2AAY5	SKLRPAKSQEKALLD	Out PPIRs
A2AAY5	SGRQDGLSPKETPCR	Out PPIRs
A2AAY5	ETREKAASFLNADGP	Out PPIRs
A2AB59	APVRPAQSLDDLARG	Out PPIRs
A2AB59	CPRPLAPSDSENVYE	Out PPIRs
A2AB59	RPLAPSDSENVYEAI	Out PPIRs
A2AB59	PSDSENVYEAIPDLR	Out PPIRs
A2AB59	RCPPRAESPKQVDDP	Out PPIRs
A2AB59	DDPPEPVYANVERQP	Out PPIRs
A2AB59	SPATSRASVGSGESL	Out PPIRs
A2AB59	TSRASVGSGESLETE	Out PPIRs
A2AB59	LEMQPSLSPRSPGQQ	Out PPIRs
A2AB59	QPSLSPRSPGQQRPP	Out PPIRs
A2AB59	ASYPEEDYSPVGSFS	Out PPIRs
A2AB59	APRSVRKSSQDSDTP	Out PPIRs
A2AB59	PRSVRKSSQDSDTPA	Out PPIRs
A2AB59	VRKSSQDSDTPAQAS	Out PPIRs
A2AB59	KSSQDSDTPAQASPP	Out PPIRs
A2AB59	SDTPAQASPPEEKIK	Out PPIRs
A2AB59	RQPSKLSTPEYTVEL	Out PPIRs
A2AB59	PSSADFGSSERLGSW	Out PPIRs
A2AB59	DVRQNAASPSLSPGG	Out PPIRs
A2AB59	RQNAASPSLSPGGLE	Out PPIRs
A2AB59	NAASPSLSPGGLESD	Out PPIRs
A2AB59	KFLQRRPTLQSLRDK	Out PPIRs
A2ABF8	HATKSFPSSPSKGGS	Out PPIRs
A2ABF8	KSFPSSPSKGGSCPS	Out PPIRs
A2ABF8	SSPSKGGSCPSRAKM	Out PPIRs
A2ABF8	SLAMRLLSMPGAQGA	Out PPIRs
A2ABF8	GSEPPPATTSPEGQP	Out PPIRs
A2ABF8	RSGEVTLTKGDPGSL	Out PPIRs
A2ABF8	RGVSNDTSSLETERG	Out PPIRs
A2ABF8	AAILKRETMRPSSRV	Out PPIRs
A2ABF8	KALVIQESERRKKLR	Out PPIRs
A2ABF8	DVREDDSYLFDLDNK	Out PPIRs
A2ABU4	GKYTLEITAGKEVRQ	Out PPIRs
A2ABV5	SPQVSGPSPATRLPG	Out PPIRs
A2ABV5	VSGPSPATRLPGMSP	Out PPIRs
A2ABV5	ATRLPGMSPANPSLH	Out PPIRs
A2ABV5	PANPSLHSPVPDVSH	Out PPIRs
A2ABV5	HSPVPDVSHSPRAGT	Out PPIRs
A2ABV5	PVPDVSHSPRAGTSS	Out PPIRs
A2ACJ2	PVETFLKTCQAPGSE	Out PPIRs
A2ACV6	KKSHRAPSPARPKDV	Out PPIRs
A2ACV6	LGLELALSSDAESAA	Out PPIRs
A2ACV6	GLELALSSDAESAAG	Out PPIRs
A2ACV6	QPPRPPASPDEPSVA	Out PPIRs
A2ACV6	PASPDEPSVAASSVG	Out PPIRs
A2ACV6	LDRPREHSLKKRGTR	Out PPIRs
A2ACV6	TGLKRTKSVSSMSEF	Out PPIRs
A2ACV6	RQAMRSGSLERKVKN	Out PPIRs
A2ACV6	NVCGRAPSPTTAAGE	Out PPIRs
A2ACV6	GRAPSPTTAAGEESC	Out PPIRs
A2ACV6	TTAAGEESCKKPEPL	Out PPIRs
A2ACV6	CKKPEPLSPASYHQP	Out PPIRs
A2AD93	LAVLELLSAGGNADL	Out PPIRs
A2ADI4	GIGAGQISSKYIERL	Out PPIRs
A2ADM8	GAPERALSPGALPAL	Out PPIRs
A2ADM8	SRRRAALSPARSTFT	Out PPIRs
A2ADM8	VQADPPPSERQDSDS	Out PPIRs
A2ADU8	HIQDGRRSAWVRNWT	Out PPIRs
A2ADY9	QQRQLPRTQAQHSSP	Out PPIRs
A2ADY9	PRTQAQHSSPGEMAS	Out PPIRs
A2ADY9	RTQAQHSSPGEMASS	Out PPIRs
A2ADY9	SPGEMASSPQGLDNP	Out PPIRs
A2ADZ8	QLPAALESQAGGDRV	Out PPIRs
A2ADZ8	KAETQLPTLSENQNI	Out PPIRs
A2AED3	IGQSKCHTHQNHCLL	Out PPIRs
A2AED3	HCLLGCITCGINYTV	Out PPIRs
A2AEV7	DLKSRRNSVASPTSP	Out PPIRs
A2AEV7	RNSVASPTSPTRSLP	Out PPIRs
A2AEV7	FAARTRRSNSSEALL	Out PPIRs
A2AEV7	ARTRRSNSSEALLVD	Out PPIRs
A2AEV7	CKSSEVLYERPQPVP	In PPIRs
A2AEV7	VPSFSSRTTGPPDPP	Out PPIRs
A2AEV7	PSFSSRTTGPPDPPR	Out PPIRs
A2AF47	TQRKTQIYSDPLRDL	Out PPIRs
A2AF47	LVQEKKDTVEAIQEE	Out PPIRs
A2AF47	IQEEETSSQGKAENI	Out PPIRs
A2AF47	VREMLWGTSTQLSND	Out PPIRs
A2AF47	REMLWGTSTQLSNDG	Out PPIRs
A2AF47	DGNAKGFSPESLIHG	Out PPIRs
A2AF47	AEPYIKNSDPIKTAQ	Out PPIRs
A2AF47	DAESRRQSNADIKWV	Out PPIRs
A2AF47	LAGRDTLYSCAAMPS	Out PPIRs
A2AF47	EFPCGFVSPTNRGSL	Out PPIRs
A2AF47	ASDKDTAYGSFQNGH	Out PPIRs
A2AF47	RQSSSRSSVSQYNRL	Out PPIRs
A2AF47	SRSSVSQYNRLDQYE	Out PPIRs
A2AF47	RTLHGAYTKILEVMH	Out PPIRs
A2AF47	KILEVMHTKKRLLGT	Out PPIRs
A2AF47	EYHEGLKSNFRDMVK	Out PPIRs
A2AFR3	TVIQPYPSPKSAFIS	Out PPIRs
A2AFR3	LALDDGMSPPTIGYE	Out PPIRs
A2AFR3	LPPKVVPSKQILHSD	Out PPIRs
A2AFR3	PSKQILHSDHMEMEP	Out PPIRs
A2AFR3	PETMETKSVTDYFSK	Out PPIRs
A2AFR3	KHMIPDASGKGGRYI	Out PPIRs
A2AFS3	KKNQKLEYKYSKLVM	In PPIRs
A2AG50	GGGGGGGYGGSGGGG	Out PPIRs
A2AG50	GGGGYGGSGGGGGGA	Out PPIRs
A2AG50	GGGAGVPSEGAAKGL	Out PPIRs
A2AG50	LELKKKCSWAGSPGP	Out PPIRs
A2AG50	STVAISYSPDRALGS	Out PPIRs
A2AG50	SPDRALGSPLKSSYK	Out PPIRs
A2AG50	PLKSSYKSSPTRTTE	Out PPIRs
A2AG50	LKSSYKSSPTRTTEK	Out PPIRs
A2AG50	SSYKSSPTRTTEKKK	Out PPIRs
A2AG50	AASGGHGSPLRRCEP	Out PPIRs
A2AG50	DISKRLSSPVKSKIT	Out PPIRs
A2AG50	PKTAKPTYLGSPVKY	Out PPIRs
A2AG50	AKPTYLGSPVKYYFP	Out PPIRs
A2AG50	PPIANEETPKKKAEK	Out PPIRs
A2AG50	GKPTAGTTDAGEAAK	Out PPIRs
A2AG50	LDVLDGKSNSLDDST	Out PPIRs
A2AG50	KSNSLDDSTEDVQSM	Out PPIRs
A2AG50	DVQSMDVSPVSKEEL	Out PPIRs
A2AG50	PPAFPKKSSENLSLD	Out PPIRs
A2AG50	NLIEGFNSPGQETTL	Out PPIRs
A2AG58	MARSRSRSPRWKQRS	Out PPIRs
A2AG58	SPRWKQRSLSPQSRN	Out PPIRs
A2AG58	RWKQRSLSPQSRNFE	Out PPIRs
A2AG58	HRSYVNRSPSPNVKP	Out PPIRs
A2AG58	SYVNRSPSPNVKPVE	Out PPIRs
A2AG58	PTVQGRYTPDDHRGR	Out PPIRs
A2AG58	GEKPPQMSLGKPPKM	Out PPIRs
A2AG58	QEESYPQSPRRGSED	Out PPIRs
A2AG58	PQSPRRGSEDFGTRN	Out PPIRs
A2AG58	RHKHHKLSESEQDFP	Out PPIRs
A2AG58	SFSKQFDTSPKPEEK	Out PPIRs
A2AG58	FSKQFDTSPKPEEKC	Out PPIRs
A2AG58	FRSTSRYSAERQISH	Out PPIRs
A2AG58	FNQTKSNSDPEFHRR	Out PPIRs
A2AG58	ENIFHMASPTERNHQ	Out PPIRs
A2AG58	IFHMASPTERNHQSP	Out PPIRs
A2AG58	PTERNHQSPSFSKVK	Out PPIRs
A2AG58	ERNHQSPSFSKVKTI	Out PPIRs
A2AGB2	KLQKELKTLDPISSG	Out PPIRs
A2AGB2	LKTLDPISSGFLHQS	Out PPIRs
A2AGB2	KTLDPISSGFLHQSQ	Out PPIRs
A2AGD7	EQHMFKISALEASLK	Out PPIRs
A2AGH6	AKKVPIFSKKEEVFG	Out PPIRs
A2AGH6	APGPRPPSPFDDPTD	Out PPIRs
A2AGH6	PSPFDDPTDDPERKE	Out PPIRs
A2AGL3	FRKFYNKSEDDDEPD	Out PPIRs
A2AGL3	MKCDDMMTCYLFHMY	Out PPIRs
A2AGL3	CDDMMTCYLFHMYVG	In PPIRs
A2AGT5	VLPKLFESRDKAVRD	Out PPIRs
A2AGT5	KTTAPGGSASAGTKN	Out PPIRs
A2AGT5	TAPGGSASAGTKNKK	Out PPIRs
A2AGT5	FQKMQGQSPPAPTRG	Out PPIRs
A2AGT5	GIAKHSTSATDEGED	Out PPIRs
A2AGT5	LNRMCLVYPASKMFP	Out PPIRs
A2AGT5	FPFIMEGTKSKNSKQ	Out PPIRs
A2AGT5	YEYKKKYSDTDIEPF	Out PPIRs
A2AGT5	IPTSTGISPQMEVTC	Out PPIRs
A2AGX3	VVKTEVCSPLRDQEY	Out PPIRs
A2AH22	SGAARTSSPQPSTSR	Out PPIRs
A2AHC3	ISNATKRSFLGSPAA	Out PPIRs
A2AHC3	LGSPAAMSPADQPPS	Out PPIRs
A2AHC3	DQRHRSNSLTRVDGQ	Out PPIRs
A2AHC3	DKKNRPVSQPTSFAL	Out PPIRs
A2AHC3	VSLARSISKDSLASN	Out PPIRs
A2AHC3	ARSISKDSLASNIIH	Out PPIRs
A2AHC3	ISKDSLASNIIHLTP	Out PPIRs
A2AHC3	ELVAIIRTDVSPPSP	Out PPIRs
A2AHC3	AIIRTDVSPPSPQMP	Out PPIRs
A2AHC3	RTDVSPPSPQMPRTS	Out PPIRs
A2AHC3	PSPQMPRTSPQAPGL	Out PPIRs
A2AHC3	SPQMPRTSPQAPGLV	Out PPIRs
A2AHC3	QAPGLVASIRSPQRQ	Out PPIRs
A2AHC3	GLVASIRSPQRQADT	Out PPIRs
A2AHC3	PMVRKKVSGGHGSRD	Out PPIRs
A2AHC3	KVSGGHGSRDLNRTF	Out PPIRs
A2AHC3	EGRWYVGSQSPSSHD	Out PPIRs
A2AHC3	RWYVGSQSPSSHDSE	Out PPIRs
A2AHC3	QSPSSHDSEPWTILR	Out PPIRs
A2AHC3	SHDSEPWTILRQDSD	Out PPIRs
A2AHC3	WTILRQDSDSDVVDV	Out PPIRs
A2AHC3	ILRQDSDSDVVDVED	Out PPIRs
A2AHC3	RKLQRLNSCETKSST	Out PPIRs
A2AHC3	QRLNSCETKSSTSSS	Out PPIRs
A2AHC3	QEQLLMKSPTVPTPG	Out PPIRs
A2AHC3	VHFVEPLSPTGVPGH	Out PPIRs
A2AHC3	CSRSKTPTPSVETLP	Out PPIRs
A2AHC3	PPSTHPRSPSDPGGE	Out PPIRs
A2AHC3	STHPRSPSDPGGELP	Out PPIRs
A2AHC3	TITGKEHTPVEEPLR	Out PPIRs
A2AHC3	PKKPRPKSVHREESY	Out PPIRs
A2AHC3	KSVHREESYSDSGTK	Out PPIRs
A2AHC3	VHREESYSDSGTKCS	Out PPIRs
A2AHC3	REESYSDSGTKCSST	Out PPIRs
A2AHC3	TPSHRVESLEALPIL	Out PPIRs
A2AHC3	QFRALYCYQPDTEEI	In PPIRs
A2AHG0	VVPKNFHSMQNLCPP	Out PPIRs
A2AHG0	LDKSRTMTPAGGSGG	Out PPIRs
A2AHG0	SGGGLSDSGRNSLTS	Out PPIRs
A2AHG0	FAACSPPSPSALIQE	Out PPIRs
A2AHG0	ACSPPSPSALIQELE	Out PPIRs
A2AHG0	GAAGGSSTPTPQHGE	Out PPIRs
A2AHG0	AGGSSTPTPQHGEEK	Out PPIRs
A2AHG0	GEEKKAWTPSRLERI	Out PPIRs
A2AHJ4	QATQKIYSSSEDENL	Out PPIRs
A2AHJ4	ATQKIYSSSEDENLK	Out PPIRs
A2AHJ4	TQKIYSSSEDENLKL	Out PPIRs
A2AHJ4	QMGDELIYFRQGHEA	Out PPIRs
A2AHJ4	SEMVDLDSDGPGTSS	Out PPIRs
A2AHJ4	GAKRKLLSASEEDES	Out PPIRs
A2AHJ4	KRKLLSASEEDESMG	Out PPIRs
A2AHJ4	SASEEDESMGGEEKE	Out PPIRs
A2AHJ4	TVLYNDDSDNDNFVS	Out PPIRs
A2AHL1	HHSGSIQSFKQQKGM	Out PPIRs
A2AHL1	SLKPSRRSLPCLAQS	Out PPIRs
A2AHL1	QNNRHLLYERWARWG	Out PPIRs
A2AHL1	WARWGMWYKHQPLDL	Out PPIRs
A2AI05	PLWVRPGSLVFPKTP	Out PPIRs
A2AI05	DGQGAYFYLAGNAKY	Out PPIRs
A2AI08	RAAEVVVYEAPQPGR	Out PPIRs
A2AI08	NRSLAPASPVRLSQP	Out PPIRs
A2AI08	SQPAPPISPVPVAQR	Out PPIRs
A2AI08	KRKAPGNYPLAGRQF	In PPIRs
A2AI08	VRWQRPASPPPFLPA	Out PPIRs
A2AI08	PPPFLPATAEAEPAE	Out PPIRs
A2AI08	TFIDEVDSEEEAFQE	Out PPIRs
A2AIG8	SQVVEDASPCHAQEP	Out PPIRs
A2AIV2	YENEVEASMDMDLLE	Out PPIRs
A2AIV2	ELSEKCCSDFDLHSE	Out PPIRs
A2AIV2	ELERSFLSEPSSPGR	Out PPIRs
A2AIV2	RSFLSEPSSPGRSKT	Out PPIRs
A2AIV2	SFLSEPSSPGRSKTT	Out PPIRs
A2AIV2	EPSSPGRSKTTKGFK	Out PPIRs
A2AIV2	HSQNRFFTPPASKGN	Out PPIRs
A2AIV8	PQLYRKVTGKEPARV	Out PPIRs
A2AIV8	LLQMEEVSIERDQAM	Out PPIRs
A2AIV8	QLDMLILSSDLEDSS	Out PPIRs
A2AIV8	LDMLILSSDLEDSSP	Out PPIRs
A2AIV8	SSDLEDSSPRNSQEL	Out PPIRs
A2AIV8	LEEDAQLSDKGVLAD	Out PPIRs
A2AIV8	GVLADRESPEQPFMA	Out PPIRs
A2AIW0	SDTDSRISPASPAGS	Out PPIRs
A2AIW0	DSRISPASPAGSPNA	Out PPIRs
A2AIW0	SPASPAGSPNADFAA	Out PPIRs
A2AIW0	HLRTLQISYEALKDE	Out PPIRs
A2AIW0	EALKDENSKLRRKLN	Out PPIRs
A2AIW0-3	GAPPLSRTRSLVVPD	Out PPIRs
A2AIW0-3	PPLSRTRSLVVPDGD	Out PPIRs
A2AIW0-6	PPLSRTRSLVVPDGF	Out PPIRs
A2AIX1	RSMFWANSPYRKPAN	Out PPIRs
A2AIX1	QWPGLPVTPTNAGDS	Out PPIRs
A2AIX1	LNLDSFSSTSRLGHP	Out PPIRs
A2AIX1	GTGTRCASGPQCENV	Out PPIRs
A2AIX1	LNLEAPDTPLHPTRP	Out PPIRs
A2AIX1	YSSHSHRSPPGSARP	Out PPIRs
A2AIX1	QGPVKCESPATTLWA	Out PPIRs
A2AIX1	NPNEKNQSWGDAVVG	Out PPIRs
A2AIX1	LENPVRMYSPSPSDG	Out PPIRs
A2AIX1	ENPVRMYSPSPSDGP	Out PPIRs
A2AIX1	PVRMYSPSPSDGPAS	Out PPIRs
A2AIX1	RMYSPSPSDGPASQQ	Out PPIRs
A2AIX1	SPSDGPASQQPLPNH	Out PPIRs
A2AIX1	YAENHRYSEPERPSS	Out PPIRs
A2AIX1	YSEPERPSSRASHYS	Out PPIRs
A2AIX1	SEPERPSSRASHYSD	Out PPIRs
A2AIX1	ERPSSRASHYSDQLA	Out PPIRs
A2AIX1	SSRASHYSDQLAPRQ	Out PPIRs
A2AIX1	RKDHYAYSDRPEKCD	Out PPIRs
A2AIX1	YDPRFTGSFDDDAEI	Out PPIRs
A2AIX1	GEEADRRSIHSEHSA	Out PPIRs
A2AIX1	ADRRSIHSEHSARSL	Out PPIRs
A2AIX1	HSARSLRSTHSLPSR	Out PPIRs
A2AIX1	RSTHSLPSRRSSLSS	Out PPIRs
A2AIX1	HSLPSRRSSLSSHSH	Out PPIRs
A2AIX1	PHLAMVLSNLNNNMD	Out PPIRs
A2AIX1	NNNMDVESRTMATMG	Out PPIRs
A2AIX1	SRGPLELSPAYGPPG	Out PPIRs
A2AIX1	LPPQEAKSPDPEMVP	Out PPIRs
A2AIX1	PEMVPRGSPVRHSPP	Out PPIRs
A2AIX1	RGSPVRHSPPELSQE	Out PPIRs
A2AIX1	RHSPPELSQEEFGES	Out PPIRs
A2AIX1	TAQDLETSPVWDLGS	Out PPIRs
A2AIX1	PVWDLGSSSLTRAPS	Out PPIRs
A2AIX1	SSLTRAPSLTSDSEG	Out PPIRs
A2AIX1	TRAPSLTSDSEGKKP	Out PPIRs
A2AIX1	APSLTSDSEGKKPAQ	Out PPIRs
A2AIX1	LPSKPDGSQGGELSR	Out PPIRs
A2AIX1	GSQGGELSRCSSLSS	Out PPIRs
A2AIX1	GELSRCSSLSSLSQE	Out PPIRs
A2AIX1	LSRCSSLSSLSQEVS	Out PPIRs
A2AIX1	SRCSSLSSLSQEVSR	Out PPIRs
A2AJ15	LPAPQKESAEQEGFA	Out PPIRs
A2AJ76	DEGVYTCSATNLAGE	Out PPIRs
A2AJ76	ATNLAGESKKDVTLK	Out PPIRs
A2AJ76	ALNGYSLTGGSFQQE	Out PPIRs
A2AJ76	AAAPRHQSVYILLIA	Out PPIRs
A2AJ88	GRAKRQMSYGPEEQL	Out PPIRs
A2AJ88	PLLKRSCSVPLPSNH	Out PPIRs
A2AJ88	NTSAFQESHEGATSD	Out PPIRs
A2AJ88	RARILPHSDEQLGNS	Out PPIRs
A2AJA9	FNKRHCRSFDFLEAL	Out PPIRs
A2AJA9	RASQGLATAPASPPV	Out PPIRs
A2AJA9	GLATAPASPPVLQRR	Out PPIRs
A2AJA9	RAVRVEGSPRREPSY	Out PPIRs
A2AJA9	PGPTQFFYTEEPEGY	Out PPIRs
A2AJA9	GPTQFFYTEEPEGYA	Out PPIRs
A2AJA9	RTYPHPRSSPPWADW	Out PPIRs
A2AJA9	DSRHYSRSWDNILAP	Out PPIRs
A2AJA9	DPLGRGRSYENLLGR	Out PPIRs
A2AJA9	PLGRGRSYENLLGRE	Out PPIRs
A2AJA9	PVVVNLSTSPRRYAA	Out PPIRs
A2AJA9	VVVNLSTSPRRYAAL	Out PPIRs
A2AJA9	RYAALSLSETSLTEK	Out PPIRs
A2AJA9	AALSLSETSLTEKGR	Out PPIRs
A2AJA9	ALSLSETSLTEKGRA	Out PPIRs
A2AJA9	SLSETSLTEKGRAGE	Out PPIRs
A2AJA9	PASSRQRSLEQLDEL	Out PPIRs
A2AJA9	DLVIDSRSPAQAPEP	Out PPIRs
A2AJA9	SGEAADASPEPSADE	Out PPIRs
A2AJA9	THAAPLGSYARELAA	Out PPIRs
A2AJA9	KVALAAGSPTRPPPA	Out PPIRs
A2AJB1	YLAERMQTLSRNEEV	Out PPIRs
A2AJI0	PSPEGDPSPPPPPTP	Out PPIRs
A2AJI0	PPPPTPMSALVPDTP	Out PPIRs
A2AJI0	VPDTPPDTPPALKTA	Out PPIRs
A2AJI0	PLEPGNPTGQISPQP	Out PPIRs
A2AJI0	GNPTGQISPQPAPPQ	Out PPIRs
A2AJI0	CPSSEAKSRGPTPTA	Out PPIRs
A2AJI0	EAKSRGPTPTATGPR	Out PPIRs
A2AJI0	KSRGPTPTATGPREA	Out PPIRs
A2AJI0	RGPTPTATGPREAKP	Out PPIRs
A2AJI0	EAKPSRRSSQPSPTT	Out PPIRs
A2AJI0	AKPSRRSSQPSPTTV	Out PPIRs
A2AJI0	SRRSSQPSPTTVPAS	Out PPIRs
A2AJI0	RSSQPSPTTVPASDS	Out PPIRs
A2AJI0	SSQPSPTTVPASDSP	Out PPIRs
A2AJI0	TTVPASDSPPAKQDV	Out PPIRs
A2AJI0	AGALHHSSPGRKTSG	Out PPIRs
A2AJI0	PGRKTSGSRCSVSAV	Out PPIRs
A2AJI0	TLSFLARSRSAVTLP	Out PPIRs
A2AJI0	TRARAGASLAPGPHP	Out PPIRs
A2AJI0	CPRSASASPLTPCSA	Out PPIRs
A2AJI0	RKPGAGGSPALARRR	Out PPIRs
A2AJI0	RNLKKRQSLPASIRP	Out PPIRs
A2AJI0	KRQSLPASIRPRLST	Out PPIRs
A2AJI0	ASIRPRLSTGSELSP	Out PPIRs
A2AJI0	SIRPRLSTGSELSPK	Out PPIRs
A2AJI0	RPRLSTGSELSPKSK	Out PPIRs
A2AJI0	LSTGSELSPKSKARP	Out PPIRs
A2AJI0	PKSKARPSSPSTTWH	Out PPIRs
A2AJI0	KSKARPSSPSTTWHR	Out PPIRs
A2AJI0	KARPSSPSTTWHRPA	Out PPIRs
A2AJI0	ARPSSPSTTWHRPAS	Out PPIRs
A2AJI0	RPSSPSTTWHRPASP	Out PPIRs
A2AJI0	TTWHRPASPCPSPGP	Out PPIRs
A2AJI0	RPASPCPSPGPGHAL	Out PPIRs
A2AJI0	ALPPKPPSPRGTTAS	Out PPIRs
A2AJI0	EEAKESPSPSGPEDK	Out PPIRs
A2AJI0	PSPVPSPTPAQPQKE	Out PPIRs
A2AJK6	NFSSRNQTVPSPTVN	Out PPIRs
A2AJK6	PSPTVNNSGQYSRYP	Out PPIRs
A2AJK6	NSGQYSRYPYSNLNQ	Out PPIRs
A2AJK6	GQYSRYPYSNLNQGL	Out PPIRs
A2AJK6	QYSRYPYSNLNQGLV	Out PPIRs
A2AJK6	LNQGLVNSTGMNQNL	Out PPIRs
A2AJK6	QNLGLTNSTPMNQSV	Out PPIRs
A2AJK6	NLGLTNSTPMNQSVP	Out PPIRs
A2AJK6	NSTPMNQSVPRYPNA	Out PPIRs
A2AJK6	NQELRRNSLDVSQEE	Out PPIRs
A2AJK6	NKGKTEGSENSDLDK	Out PPIRs
A2AJK6	KTEGSENSDLDKTPP	Out PPIRs
A2AJK6	ENSDLDKTPPPSPAP	Out PPIRs
A2AJK6	LDKTPPPSPAPEEDE	Out PPIRs
A2AJK6	PVVEKIMSSRLVKKQ	Out PPIRs
A2AJK6	VVEKIMSSRLVKKQK	Out PPIRs
A2AJK6	THTITIESEGKGSTF	Out PPIRs
A2AJK6	EDELMEFSDLESDSE	Out PPIRs
A2AJK6	MEFSDLESDSEEKPC	Out PPIRs
A2AJK6	PAEDKEESMEVHSSG	Out PPIRs
A2AJK6	GAAKHGVSRTDYHIL	Out PPIRs
A2AJK6	GKTFDEESNASLSTA	Out PPIRs
A2AJK6	FDEESNASLSTARDE	Out PPIRs
A2AJK6	ESNASLSTARDETRD	Out PPIRs
A2AJK6	LSTARDETRDGFYME	Out PPIRs
A2AJK6	AFEEDIETPPIRNIP	Out PPIRs
A2AJK6	GPCKDGETLEGSDAE	Out PPIRs
A2AJT4	HGNFQGDSNFNRMWQ	Out PPIRs
A2AJT4	PMDIVPPSEDSNSQD	Out PPIRs
A2AJT4	IVPPSEDSNSQDSGE	Out PPIRs
A2AJT4	PPSEDSNSQDSGEFA	Out PPIRs
A2AJT4	EDSNSQDSGEFAPDN	Out PPIRs
A2AJT4	PQRSKFDSDEEDEDA	Out PPIRs
A2AJT4	AENLEAVSSGKVTRS	Out PPIRs
A2AJT4	ENLEAVSSGKVTRSP	Out PPIRs
A2AJT4	AVSSGKVTRSPSPAP	Out PPIRs
A2AJT4	SSGKVTRSPSPAPQE	Out PPIRs
A2AJT4	GKVTRSPSPAPQEEH	Out PPIRs
A2AJT4	PAPQEEHSEPEMTEE	Out PPIRs
A2AJT4	AVNDKKRTPNEAPSV	Out PPIRs
A2AJT4	RGSRSGSSSSGSSSS	Out PPIRs
A2AJT4	SRSGSSSSGSSSSGS	Out PPIRs
A2AJT4	SSSGSRTSSSSSSVS	Out PPIRs
A2AJT4	RTSSSSSSVSSSSYS	Out PPIRs
A2AJT4	PKRRKRPSRSRSPPA	Out PPIRs
A2AJT4	RRKRPSRSRSPPAKA	Out PPIRs
A2AJT4	PPAKARRSRSRSYSR	Out PPIRs
A2AJT4	AKARRSRSRSYSRRV	Out PPIRs
A2AJT4	ARRSRSRSYSRRVKV	Out PPIRs
A2AJT4	RSRSRSYSRRVKVDS	Out PPIRs
A2AJT4	KLRDRRRSNRSSIER	Out PPIRs
A2AJT4	RRRSNRSSIERERRR	Out PPIRs
A2AJT4	RERRRNRSPSRDRRR	Out PPIRs
A2AJT4	RRRNRSPSRDRRRSR	Out PPIRs
A2AJT4	QDRKKERSRSVDKDR	Out PPIRs
A2AJT4	RKKERSRSVDKDRRK	Out PPIRs
A2AJT4	RTFCRSGSISVKVIR	Out PPIRs
A2AJT9	SPRWKHRSLSPVPRN	Out PPIRs
A2AJT9	RWKHRSLSPVPRNAE	Out PPIRs
A2AJT9	EHYKQRHSHGHYGCE	Out PPIRs
A2AJT9	YQSYEHRSPSPNIRN	Out PPIRs
A2AJT9	SYEHRSPSPNIRNSL	Out PPIRs
A2AJT9	QKVQGGHSPDDHRVR	Out PPIRs
A2AJT9	SQSTRRGSEDFETRS	Out PPIRs
A2AJT9	KEEDRKYSFQKGPLN	Out PPIRs
A2AJT9	KLPDVKPSPINLRKK	Out PPIRs
A2AJT9	VKANYFPSPGITLHE	Out PPIRs
A2AJW5	TTSGKRQSGSQGPHV	Out PPIRs
A2AJW5	MKGADEDSASDLSDS	Out PPIRs
A2AJW5	GADEDSASDLSDSER	Out PPIRs
A2AJW5	EDSASDLSDSERVAI	Out PPIRs
A2AJW5	SASDLSDSERVAIPP	Out PPIRs
A2AJW5	AIPPSPFTPPELNLR	Out PPIRs
A2AJW5	VMNSECRSEALPRAT	Out PPIRs
A2AJW5	SEALPRATGFLGKYI	Out PPIRs
A2AJX0	KAVLAACSDYFRAMF	Out PPIRs
A2AK60	SAMSYDWYVAICKPL	Out PPIRs
A2AKB4	PRQKQLISAAQLRLN	Out PPIRs
A2AKB4	LMLQDRESYIALLVG	Out PPIRs
A2AKB4	MLQDRESYIALLVGA	Out PPIRs
A2AKB4	VGAKYGISQIINSKL	Out PPIRs
A2AKB4	GISQIINSKLNIIST	Out PPIRs
A2AKB4	AESKGDDSPIICLPP	Out PPIRs
A2AKB4	LHFSESRSRLCMGSQ	Out PPIRs
A2AKB4	RSRLCMGSQKLLASC	Out PPIRs
A2AKB9	QRGADAASPPPVAGS	Out PPIRs
A2AKB9	SPPPVAGSPRLPGGP	Out PPIRs
A2AKB9	LPGGPAVSPAERAGE	Out PPIRs
A2AKB9	SASQAKLSPSSSPRR	Out PPIRs
A2AKB9	SQAKLSPSSSPRRRS	Out PPIRs
A2AKB9	AKLSPSSSPRRRSRP	Out PPIRs
A2AKB9	KSLEVGSYPILRARR	In PPIRs
A2AKB9	LRARRTTSSSDLTTT	Out PPIRs
A2AKB9	TSSSDLTTTSSSSGS	Out PPIRs
A2AKB9	SSSDLTTTSSSSGSR	Out PPIRs
A2AKB9	DLTTTSSSSGSRVSG	Out PPIRs
A2AKB9	LTTTSSSSGSRVSGS	Out PPIRs
A2AKB9	TTSSSSGSRVSGSPC	Out PPIRs
A2AKB9	SGSRVSGSPCHHNDS	Out PPIRs
A2AKB9	WATLLRCSSNTDDQE	Out PPIRs
A2AKB9	ATLLRCSSNTDDQEW	Out PPIRs
A2AKB9	HNDVVLTTKFSPTHC	Out PPIRs
A2AKE7	AGSTLSRYFRDLLVA	Out PPIRs
A2AKK5	IKLIATPSNALVDEP	Out PPIRs
A2AKN5	RCPPRAESPKQVGRC	Out PPIRs
A2AKX3	EEQLFDCSGQDFENK	Out PPIRs
A2AKX3	DPIEAFQTIINNESY	Out PPIRs
A2AKX3	FDDMVTCSQIVYNFN	Out PPIRs
A2AKX3	IYCLENCSPVSSKEP	Out PPIRs
A2AKX3	DKHEEQKSQNSSLFK	Out PPIRs
A2AKX3	KSEELDNSSSDDEDK	Out PPIRs
A2AKX3	SEELDNSSSDDEDKL	Out PPIRs
A2AKX3	EELDNSSSDDEDKLQ	Out PPIRs
A2AKX3	RGQVIVISDSDEEED	Out PPIRs
A2AKX3	QVIVISDSDEEEDED	Out PPIRs
A2AKX3	LVKEEERYPVEFEDS	Out PPIRs
A2AKX3	QVFEFESSSEVFSVW	Out PPIRs
A2AKX3	VFEFESSSEVFSVWQ	Out PPIRs
A2AKX3	ESSSEVFSVWQDHKI	Out PPIRs
A2AKX3	PVRKVPASKATKKTH	Out PPIRs
A2AKX3	KVPASKATKKTHSDT	Out PPIRs
A2AKX3	QCESRVLSGGVPTDV	Out PPIRs
A2AKX3	DVVMVSASEDPVDGG	Out PPIRs
A2AKX3	VKAAEPASSSDTDDD	Out PPIRs
A2AKX3	AAEPASSSDTDDDDN	Out PPIRs
A2AKX3	EPASSSDTDDDDNLF	Out PPIRs
A2AKX3	VQREDSLSRPQLESL	Out PPIRs
A2AKX3	RPQLESLSITKCKYK	Out PPIRs
A2AKX3	QLESLSITKCKYKDC	Out PPIRs
A2AKX3	PNPMDFCTKDLLTTT	Out PPIRs
A2AKX3	KDLLTTTSERIVAYL	Out PPIRs
A2AKX3	SLQRLNVTITRAKYS	Out PPIRs
A2AKX3	QRLNVTITRAKYSLF	Out PPIRs
A2AKX3	STSKRKYSDPDAGLS	Out PPIRs
A2AKX3	SDPDAGLSHKREPRA	Out PPIRs
A2AKY4	QTNKYKFTRCQIKRD	Out PPIRs
A2AL36	DGGKKFRYIENLEKC	Out PPIRs
A2AL36	GQLRHEHTPPRVQAP	Out PPIRs
A2AL36	AGEMRIHSPSDVLGK	Out PPIRs
A2AL36	EMRIHSPSDVLGKSL	Out PPIRs
A2AL36	ERRQKASTQHSEEEV	Out PPIRs
A2AL36	QKASTQHSEEEVDGL	Out PPIRs
A2AL36	EQQLMAKSGELLALQ	Out PPIRs
A2AL36	DDMRADFSLLRNQFL	Out PPIRs
A2ALI5	ASTATAMTLQTKGVT	Out PPIRs
A2ALI5	ATAMTLQTKGVTESL	Out PPIRs
A2ALI5	KMNQQEESCQNLTDF	Out PPIRs
A2ALI5	CQNLTDFTPARVPSS	Out PPIRs
A2ALI5	FTPARVPSSVDIFTA	Out PPIRs
A2ALK6	LQTPLLPSPVADHVK	Out PPIRs
A2ALK6	SEVKSPLSPGAKSPS	Out PPIRs
A2ALK6	HCAHSRCSPPLSLPM	Out PPIRs
A2ALK8	WNPVMRRSLSVERLE	Out PPIRs
A2ALK8	PVMRRSLSVERLETK	Out PPIRs
A2ALK8	VERLETKSLPSRSPP	Out PPIRs
A2ALK8	YTYKGPLSPKDSDSE	Out PPIRs
A2ALK8	GPLSPKDSDSEVSQN	Out PPIRs
A2ALS5	FRGGLDVTHGQTGTE	Out PPIRs
A2ALS5	LDVTHGQTGTESVYC	Out PPIRs
A2ALS5	QEPKSENSSTQSSPE	Out PPIRs
A2ALS5	EPKSENSSTQSSPEM	Out PPIRs
A2ALS5	PKSENSSTQSSPEMP	Out PPIRs
A2ALS5	TEVLQGFSRSSSSAS	Out PPIRs
A2ALS5	ESVSSSGTPHKRDSF	Out PPIRs
A2ALS5-2	SGRKRSFTFGAYGGV	Out PPIRs
A2ALS5-3	HGRPRRGSLPAGAGW	Out PPIRs
A2ALU3	TVEGRRTSVSSPEHL	Out PPIRs
A2ALU3	GRRTSVSSPEHLVKP	Out PPIRs
A2ALU3	AVFLSEDSSDEECRR	Out PPIRs
A2ALU3	VFLSEDSSDEECRRE	Out PPIRs
A2ALU4	RTSDHFSSMGSIDSL	Out PPIRs
A2ALU4	DHFSSMGSIDSLDHS	Out PPIRs
A2ALU4	GHLSSAKSNSSIDHL	Out PPIRs
A2ALU4	SSAKSNSSIDHLGGH	Out PPIRs
A2ALU4	GGHSKRDSAYGSFST	Out PPIRs
A2ALU4	HSKRDSAYGSFSTCS	In PPIRs
A2ALU4	DSAYGSFSTCSSTPD	Out PPIRs
A2ALU4	PKADASSTENILYKV	Out PPIRs
A2ALU4	VPGNSSKSPRPEDNV	Out PPIRs
A2ALU4	PLGLPLRSDSFSVAA	Out PPIRs
A2ALU4	GLPLRSDSFSVAARG	Out PPIRs
A2ALU4	VGKPTRRSDRFATTL	Out PPIRs
A2ALU4	RRSDRFATTLRNEIQ	Out PPIRs
A2ALU4	RSDRFATTLRNEIQM	Out PPIRs
A2ALU4	TVTLAGDSEAEDCAG	Out PPIRs
A2ALU4	EQKLKSYSEPEKINE	Out PPIRs
A2ALU4	RSSGRYHSADDILDA	Out PPIRs
A2ALU4	YIHERSRSSPSTDHY	Out PPIRs
A2ALU4	ERSRSSPSTDHYSQE	Out PPIRs
A2ALU4	RSRSSPSTDHYSQEV	Out PPIRs
A2ALU4	SAMETSRSPSPQFAP	Out PPIRs
A2ALU4	LSTSEQCYSRFCVYT	Out PPIRs
A2ALU4	PPEPRPPSTPAPPVR	Out PPIRs
A2ALU4	PEPRPPSTPAPPVRD	Out PPIRs
A2ALU4	DSCSSPPSLNYGKAK	Out PPIRs
A2ALU4	NNLDDNPSPGDRQSL	Out PPIRs
A2ALV5	KLKKPLNSIPKIMDS	Out PPIRs
A2ALV5	LTMTVLRSNDRKKIL	Out PPIRs
A2ALV5	DRKKILETTSILKGT	Out PPIRs
A2ALV5	RKKILETTSILKGTN	Out PPIRs
A2ALV5	LFGSTECYVVVTVDE	Out PPIRs
A2ALW5	IRKSMKMSQSQFDSL	Out PPIRs
A2ALW5	KSMKMSQSQFDSLED	Out PPIRs
A2AM05	MAARSPSSSPPPPPV	Out PPIRs
A2AM05	AARSPSSSPPPPPVR	Out PPIRs
A2AM05	EKKDLKMSVLISKLN	Out PPIRs
A2AM05	DLEEILDTEDELEIE	Out PPIRs
A2AM29	SDDNEEESDEAEDND	Out PPIRs
A2AM29	AEDNDNDSEMERPVN	Out PPIRs
A2AMD0	GRIKKEESVQAKESA	Out PPIRs
A2AMD0	AKESAVDSSSSGVCK	Out PPIRs
A2AMD0	SAVDSSSSGVCKARK	Out PPIRs
A2AMD0	KQDKVEASSLPEARA	Out PPIRs
A2AMD0	QDKVEASSLPEARAG	Out PPIRs
A2AMD0	AGKRERCSAEDEDCL	Out PPIRs
A2AMD0	DGVGQAASEVSKESR	Out PPIRs
A2AMD0	SRDLEFCSTEEEKET	Out PPIRs
A2AMD0	RDLEFCSTEEEKETG	Out PPIRs
A2AMM0	QNRLSSVTEDEDQDA	Out PPIRs
A2AMM0	QSHSNTGYVVNKLFE	Out PPIRs
A2AMM0	FDPPIELSSDEEYYV	Out PPIRs
A2AMM0	DPPIELSSDEEYYVE	Out PPIRs
A2AMM0	DHIKKAFSRENMQKT	Out PPIRs
A2AMM0	QTLDKKVSGIRTRIV	Out PPIRs
A2AMM0	RRERLRQSGERLRQS	Out PPIRs
A2AMM0	SGERLRQSGERLRQS	Out PPIRs
A2AMM0	SGERLRQSGERFKKS	Out PPIRs
A2AMM0	SGERFKKSISSAAPS	Out PPIRs
A2AMM0	ERFKKSISSAAPSKE	Out PPIRs
A2AMM0	GVDIISGSLALGPIH	Out PPIRs
A2AMM0	GPIHEFHSDEFSETE	Out PPIRs
A2AMM0	EFHSDEFSETEKEVT	Out PPIRs
A2AMM0	HSDEFSETEKEVTKG	Out PPIRs
A2AMM0	KEVTKGGYSPQEGGD	In PPIRs
A2AMM0	EVTKGGYSPQEGGDP	Out PPIRs
A2AMM0	QEGGDPPTPEPLKVT	Out PPIRs
A2AMM0	VRVEDDESLLLELKQ	Out PPIRs
A2AMT1	GKKEAEGSRRPCPVI	Out PPIRs
A2AN08	RTEIITFTAMMKSAK	Out PPIRs
A2AN08	TFTAMMKSAKLPQTV	Out PPIRs
A2AN08	TSVFNPRTVPSPPIS	Out PPIRs
A2AN08	FNPRTVPSPPISPQA	Out PPIRs
A2AN08	TVPSPPISPQALVEG	Out PPIRs
A2AN08	QVRTGSTSSKEDDYE	Out PPIRs
A2AN08	TSSKEDDYESDAATI	Out PPIRs
A2AN08	RTKEGVGSPKLGPGK	Out PPIRs
A2AN08	PPPPLESSPRVKSPN	Out PPIRs
A2AN08	ESSPRVKSPNKQASG	Out PPIRs
A2AN08	KSPNKQASGEKGNIL	Out PPIRs
A2AN08	NWSKHFSSDAAPQPR	Out PPIRs
A2AN08	ERAIEVDSDWVEELA	Out PPIRs
A2AN08	LAVEEEDSQAEDSDE	Out PPIRs
A2AN08	EDSQAEDSDEDSLCN	Out PPIRs
A2AN08	ESLVRHASTSPADKA	Out PPIRs
A2AN08	LVRHASTSPADKAKV	Out PPIRs
A2AN08	LTLTRLASAPVPFTV	Out PPIRs
A2AN08	RNKRRHVTLPSSPRS	Out PPIRs
A2AN08	RRHVTLPSSPRSNTP	Out PPIRs
A2AN08	RHVTLPSSPRSNTPM	Out PPIRs
A2AN08	TLPSSPRSNTPMGDK	Out PPIRs
A2AN08	PSSPRSNTPMGDKDD	Out PPIRs
A2AN08	DADEKMQSSGIPDGG	Out PPIRs
A2AN08	TDGSTLRTSPADHGG	Out PPIRs
A2AN08	DGSTLRTSPADHGGS	Out PPIRs
A2AN08	SPADHGGSVGSESGG	Out PPIRs
A2AN08	DHGGSVGSESGGSAV	Out PPIRs
A2AN08	GGSVGSESGGSAVDS	Out PPIRs
A2AN08	VGSESGGSAVDSVAG	Out PPIRs
A2AN08	VAGEHSVSGRSSAYG	Out PPIRs
A2AN08	ASQYRALSVLGCGHT	Out PPIRs
A2AN08	RQLMCLLTRDNPEAT	Out PPIRs
A2AN08	LMAVNIKTPVVVENI	Out PPIRs
A2AN08	PVVVENITLMCLRIL	Out PPIRs
A2AN08	YKKVWCATNEGEPMR	Out PPIRs
A2AN08	LILQKGITQNALDYM	Out PPIRs
A2AN08	ITQNALDYMKKHIPS	In PPIRs
A2AN08	IDAARRETRAEKKRM	Out PPIRs
A2AN08	EGYKFQPTKVLGIYT	Out PPIRs
A2AN08-5	QMETDCFSPRCACWN	Out PPIRs
A2AN33	NERSYCASPGRPGGI	Out PPIRs
A2AN33	CTPNLRCSPLEPDFV	Out PPIRs
A2AN33	SSWEKEGSPKKQPNP	Out PPIRs
A2AN33	KPRRRIASETHSEGS	Out PPIRs
A2AN33	PPHWQSRSPGSSWQE	Out PPIRs
A2AN33	WETASESSDFSERRE	Out PPIRs
A2AN33	EPSPRCESQQSGTPL	Out PPIRs
A2AN33	PRCESQQSGTPLKVK	Out PPIRs
A2AN33	CESQQSGTPLKVKRS	Out PPIRs
A2ANU3	VLVHSKISDAGKRNG	Out PPIRs
A2ANU3	VASAAPGSLEGGRSE	Out PPIRs
A2ANU3	TTFIEDRSPTKDSLE	Out PPIRs
A2ANU3	DGKFIDLSGDDIKIH	Out PPIRs
A2ANX3	GKNMRAKSPAPASGL	Out PPIRs
A2ANY6	GTGHRPHYSLRTLCR	Out PPIRs
A2ANY6	TGHRPHYSLRTLCRA	Out PPIRs
A2ANY6	RMSLKTSSWTRSQPL	Out PPIRs
A2ANY6	FTEANLVSVGSKKLR	Out PPIRs
A2ANY6	ANLVSVGSKKLRSSV	Out PPIRs
A2ANY6	LEKAHDASSPSQPDL	Out PPIRs
A2ANY6	EKAHDASSPSQPDLS	Out PPIRs
A2ANY6	AHDASSPSQPDLSSL	Out PPIRs
A2ANY6	TEQCQDASPLSVEGE	Out PPIRs
A2ANY6	CLVFMKESPLPHLVE	Out PPIRs
A2ANY6	LQHLAMQSQILLEQF	Out PPIRs
A2ANY6	QILLEQFSWLFQCCP	Out PPIRs
A2ANY6	QEEDDEKSDSEDGDL	Out PPIRs
A2ANY6	EDDEKSDSEDGDLDK	Out PPIRs
A2ANY6	ELVAKDDSLDAGNLN	Out PPIRs
A2ANY6	HQDEKEDSEPEDVEQ	Out PPIRs
A2ANY6	PDDLKLDSEDKSGGE	Out PPIRs
A2ANY6	KLDSEDKSGGEDTDN	Out PPIRs
A2ANY6	DKSGGEDTDNEEAEE	Out PPIRs
A2ANY6	KTVDMEETDHEIEEP	Out PPIRs
A2ANY6	AGQDEGESPHEPEEG	Out PPIRs
A2ANY6	EEEEGEQSDAEEQVP	Out PPIRs
A2ANY6	RVRKRLRTVGTDRET	Out PPIRs
A2AP18	TWVTGLRYLMAGISD	Out PPIRs
A2AP18	RYLMAGISDEDSLAR	Out PPIRs
A2AP18	DAEEGEVSDEDSADE	Out PPIRs
A2AP18	GEVSDEDSADEMEDD	Out PPIRs
A2AP18	NSRLFMSSFSKRKKK	Out PPIRs
A2AP18	RLFMSSFSKRKKKGS	Out PPIRs
A2AP18	SKIKKVASVEEGDET	Out PPIRs
A2AP18	EGDETLDSPGSQSRG	Out PPIRs
A2AP18	MKLSRALSDLVKYTK	Out PPIRs
A2AP18	LRGTKPGSLDSHAAG	Out PPIRs
A2AP18	GQPLPRPSVSQRLLR	Out PPIRs
A2AP18	PLPRPSVSQRLLRRT	Out PPIRs
A2AP18	RLLRRTASAPTKSQK	Out PPIRs
A2AP18-2	QPRARVDSLGGPCCS	Out PPIRs
A2AP18-2	SSPDSPGSPKVAPCQ	Out PPIRs
A2APB8	EPFQGKNSLRKAKLQ	Out PPIRs
A2APB8	KLQQGFVTPLKAVDN	Out PPIRs
A2APB8	KRAVSGNTPVQPQRR	Out PPIRs
A2APB8	PVQPQRRSIRLSAQK	Out PPIRs
A2APB8	QRRSIRLSAQKDLEQ	Out PPIRs
A2APB8	KIARDPQTPILQTKY	Out PPIRs
A2APB8	PQTPILQTKYRTRAV	Out PPIRs
A2APB8	EKKVIPATVPKSPVF	Out PPIRs
A2APB8	VPKKEKKSLAENPSG	Out PPIRs
A2APF3	DRRPVTRTQASEGEA	Out PPIRs
A2API8	RLEPAASSLSPDHKN	Out PPIRs
A2APT9	GRRRRKASKGAGTSL	Out PPIRs
A2APT9	ASKGAGTSLDYSLVD	Out PPIRs
A2APT9	GAGTSLDYSLVDPED	Out PPIRs
A2APT9	AGTSLDYSLVDPEDP	Out PPIRs
A2APT9	TRKGSDESQGRQCPD	Out PPIRs
A2APT9	QGRQCPDSQQVPPPC	Out PPIRs
A2APT9	AALADAPSPGPGPEP	Out PPIRs
A2APT9	GGASEAASPQPVASP	Out PPIRs
A2APT9	PGFSRKVSLLQIAEN	Out PPIRs
A2APV2	ASVSIKSSQKLKKIL	Out PPIRs
A2APV2	MEQQDAKSPSHKSKR	Out PPIRs
A2APV2	QQDAKSPSHKSKRQQ	Out PPIRs
A2APV2	RVRISSSTPVVEDTQ	Out PPIRs
A2APX8	QAAATTASEHSREPS	Out PPIRs
A2APX8	RRKGFRFSIEGNRLT	Out PPIRs
A2APX8	LTYEKRYSSPHQSLL	Out PPIRs
A2APX8	TYEKRYSSPHQSLLS	Out PPIRs
A2APX8	RYSSPHQSLLSIRGS	Out PPIRs
A2APX8	SPHQSLLSIRGSLFS	Out PPIRs
A2APX8	SLLSIRGSLFSPRRN	Out PPIRs
A2APX8	SIRGSLFSPRRNSRT	Out PPIRs
A2APX8	SPRRNSRTSLFSFRG	Out PPIRs
A2APX8	PRRNSRTSLFSFRGR	Out PPIRs
A2APX8	DNESRRDSLFVPRRH	Out PPIRs
A2APX8	RHGERRNSNLSQTSR	Out PPIRs
A2APX8	TEMRKRRSSSFHVSM	Out PPIRs
A2APX8	MRKRRSSSFHVSMDF	Out PPIRs
A2APX8	RSSSFHVSMDFLEDP	Out PPIRs
A2APX8	MSIASILTNTVEELE	Out PPIRs
A2APX8	IASILTNTVEELEES	Out PPIRs
A2APX8	TVEELEESRQKCPPC	Out PPIRs
A2APX8	SNPSKVSYQPITTTL	Out PPIRs
A2APY7	GSRREVASGVPPSGS	Out PPIRs
A2APY7	GVPPSGSTSPRALNI	Out PPIRs
A2APY7	VPPSGSTSPRALNIF	Out PPIRs
A2AQ07	VRAGLEDSEEDVEEA	Out PPIRs
A2AQ19	LKTSEVYSDDEEEED	Out PPIRs
A2AQ19	KSDRSSRTSSSDEEE	Out PPIRs
A2AQ19	SDRSSRTSSSDEEEE	Out PPIRs
A2AQ25	RGSRTRASLPVVRSA	Out PPIRs
A2AQ25	NEVTSTDTIRALFVS	Out PPIRs
A2AQ25	LTMKMLESPSVAIYI	Out PPIRs
A2AQ25	KDDSRNVYYELNDVR	In PPIRs
A2AQ25	DDSRNVYYELNDVRN	Out PPIRs
A2AQ25	PPHVIPNSPPSTPVP	Out PPIRs
A2AQ25	TIPRDRLSSLPVSRS	Out PPIRs
A2AQ25	IPRDRLSSLPVSRSI	Out PPIRs
A2AQ25	RLSSLPVSRSISPSP	Out PPIRs
A2AQ25	SSLPVSRSISPSPSA	Out PPIRs
A2AQ25	LPVSRSISPSPSAIL	Out PPIRs
A2AQ25	VSRSISPSPSAILER	Out PPIRs
A2AQ25	RSISPSPSAILERRD	Out PPIRs
A2AQ25	MFRNEGFYADPYLYH	Out PPIRs
A2AQ25	LYHEGRMSIASSHGG	Out PPIRs
A2AQ25	GRMSIASSHGGHPLD	Out PPIRs
A2AQ25	YPDSHLPTLGSKTPP	Out PPIRs
A2AQ25	GSKTPPASPHRVGDL	Out PPIRs
A2AQ25	TLQPDRASPSRQSFK	Out PPIRs
A2AQ25	VEKQGFAYSTTTIPK	In PPIRs
A2AQ25	SLLKRVRSMTDVLTM	Out PPIRs
A2AQ25	AGDKLELSEDSPNSE	Out PPIRs
A2AQ25	KLELSEDSPNSEQEL	Out PPIRs
A2AQ25	LSEDSPNSEQELDKI	Out PPIRs
A2AQ25	LDKIGGKSPPPPPPP	Out PPIRs
A2AQ25	RSMSKVSSEDPGPTP	Out PPIRs
A2AQ25	PASAWAPSPPPVPAP	Out PPIRs
A2AQ25	RSAYKRLSTIFEECD	Out PPIRs
A2AQ25	SAYKRLSTIFEECDE	Out PPIRs
A2AQ25	MSCEQVDSRSDRMGQ	Out PPIRs
A2AQ25	KAEQRKLSSADSPDS	Out PPIRs
A2AQ25	ARRQEQLSPEGTLPA	Out PPIRs
A2AQ25	TSKNRPGSLDKASKQ	Out PPIRs
A2AQ25	GGDCKPTSPSLPASK	Out PPIRs
A2AQ25	NAPATKPSIASTPLS	Out PPIRs
A2AQ25	SIASTPLSPQAGRSA	Out PPIRs
A2AQ25	IPSVSNGSLKFQSPP	Out PPIRs
A2AQ25	NGSLKFQSPPHAGKG	Out PPIRs
A2AQ25	PTTSSSSSPPSPASP	Out PPIRs
A2AQ25	SSSSSPPSPASPTSL	Out PPIRs
A2AQ25	SSPPSPASPTSLNQG	Out PPIRs
A2AQ25	PPSPASPTSLNQGAR	Out PPIRs
A2AQ25	PSPASPTSLNQGARG	Out PPIRs
A2AQ92	FSGGQLASGPDPAFP	Out PPIRs
A2AQ92	GPDPAFPSDSQSSLL	Out PPIRs
A2AQ92	DPAFPSDSQSSLLMW	Out PPIRs
A2AQ92	LSRGTAASISFMFSY	Out PPIRs
A2AQ92	RGTAASISFMFSYIL	Out PPIRs
A2AQ92	SISFMFSYILLTMCR	In PPIRs
A2AQH4	LPKQEPISIIDQGEP	Out PPIRs
A2AQH4	SGKRKCKTKHMANAS	Out PPIRs
A2AQH4	TKHMANASEEARSKG	Out PPIRs
A2AQH4	NASEEARSKGRWSQQ	Out PPIRs
A2AQH4	QKTRSSKSPTPVKPT	Out PPIRs
A2AQH4	TRSSKSPTPVKPTEP	Out PPIRs
A2AQP0	TKDQKVLTVRETEMQ	Out PPIRs
A2AQP0	PYDYHFCSQGVTTVD	Out PPIRs
A2AQP0	HFCSQGVTTVDNMDD	Out PPIRs
A2AQP0	FCSQGVTTVDNMDDG	Out PPIRs
A2AQP0	RVGNEYVTKGQSVEQ	Out PPIRs
A2AQP0	RLFRWLVSRINQTLD	Out PPIRs
A2AQP0	GLRGALATAEAKRQE	Out PPIRs
A2AQP0	EETQVSVTQEKNDLA	Out PPIRs
A2AQP0	ARELEELSERLEEAG	Out PPIRs
A2AQP0	EQELLEATERLNLLH	Out PPIRs
A2AR02	DSQSSSESSDSESAS	Out PPIRs
A2AR02	KRKKSKKSPSSESEA	Out PPIRs
A2AR02	KKSKKSPSSESEAEN	Out PPIRs
A2AR02	KSKKSPSSESEAENV	Out PPIRs
A2AR02	KKSPSSESEAENVDA	Out PPIRs
A2AR02	NRFLMRKSPPKADDK	Out PPIRs
A2AR02	PRRYRTPSRSRSRDR	Out PPIRs
A2AR02	RYRTPSRSRSRDRFR	Out PPIRs
A2AR02	SRDRFRRSETPPHWR	Out PPIRs
A2AR02	DRFRRSETPPHWRQE	Out PPIRs
A2AR02	RAQRMRVSSGERWIK	Out PPIRs
A2AR02	AQRMRVSSGERWIKG	Out PPIRs
A2AR02	EIKENQRSPVRVKEK	Out PPIRs
A2AR02	ITDHRHMSESPNRKV	Out PPIRs
A2AR02	DHRHMSESPNRKVEK	Out PPIRs
A2AR02	KGKDQERSRSKENSK	Out PPIRs
A2AR02	KDQERSRSKENSKQV	Out PPIRs
A2AR02	EKDRRAQSRSRERDL	Out PPIRs
A2AR02	RRRRDSRSSEREESQ	Out PPIRs
A2AR02	RRRDSRSSEREESQS	Out PPIRs
A2AR02	KKADREQSPVSKTKQ	Out PPIRs
A2AR02	DREQSPVSKTKQSSQ	Out PPIRs
A2AR02	VSKTKQSSQDNEVKS	Out PPIRs
A2AR02	QEDEKTRSPVEKENQ	Out PPIRs
A2AR02	NKKCDHESSPGTDED	Out PPIRs
A2AR02	KKCDHESSPGTDEDK	Out PPIRs
A2AR50	LDDSVLESRSPRRGL	Out PPIRs
A2AR50	DSVLESRSPRRGLTH	Out PPIRs
A2AR50	WVVLSGATLLYYGAK	Out PPIRs
A2AR50-3	PRHRKSHSLGNNRGR	Out PPIRs
A2ARA8	IPSGFGFSLRGDADI	Out PPIRs
A2ARP1	GRAFRCMYPGGQGDY	Out PPIRs
A2ARP1	EMKTDPGSIENLCPG	Out PPIRs
A2ARP1	PDRALQTSPQPVEGT	Out PPIRs
A2ARP1	GTGLPRRSPLIRNRK	Out PPIRs
A2ARP1	IRNRKAGSMEVLSET	Out PPIRs
A2ARP1	VPAVKRFSVSFAKHP	Out PPIRs
A2ARP1	QASDSPFSPPRTLHS	Out PPIRs
A2ARP1	SPPRTLHSPPLQLRH	Out PPIRs
A2ARP1	ELVEPAQSPQELPVE	Out PPIRs
A2ARS0	ARGSNSDSPPGHPAP	Out PPIRs
A2ARS0	GHPAPAPSPERRRPS	Out PPIRs
A2ARS0	ALMARPNSPQSSGSG	Out PPIRs
A2ARS0	RPNSPQSSGSGRWRS	Out PPIRs
A2ARS0	NSPQSSGSGRWRSQE	Out PPIRs
A2ARS0	SGSGRWRSQEVLEGA	Out PPIRs
A2ARV4	GIIAIHPSRQPSSPN	Out PPIRs
A2ARV4	PSLPKLPSLSSLAKP	Out PPIRs
A2ARV4	PKLPSLSSLAKPSEN	Out PPIRs
A2ARV4	LSSLAKPSENGNGVT	Out PPIRs
A2ARV4	ENVENQNYGRSIDPS	Out PPIRs
A2ARV4	VPEPKPASPGADETQ	Out PPIRs
A2ARV4	FKRKPKQTTNFENPI	Out PPIRs
A2ARV4	KRKPKQTTNFENPIY	Out PPIRs
A2ARV4	TNFENPIYAEMDTEQ	Out PPIRs
A2ARV4	VAVAPPPSPSLPAKA	Out PPIRs
A2ARV4	VAPPPSPSLPAKASK	Out PPIRs
A2ARV4	PSLPAKASKRSSTPG	Out PPIRs
A2ARV4	AKASKRSSTPGYTAT	Out PPIRs
A2ARV4	KASKRSSTPGYTATE	Out PPIRs
A2ARV4	STPGYTATEDTFKDT	Out PPIRs
A2ARZ3	GTDTVYFTTNISEKL	Out PPIRs
A2ARZ3	SIISTQLSPTRNAKL	Out PPIRs
A2ARZ3	EEKEMKSTWNGGLSK	Out PPIRs
A2ARZ3	VTDDSDLSSDSSSFC	Out PPIRs
A2ARZ3	SDSSSFCSTCSEGFT	Out PPIRs
A2ARZ3	YQKTSLDYQFPKIGS	Out PPIRs
A2ARZ3	IGSSKSDSHLLTSLE	Out PPIRs
A2ARZ3	KSDSHLLTSLETCTK	Out PPIRs
A2ARZ3	SDSHLLTSLETCTKK	Out PPIRs
A2ARZ3	HLLTSLETCTKKSKD	Out PPIRs
A2ARZ3	KSLQSTLYSHAKKVS	In PPIRs
A2ARZ3	TQKKFFQSRINNVSN	Out PPIRs
A2ARZ3	EGEMHDSSDSSSVKP	Out PPIRs
A2ARZ3	RSKINSLSKFKTKPH	Out PPIRs
A2ARZ3	YMVKQVLSDVVESHK	Out PPIRs
A2ARZ3	FLSKIAGSIIKEIMD	Out PPIRs
A2ARZ3	PEKEVFISDLKIQNE	Out PPIRs
A2ARZ3	ECQTASPYTVQLPYK	Out PPIRs
A2ARZ3	GSKHIAGSARLSKEH	Out PPIRs
A2ARZ3	SRVLAKVSSTLSKVF	Out PPIRs
A2ARZ3	VLAKVSSTLSKVFSR	Out PPIRs
A2ARZ3	AKVSSTLSKVFSRSS	Out PPIRs
A2AS89	VQIGIRGSSRTLDPY	Out PPIRs
A2ASI5	LVPPGPESFRLFTRE	Out PPIRs
A2ASI5	SLDGNPLSGDKKLCS	Out PPIRs
A2ASI5	SGDKKLCSPHQSLLS	Out PPIRs
A2ASI5	KLCSPHQSLLSIRGS	Out PPIRs
A2ASI5	NSKTSIFSFRGRAKD	Out PPIRs
A2ASI5	DSESRRDSLFVPHRP	Out PPIRs
A2ASI5	SMEMLEDSSGRQRAM	Out PPIRs
A2ASI5	MEMLEDSSGRQRAMS	Out PPIRs
A2ASI5	MSIASILTNTMEELE	Out PPIRs
A2ASQ1	AECGSGGSGSGEDNA	Out PPIRs
A2ASQ1	CGSGGSGSGEDNACE	Out PPIRs
A2ASQ1	SSVTPRVYPSYTSRP	Out PPIRs
A2ASQ1	PVVGESPSGTDGLNL	Out PPIRs
A2ASS6	EAHFDARSIATVEMV	Out PPIRs
A2ASS6	FDARSIATVEMVIDG	Out PPIRs
A2ASS6	RIPPKPKSRSPTPPS	Out PPIRs
A2ASS6	PPKPKSRSPTPPSIA	Out PPIRs
A2ASS6	KPKSRSPTPPSIAAK	Out PPIRs
A2ASS6	SRSPTPPSIAAKAQL	Out PPIRs
A2ASS6	AQLARQQSPSPIRHS	Out PPIRs
A2ASS6	LARQQSPSPIRHSPS	Out PPIRs
A2ASS6	SPSPIRHSPSPVRHV	Out PPIRs
A2ASS6	SPIRHSPSPVRHVRA	Out PPIRs
A2ASS6	VRHVRAPTPSPVRSV	Out PPIRs
A2ASS6	HVRAPTPSPVRSVSP	Out PPIRs
A2ASS6	PTPSPVRSVSPAGRI	Out PPIRs
A2ASS6	PSPVRSVSPAGRIST	Out PPIRs
A2ASS6	VSPAGRISTSPIRSV	Out PPIRs
A2ASS6	PAGRISTSPIRSVKS	Out PPIRs
A2ASS6	ISTSPIRSVKSPLLI	Out PPIRs
A2ASS6	SPIRSVKSPLLIRKT	Out PPIRs
A2ASS6	KRDQVQITQEKKRKE	Out PPIRs
A2ASS6	EQETVLRSREAMATR	Out PPIRs
A2ASS6	EQPRRPASEPHVVPQ	Out PPIRs
A2ASS6	HVDKRPRTASPHFTV	Out PPIRs
A2ASS6	TRVRAEPTPSPQFPF	Out PPIRs
A2ASS6	VRAEPTPSPQFPFAD	Out PPIRs
A2ASS6	MLYQTQMSTFIQEPK	Out PPIRs
A2ASS6	EIAPGFAYSEYEKEY	Out PPIRs
A2ASS6	DQEFHISSFEERLIK	Out PPIRs
A2ASS6	FLQDGRASLRIPVVL	Out PPIRs
A2ASS6	IKGNAICSGKLYVEP	Out PPIRs
A2ASS6	EAVSRIRSVSPRSLS	Out PPIRs
A2ASS6	VSRIRSVSPRSLSRS	Out PPIRs
A2ASS6	IRSVSPRSLSRSPIR	Out PPIRs
A2ASS6	SVSPRSLSRSPIRMS	Out PPIRs
A2ASS6	SPRSLSRSPIRMSPA	Out PPIRs
A2ASS6	SRSPIRMSPAMSPAR	Out PPIRs
A2ASS6	IRMSPAMSPARMSPA	Out PPIRs
A2ASS6	RRGRQNLTVKDVTKE	Out PPIRs
[truncated: 256,408+ more rows]

## Sheet: Ubiquitylation
UNP_ACC	AAseq	Res
1615347A	RAILPYTKVPDTDEI	Out PPIRs
A0A024R5B6	CDLADGLKVVLAPRS	Out PPIRs
A0AV96	ETTEDTIKKSFGQFN	Out PPIRs
A0AVF1	KLEELLSKRDFTGAI	Out PPIRs
A0AVF1	AITLLEFKRHVGEEE	Out PPIRs
A0AVF1	QEAIDIYKRILLDNR	Out PPIRs
A0AVF1	RAAEAELKSLMDNAS	Out PPIRs
A0AVF1	SSSFEFAKELIRHNL	Out PPIRs
A0AVF1	TPQEYILKGVVNAAL	Out PPIRs
A0AVF1	FLLIQSEKMKNDYIY	Out PPIRs
A0AVF1	NPEYWEGKRGACVGI	Out PPIRs
A0AVI4	TEFRRIDKFATGAPG	Out PPIRs
A0AVT1	CLENHPHKLETGQFL	Out PPIRs
A0AVT1	AVQVKTPKTVFFESL	Out PPIRs
A0AVT1	TDPDLIEKSNLNRQF	Out PPIRs
A0AVT1	KIDAHLNKVCPTTET	Out PPIRs
A0AVT1	EIPFCTLKSFPAAIE	Out PPIRs
A0AVT1	TIQWARDKFESSFSH	Out PPIRs
A0AVT1	FESSFSHKPSLFNKF	Out PPIRs
A0AVT1	EGCFQVIKLLSRRPR	Out PPIRs
A0AVT1	FPLDIRLKDGSLFWQ	Out PPIRs
A0AVT1	SLFWQSPKRPPSPIK	Out PPIRs
A0AVT1	NAIFQLEKAILSNEA	Out PPIRs
A0AVT1	KTKRIAGKIIPAIAT	Out PPIRs
A0FGR8	PLRINGVKVYTENVD	Out PPIRs
A0FGR8	VYTENVDKRQIILDL	Out PPIRs
A0FGR8	EAQDLQGKDTYLKGL	Out PPIRs
A0FGR8	RNLPSGKKISSNPNP	Out PPIRs
A0JNU3	LVRKACGKSHLVVHS	Out PPIRs
A0JNU3	TFLQPPLKGVVMETF	Out PPIRs
A0JNU3	GSGNGPTKPDLLQEL	Out PPIRs
A0JNU3	DRKKLLAKDLRGEMT	Out PPIRs
A0JNU3	LDRDLNLKDYSGQTP	Out PPIRs
A0MZ66	LQLITSLKEQAIGEY	Out PPIRs
A0MZ66	TEEVTDLKRQAVEEM	Out PPIRs
A0MZ66	STSSRSLKSLDPENS	Out PPIRs
A0MZ66	ERILRRRKVTAEADS	Out PPIRs
A0MZ66	TKTALNKKTLEAEFN	Out PPIRs
A0MZ66	GEIQPENKEDSIENV	Out PPIRs
A0PJN4	KEAEATFKSLVKTHE	Out PPIRs
A0T1J8	IYGENGSKSMSDVSA	Out PPIRs
A1A4S6	EVEELMNKIRQNPKD	Out PPIRs
A1A4S6	FEHRSGGKLGDGEVF	Out PPIRs
A1A4V9	YMGLQPPKLWPESET	Out PPIRs
A1A535	VLPAVYEKQPQPINR	Out PPIRs
A1A5B6	FIRSTVLKDVLRTDR	Out PPIRs
A1BN54	FNHFDRKKTGMMDTD	Out PPIRs
A1L020	GCFGGSAKDRGLLED	Out PPIRs
A1L020	KEAELRLKGSSNTTE	Out PPIRs
A1L020	MIRASRNKSGAAFGV	Out PPIRs
A1L020	EPLQGFSKLGGGGLR	Out PPIRs
A1L0T0	LAYTDYHKAAMGLGA	Out PPIRs
A1L1L4	EKAREREKAPSAAKK	Out PPIRs
A1L1L4	EKAPSAAKKKKKKKK	Out PPIRs
A1L1L4	KAPSAAKKKKKKKKK	Out PPIRs
A1L3P4	DNERRTTKAESAWLF	Out PPIRs
A1L3X0	QRLPKTVKNGTCKNK	Out PPIRs
A1X283	IIPFLPGKILFRRSH	Out PPIRs
A1XBS5	ENRNAQTKQLQTAVS	Out PPIRs
A1XBS5	NFADEFAKLQDYRQA	Out PPIRs
A1XBS5	EVERLEAKVVEPLKT	Out PPIRs
A1XBS5	AKVVEPLKTYGTIVK	Out PPIRs
A1XBS5	KTYGTIVKMKRDDLK	Out PPIRs
A2A2Y4	IAEEEELKEARRALS	Out PPIRs
A2A432	KISANLYKQLRQICE	Out PPIRs
A2A432	LQSLACGKARVLAKN	Out PPIRs
A2A432	AAIVRIMKMRKTLSH	Out PPIRs
A2A432	RDYMERDKENPNQYN	Out PPIRs
A2A4P0	TFKASLVKNGAEFTD	Out PPIRs
A2A5N3	MTESSHSKGFGFVCF	Out PPIRs
A2A5R2	DVVTSAVKEAAEKHG	Out PPIRs
A2A5R2	VEMEQMAKTAKALME	Out PPIRs
A2A5Z6	LNRQNQLKDQQQQQV	Out PPIRs
A2A5Z6	VIPQHLLKTFDEKEL	Out PPIRs
A2A699	KPRQQHRKLQLSGPS	Out PPIRs
A2A799	QTIHTGEKPYKCSEC	Out PPIRs
A2A799	HTGEKPYKCSECDKC	Out PPIRs
A2A870	GIIEQMEKFSSSLNT	Out PPIRs
A2A8L5	DEQSIGLKDSLLAHS	Out PPIRs
A2A8L5	NSNSEVNKPKNRYAN	Out PPIRs
A2A8T1	ILGRSDPKANGIYRL	Out PPIRs
A2A8Z1	EIFSPNDKKSFCSIE	Out PPIRs
A2A8Z1	KDVTFNLKIRDIDAA	Out PPIRs
A2A974	LFGHKILKDQDLQDI	Out PPIRs
A2A974	QDILTRIKNFPSACP	Out PPIRs
A2A974	PQWLWGSKVRIQVYD	In PPIRs
A2A974	VYDPDYMKLILGRSD	Out PPIRs
A2A974	DHTDQVIKSRRSQLQ	Out PPIRs
A2A974	QDEEELEKLKKKRRL	Out PPIRs
A2A974	NGKSLSDKDLRAEVD	Out PPIRs
A2A974	EHQQRCRKEIQSLLG	Out PPIRs
A2A974	PYTTMCIKEALRIYP	Out PPIRs
A2A974	GARNCIGKQFAMNEL	Out PPIRs
A2A974	PRIVLKSKNGIHLHL	Out PPIRs
A2A9C3	KLLIRYEKLPLDYRA	Out PPIRs
A2A9C3	SIVQLEEKLRAAARQ	Out PPIRs
A2AAE1	LSNRLQTKASPGSSS	Out PPIRs
A2AAE1	TQQFDTSKRALSTWG	Out PPIRs
A2AAE1	TENSTTVKNSSLLSG	Out PPIRs
A2AAJ9	ALGLPSSKLPAAAAR	Out PPIRs
A2AAJ9	LVVQQAGKADAGEYS	Out PPIRs
A2AAJ9	DKYDFLHKAGARGLT	Out PPIRs
A2AAJ9	SMGVSSTKAELRVEL	Out PPIRs
A2AAJ9	LGLRQRVKASMAHIS	Out PPIRs
A2AAJ9	AHISRILKGRPEGPE	Out PPIRs
A2AAJ9	REGPPRKKAGLASFR	Out PPIRs
A2ABF8	KAKKKWRKDSPWVKP	Out PPIRs
A2ABU4	KALAVIEKNRAKVVR	Out PPIRs
A2ABU4	VIEKNRAKVVRGLPD	Out PPIRs
A2ACJ2	ANAGQKIKELLLDIG	Out PPIRs
A2ACV6	RTGDLESKPDPSRNF	Out PPIRs
A2AD83	PKTLLCSKGSSFRYS	Out PPIRs
A2ADY9	ELAEAIQKSAEDAER	Out PPIRs
A2AFS3	KNQKLEYKYSKLVMN	Out PPIRs
A2AG30	KIQLEPLKLRAWTLN	Out PPIRs
A2AGH6	FSSIIAEKLRCNTLS	Out PPIRs
A2AGH6	SCSHLKSKFGELFSD	Out PPIRs
A2AGH6	LFSDFCSKVKNTIYC	Out PPIRs
A2AGH6	PCQSDGNKPTVGIRS	Out PPIRs
A2AGL3	PYDTLTAKEKFRDRE	Out PPIRs
A2AGT5	VVSGVVSKVFNQPKA	Out PPIRs
A2AGT5	ISLKPIIKVLPKLFE	Out PPIRs
A2AGT5	GFSELNVKAFISNVK	Out PPIRs
A2AHG0	VWLEEKEKVIEYQKQ	Out PPIRs
A2AHJ4	EDRQKKPKQTKKKKG	Out PPIRs
A2AHL1	CLALGKDKDYLDESE	Out PPIRs
A2AI05	QHALEREKLLELSSA	Out PPIRs
A2AIV2	AKLQELGKWLEPLKN	Out PPIRs
A2AIV2	SLNAAELKQLLQSKE	Out PPIRs
A2AJ88	VRDSELAKLPAGALT	Out PPIRs
A2AJ88	YRTLDFGKFDEICEV	Out PPIRs
A2AJ88	VRSGVLEKMLQDQQG	Out PPIRs
A2AJI0	RQKLEKNKERYEAAI	Out PPIRs
A2AJI0	GERPERRKPGAGGSP	Out PPIRs
A2AJI0	EAEAFLKKAVVQPPQ	Out PPIRs
A2AJK6	APVPRGRKGKKVKAQ	Out PPIRs
A2AJK6	VPRGRKGKKVKAQST	Out PPIRs
A2AJK6	PRGRKGKKVKAQSTQ	Out PPIRs
A2AJL3	AFAEQPIKKWEPQFN	Out PPIRs
A2AJL3	APKLLWLKENLREIC	Out PPIRs
A2AJL3	AFPELQAKATARCQS	Out PPIRs
A2AKB4	RDSSARAKVAAADGP	Out PPIRs
A2AKG8	REGQSGEKDIQDIYS	Out PPIRs
A2AKG8	SLVEVLQKERHGDDS	Out PPIRs
A2AKG8	APSLSVGKELQWEKL	Out PPIRs
A2AKG8	GKELQWEKLIAKAAS	Out PPIRs
A2AKG8	GIYHSALKGGVRSDQ	Out PPIRs
A2AKG8	AKSKDLLKATLLSLR	Out PPIRs
A2AKK5	VTIKATVKDENDNVF	Out PPIRs
A2AKK5	WFVGPGVKREQIQEG	Out PPIRs
A2AKK5	KNILPVEKAQGKILF	Out PPIRs
A2AKK5	NDELLDSKLHAQRAM	Out PPIRs
A2AKX3	ESDKIDRKHKKNIYC	Out PPIRs
A2AKX3	DKIDRKHKKNIYCLE	Out PPIRs
A2AKX3	DTRRGQSKSSCYISC	Out PPIRs
A2ALS5	FYPVLYPKASRLIVT	Out PPIRs
A2ALV5	KPLNSIPKIMDSVDE	Out PPIRs
A2AMM0	GSASNAGKIHQNRLS	Out PPIRs
A2AMM0	DSVQASQKRIEERHR	Out PPIRs
A2AMM0	REMGNAIKSVQIDLL	Out PPIRs
A2AMM0	SVQIDLLKLSQSHSN	Out PPIRs
A2AMM0	NTGYVVNKLFEKTRK	Out PPIRs
A2AMM0	VVNKLFEKTRKVSAH	Out PPIRs
A2AMM0	SAHIKDVKARVEKQQ	Out PPIRs
A2AMM0	KQQVRVTKVETKQEE	Out PPIRs
A2AMM0	TKQEEIMKKNKFRVV	Out PPIRs
A2AMM0	PASLSVVKDRSLPEN	Out PPIRs
A2AMM0	ARLRKSGKEHIDHIK	Out PPIRs
A2AMM0	KEHIDHIKKAFSREN	Out PPIRs
A2AMM0	ISSAAPSKEAFKIRS	Out PPIRs
A2AMM0	APSKEAFKIRSLRKA	Out PPIRs
A2AMM0	ETEKEVTKGGYSPQE	Out PPIRs
A2AMM0	EPLKVTFKPQVRVED	Out PPIRs
A2AMT1	VTHLQAQKAELQAQT	Out PPIRs
A2AN08	VSPELRQKEVQMNFL	Out PPIRs
A2AN08	NKQASGEKGNILASR	Out PPIRs
A2AN08	AAETDPHKSSEITKN	Out PPIRs
A2AN08	HKSSEITKNLLPATL	Out PPIRs
A2AN08	CKKYLSQKNVVEKLN	Out PPIRs
A2AN08	ENEEDRKKAVSNINT	Out PPIRs
A2AN08	MCLRILQKLIKPPAP	Out PPIRs
A2ANX9	RHPSELKKHMRTHTG	Out PPIRs
A2AP18	DVIETINKYAFIKNE	Out PPIRs
A2APA5	QLRSPPKKAQNISPS	Out PPIRs
A2APB8	EKANLENKFLRQRGI	Out PPIRs
A2APT9	RQGLETLKEAAYKVL	Out PPIRs
A2APV2	GLDEYLDKLKHTESD	Out PPIRs
A2APX8	DPYYINKKTFIVLNK	Out PPIRs
A2APX8	QQMLEQLKKQQEAAQ	Out PPIRs
A2APX8	QMLEQLKKQQEAAQQ	Out PPIRs
A2APX8	FIQQSFVKKQKILDE	Out PPIRs
A2APX8	QKILDEIKPLDDLNN	Out PPIRs
A2APX8	FMASNPSKVSYQPIT	Out PPIRs
A2APX8	TYNKNKLKGGANLLV	Out PPIRs
A2APX8	GGANLLVKEDMLIDR	Out PPIRs
A2AQ50	QTMDAVPKIEYYRNT	Out PPIRs
A2AQ50	LRIYVGGKINRIEEE	Out PPIRs
A2AQ50	INRIEEEKISMASLL	Out PPIRs
A2AQB2	NDVIQARKAYDLQSD	Out PPIRs
A2AQP0	LHKENLNKLMTNLRA	Out PPIRs
A2AQP0	QYQFGHTKVFFKAGL	Out PPIRs
A2AQP0	DECTELKKDIDDLEL	Out PPIRs
A2AQP0	DTERAKRKLEGDLKL	Out PPIRs
A2AQP0	TEELEEAKKKLALRL	Out PPIRs
A2AQP0	EELEEAKKKLALRLQ	Out PPIRs
A2AQP0	EAEEKAKKAITDAAM	Out PPIRs
A2ARP1	SPESSVRKTGSYIYE	Out PPIRs
A2ARP1	HEDESVNKLHPLYSR	Out PPIRs
A2ARU5	QRIHTGEKPYKCLDC	Out PPIRs
A2ARV4	NRIFFTQKLNPIRGQ	Out PPIRs
A2ARV4	HIYWSDAKSQRIEVA	Out PPIRs
A2ARV4	VGFFHYRKTGSLLPS	Out PPIRs
A2ARV4	PSLSSLAKPSENGNG	Out PPIRs
A2ARV4	QFVMEVGKQPVIFEN	Out PPIRs
A2ARV4	ENPMYAAKDSTSKVG	Out PPIRs
A2ARV4	AAKDSTSKVGLAVQG	Out PPIRs
A2ARV4	ADETQGTKWNIFKRK	Out PPIRs
A2ARV4	TATEDTFKDTANLVK	Out PPIRs
A2ARZ3	KKQAMLEKKMAYHLQ	Out PPIRs
A2ARZ3	KMAYHLQKMQDTGLK	Out PPIRs
A2ARZ3	APKIDSYKAASKDKE	Out PPIRs
A2ARZ3	RSETKRSKEMKSKSS	Out PPIRs
A2ARZ3	SSMTDHPKPSESKSK	Out PPIRs
A2ARZ3	HPKPSESKSKIVPAK	Out PPIRs
A2ARZ3	QGSRVLAKVSSTLSK	Out PPIRs
A2ASS6	GEEVVPAKKTKTIVS	Out PPIRs
A2ASS6	TSPIRSVKSPLLIRK	Out PPIRs
A2ASS6	AEKTAVTKVVVAADK	Out PPIRs
A2ASS6	ITGEITTKQEQKRIT	Out PPIRs
A2ASS6	ERLVHVDKRPRTASP	Out PPIRs
A2ASS6	SATSSTQKITKSVKA	Out PPIRs
A2ASS6	KPHVYWKKSGVPLTT	Out PPIRs
A2ASS6	FAYSEYEKEYEKEQA	Out PPIRs
A2ASS6	EYEKEYEKEQALIRK	Out PPIRs
A2ASS6	SFEERLIKEIEYRII	Out PPIRs
A2ASS6	EIEYRIIKTTLEELL	Out PPIRs
A2ASS6	LPKIAWYKDGKRIRH	Out PPIRs
A2ASS6	YKPVFVLKPASFKCL	Out PPIRs
A2ASS6	PRGTYRAKEIAAPEL	Out PPIRs
A2ASS6	EEGDLYDKEKQQKPF	Out PPIRs
A2ASS6	VEWLHDGKPLEAANR	Out PPIRs
A2ASS6	ITCRATNKYGTDHTS	Out PPIRs
A2ASS6	ESQLPDGKKGLQRIE	Out PPIRs
A2ASS6	GVTEHKVKLEIQQRE	Out PPIRs
A2ASS6	AERITHEKVSEESEE	Out PPIRs
A2ASS6	ESEELRSKFKRRTEE	Out PPIRs
A2ASS6	EELLKKTKDELLHWT	Out PPIRs
A2ASS6	KITIPTFKPERIELS	Out PPIRs
A2ASS6	DPECEWYKNGVKIER	Out PPIRs
A2ASS6	FIKVKWYKDGIEVHA	Out PPIRs
A2ASS6	LTVKDVTKEDQGEYS	Out PPIRs
A2ASS6	NVEGVWMKDGQEVQH	Out PPIRs
A2ASS6	YLNDEQIKPDDRVQS	Out PPIRs
A2ASS6	KEVQVIEKQRAVVEF	Out PPIRs
A2ASS6	QPKISWYKEEQLLST	Out PPIRs
A2ASS6	QHTCTEGKILMASAD	Out PPIRs
A2ASS6	EWLRNIDKVEVTAVN	Out PPIRs
A2ASS6	VNFTQEPKRILCTYL	Out PPIRs
A2ASS6	NVRFQWFKAGREIYE	Out PPIRs
A2ASS6	VTWFKNNKELSESNT	Out PPIRs
A2ASS6	RPLVASKKYRISFKN	Out PPIRs
A2ASS6	EPPSFVTKPGSRDVL	Out PPIRs
A2ASS6	IIPPSFTKKLRKMDS	Out PPIRs
A2ASS6	FRIQSVMKQDSGQYT	Out PPIRs
A2ASS6	PFKIKWLKDDVELVS	Out PPIRs
A2ASS6	IRGTPPFKVGWFRGA	Out PPIRs
A2ASS6	PSFARQLKDIEQTVG	Out PPIRs
A2ASS6	PFTVSWFKGSTELVP	Out PPIRs
A2ASS6	NALLLQVKRASMADA	Out PPIRs
A2ASS6	VAGSDTSKCKVTIKE	Out PPIRs
A2ASS6	QSIRVVEKTTATFIA	Out PPIRs
A2ASS6	LKKTPALKKGSGEEE	Out PPIRs
A2ASS6	KKTPALKKGSGEEEE	Out PPIRs
A2ASS6	IDIMELLKNVDPKEY	Out PPIRs
A2ASS6	LLKNVDPKEYEKYAR	Out PPIRs
A2ASS6	VDPKEYEKYARMYGI	Out PPIRs
A2ASS6	LQAFELLKQSQEEET	Out PPIRs
A2ASS6	TEPVTLIKDIENQTV	Out PPIRs
A2ASS6	REEAVYEKKVHIEPW	Out PPIRs
A2ASS6	SKKIVPQKPSRTPVQ	Out PPIRs
A2ASS6	QEEIIEVKVPAVHTK	Out PPIRs
A2ASS6	KVPAVHTKKMVISEE	Out PPIRs
A2ASS6	VPAVHTKKMVISEEK	Out PPIRs
A2ASS6	SVPEVQKKTVTEEKI	Out PPIRs
A2ASS6	KVEVEPAKVPEKKII	Out PPIRs
A2ASS6	EYVTEPKKPVPVKPA	Out PPIRs
A2ASS6	AQEPVPAKPKAPPPK	Out PPIRs
A2ASS6	KPKAPPPKVLKKAVP	Out PPIRs
A2ASS6	EEVEVYEKPKIPPKK	Out PPIRs
A2ASS6	PKEEVVLKSVLRKKP	Out PPIRs
A2ASS6	APPEPTPKERKVPEP	Out PPIRs
A2ASS6	VTAPVVGKKAEAKPK	Out PPIRs
A2ASS6	PIEAERKKLRPGSGG	Out PPIRs
A2ASS6	APFTYQLKAVPLKFV	Out PPIRs
A2ASS6	QLKAVPLKFVKEIKD	Out PPIRs
A2ASS6	KEKTSTAKLIVEELP	Out PPIRs
A2ASS6	DGKIVVEKPGRIVPG	Out PPIRs
A2ASS6	AKDTPNIKWFKGYDE	Out PPIRs
A2ASS6	KMHVVWFKNDVKLHT	Out PPIRs
A2ASS6	SQIKAQVKNLSSTAN	Out PPIRs
A2ASS6	LSSTANLKVLEADPY	Out PPIRs
A2ASS6	VSKDVPVKWFKDGEE	Out PPIRs
A2ASS6	EDKRTSGKLIIEGIR	Out PPIRs
A2ASS6	IIEGIRLKFLTPLKD	Out PPIRs
A2ASS6	VKWFKDGKEIKPSKN	Out PPIRs
A2ASS6	GEVQLTAKDFKTQAN	Out PPIRs
A2ASS6	QLTAKDFKTQANLFV	Out PPIRs
A2ASS6	NEKVQWFKDGAEIKK	Out PPIRs
A2ASS6	KKYDIISKGAVRILV	Out PPIRs
A2ASS6	LRIIVPLKDTKVKEQ	Out PPIRs
A2ASS6	EVNTEGAKAKWFRNE	Out PPIRs
A2ASS6	EAIFDSSKYIILQKD	Out PPIRs
A2ASS6	SKYIILQKDLVYTLR	Out PPIRs
A2ASS6	NHRGENVKSAANLIV	Out PPIRs
A2ASS6	NRLNVTLKWTKNGEE	Out PPIRs
A2ASS6	NVTLKWTKNGEEVAF	Out PPIRs
A2ASS6	KAEAEWFKENEPLST	Out PPIRs
A2ASS6	ENEPLSTKTVDTTAE	Out PPIRs
A2ASS6	IERREEGKDNWIRCN	Out PPIRs
A2ASS6	LTGYVVEKRDMSRKT	Out PPIRs
A2ASS6	QGKEYLFKVCARNKC	Out PPIRs
A2ASS6	NDGGSRIKGYIVEKC	Out PPIRs
A2ASS6	IKGYIVEKCPRGSDK	Out PPIRs
A2ASS6	TKADTLLKPDQRITI	Out PPIRs
A2ASS6	RLDPDTDKWVRCNKM	Out PPIRs
A2ASS6	ENLAGPGKPSRSTEP	Out PPIRs
A2ASS6	FRVRAVNKAGESEPS	Out PPIRs
A2ASS6	LKWTVPEKDGGSPIT	Out PPIRs
A2ASS6	ITNYIVEKRDVRRKG	Out PPIRs
A2ASS6	EEGIVPDKEYVLRVR	Out PPIRs
A2ASS6	IMGYIIEKITKGEDR	Out PPIRs
A2ASS6	VDPIDAPKVILRTSL	Out PPIRs
A2ASS6	RLSINNSKQGESQLR	Out PPIRs
A2ASS6	IINYTLEKKDKTKPD	Out PPIRs
A2ASS6	ILGYWLEKREVNSTH	Out PPIRs
A2ASS6	KTLLSSLKTKVDGLL	Out PPIRs
A2ASS6	TKSELIIKNALRKDH	Out PPIRs
A2ASS6	PIETERSKCDITGLI	Out PPIRs
A2ASS6	IQGYIIEKRRHDKPD	Out PPIRs
A2ASS6	ITHYIIDKRDASRKK	Out PPIRs
A2ASS6	ITGYWLEKREEGGTY	Out PPIRs
A2ASS6	PITKVGLKGVEFNVP	Out PPIRs
A2ASS6	GEYEFRVKAVNEAGV	Out PPIRs
A2ASS6	VNEAGVSKPSATVGP	Out PPIRs
A2ASS6	ITNYVIEKREANRKT	Out PPIRs
A2ASS6	FRIMAQNKYGIGEPL	Out PPIRs
A2ASS6	LEWSPPLKDGGSKIT	Out PPIRs
A2ASS6	VTDVIEMKDRIVSPD	Out PPIRs
A2ASS6	GVYSLLAKNEGGERK	Out PPIRs
A2ASS6	ITNYVIQKREADRRA	Out PPIRs
A2ASS6	PTTLALEKTKAKRSD	Out PPIRs
A2ASS6	ITNYILEKRETMSKR	Out PPIRs
A2ASS6	GDPSPPSKPVFARDP	Out PPIRs
A2ASS6	LRLSAIIKGVPFPKV	Out PPIRs
A2ASS6	IKGVPFPKVTWKKED	Out PPIRs
A2ASS6	GPFVETPKPIKALDP	Out PPIRs
A2ASS6	KTYRFRVKAENIIGL	Out PPIRs
A2ASS6	FRVCAENKVGVGPTI	Out PPIRs
A2ASS6	FRVRAENKIGTGPPT	Out PPIRs
A2ASS6	ITGYYLEKKEKHAVR	Out PPIRs
A2ASS6	VRWVPVNKSAIPERR	Out PPIRs
A2ASS6	HEYQFRVKAENEVGI	Out PPIRs
A2ASS6	PGPVADLKVSDVTKT	Out PPIRs
A2ASS6	VTHYIVEKREAERKT	Out PPIRs
A2ASS6	STVTPEVKKTSFNVT	Out PPIRs
A2ASS6	IIKDVTRKDSGYYSL	Out PPIRs
A2ASS6	SSGSDTQKIKVTVMD	Out PPIRs
A2ASS6	TALASVTKTSCRVGK	Out PPIRs
A2ASS6	KTSCRVGKLIPGQEY	Out PPIRs
A2ASS6	FRIYALNKAGSSPPS	Out PPIRs
A2ASS6	KKDTTPIKQAEGIKM	Out PPIRs
A2ASS6	ELFSVNRKDSGDYTI	Out PPIRs
A2ASS6	PGPPASVKINKMYAD	Out PPIRs
A2ASS6	PASVKINKMYADRAM	Out PPIRs
A2ASS6	ITNYIIDKRETSRPN	Out PPIRs
A2ASS6	FRICAENKYGVGDPI	Out PPIRs
A2ASS6	ITGYLVEKRETQAVN	Out PPIRs
A2ASS6	NWTKVNRKPVIERTL	Out PPIRs
A2ASS6	FRVTAINKAGPGKPS	Out PPIRs
A2ASS6	NLPEKLQKTRFEVTG	Out PPIRs
A2ASS6	PPVNVTVKEVSKDSA	Out PPIRs
A2ASS6	IINYVVEKRDAERKS	Out PPIRs
A2ASS6	TVTTECSKTSFRVSN	Out PPIRs
A2ASS6	DFLTEENKWQRVMKS	Out PPIRs
A2ASS6	LSLQYSTKDLKEGKE	Out PPIRs
A2ASS6	GKYTITLKNVAGTKE	Out PPIRs
A2ASS6	ITNYVLEKRDSVNNK	Out PPIRs
A2ASS6	TCASAVQKTTFRVTR	Out PPIRs
A2ASS6	FRVSAENKYGVGEGL	Out PPIRs
A2ASS6	SLTWTDPKKTGGSPI	Out PPIRs
A2ASS6	LTWTDPKKTGGSPIT	Out PPIRs
A2ASS6	LTGYIVEKRDLPSKS	Out PPIRs
A2ASS6	EKRDLPSKSWMKANH	Out PPIRs
A2ASS6	SSWSRAGKDIRPSDI	Out PPIRs
A2ASS6	IKAYVLEKRETSRLL	Out PPIRs
A2ASS6	LRWVRATKTPVSDLR	Out PPIRs
A2ASS6	PVSDLRCKVTGLQEG	Out PPIRs
A2ASS6	VVPDLQTKEKYNFRI	Out PPIRs
A2ASS6	TIENPAGKKSGFVNV	Out PPIRs
A2ASS6	ITNYIVEKREATRKS	Out PPIRs
A2ASS6	SYSTVTTKCHKCTYK	Out PPIRs
A2ASS6	PRHDGGSKITGYVIE	Out PPIRs
A2ASS6	DLRGIYQKLVIARAG	Out PPIRs
A2ASS6	ITSYVVEKRDLPNGR	Out PPIRs
A2ASS6	YEFRVIAKNAAGAIS	Out PPIRs
A2ASS6	IDHYIVQKRETSRLA	Out PPIRs
A2ASS6	KACDTVFKPGPPGNP	Out PPIRs
A2ASS6	GRPAPEVKWAREHGE	Out PPIRs
A2ASS6	IKNYIVEKRESTRKA	Out PPIRs
A2ASS6	INNYIVEKRDTSTTA	Out PPIRs
A2ASS6	ITGYIVEKKELPDGR	Out PPIRs
A2ASS6	STARLEIKSTDFATS	Out PPIRs
A2ASS6	TLSCKVLKLLEGNEY	Out PPIRs
A2ASS6	FRIMAVNKYGVGEPL	Out PPIRs
A2ASS6	KACDPIYKPGPPNNP	Out PPIRs
A2ASS6	KTNLEVEKLLEKHEY	Out PPIRs
A2ASS6	EVEKLLEKHEYNFRI	Out PPIRs
A2ASS6	IKNYIVEKREATRKS	Out PPIRs
A2ASS6	AVVTNCHKNSWKIDQ	Out PPIRs
A2ASS6	EVPQPPGKITVDDVT	Out PPIRs
A2ASS6	MQAKNTDKWSECARV	Out PPIRs
A2ASS6	TLKVTKLKTGTEYQF	Out PPIRs
A2ASS6	NAAGAISKPSDSTGP	Out PPIRs
A2ASS6	ASNVAGSKSFPVNVK	Out PPIRs
A2ASS6	ISHYVVEKRETSRLA	Out PPIRs
A2ASS6	TNSLKVTKLLEGNKY	Out PPIRs
A2ASS6	IIGYIVEKRDRSGIR	Out PPIRs
A2ASS6	LENSSGSKSAFVTVK	Out PPIRs
A2ASS6	VKNYVIDKRESTRKA	Out PPIRs
A2ASS6	AYANVSSKCNKTSFR	Out PPIRs
A2ASS6	YVVEMQPKGTEKWSV	Out PPIRs
A2ASS6	MQPKGTEKWSVVAES	Out PPIRs
A2ASS6	QEYQFRVKAYNEKGK	Out PPIRs
A2ASS6	RPKISWVKDGEPLKQ	Out PPIRs
A2ASS6	ISNYIVEKRDTTTTN	Out PPIRs
A2ASS6	TIKISKLKTGTEYQF	Out PPIRs
A2ASS6	PVNDGGSKVTGYHLE	Out PPIRs
A2ASS6	ILWVKLNKIPIQDTK	Out PPIRs
A2ASS6	KIPIQDTKFKTTGLD	Out PPIRs
A2ASS6	PIQDTKFKTTGLDEG	Out PPIRs
A2ASS6	ITGYIVEKKDLPDGR	Out PPIRs
A2ASS6	GPPEGPLKVTGVTAE	Out PPIRs
A2ASS6	ISHYIIEKRETSRLS	Out PPIRs
A2ASS6	ALNYKVTKLLPGNEY	Out PPIRs
A2ASS6	IEGYILEKRDKEGIR	Out PPIRs
A2ASS6	RWTKCNKKTLTDLRF	Out PPIRs
A2ASS6	PGPPSNPKVTDTSRS	Out PPIRs
A2ASS6	GYVIELKKAAADEWT	Out PPIRs
A2ASS6	PPSGLQGKQFTVTKL	Out PPIRs
A2ASS6	QFTVTKLKENTEYNF	Out PPIRs
A2ASS6	ITNYIVEKRETTRKA	Out PPIRs
A2ASS6	MQTKGSEKWSACTQV	Out PPIRs
A2ASS6	RVNVASSKTVTTLSI	Out PPIRs
A2ASS6	ISNYIVEKRETTSTT	Out PPIRs
A2ASS6	ENIAGIGKCSKACEP	Out PPIRs
A2ASS6	GQYVLTLKNVAGTRT	Out PPIRs
A2ASS6	RTMAVNCKVLDKPGP	Out PPIRs
A2ASS6	IDYYIVEKRETSRLA	Out PPIRs
A2ASS6	FRVTGVNKYGVGEPL	Out PPIRs
A2ASS6	PVYDLRVKSTGLREG	Out PPIRs
A2ASS6	KSEETDWKVAIQSFR	Out PPIRs
A2ASS6	FRVRSLNKMGASDPS	Out PPIRs
A2ASS6	EKREASKKAWVSVTN	Out PPIRs
A2ASS6	VGVPAETKEGVKITE	Out PPIRs
A2ASS6	EKPSPPEKLGVTSVS	Out PPIRs
A2ASS6	NSGSYELKLRNAMGS	Out PPIRs
A2ASS6	PGGPIEFKTVTAEKI	Out PPIRs
A2ASS6	ITHYIVEKRETSRVV	Out PPIRs
A2ASS6	FRVRAVNKYGIGEPL	Out PPIRs
A2ASS6	PSIPEVTKITKNSMT	Out PPIRs
A2ASS6	TIRDTRQKVTGLTEN	Out PPIRs
A2ASS6	DPPGPPAKIRIADST	Out PPIRs
A2ASS6	DTPAACQKLQVKHVS	Out PPIRs
A2ASS6	KVTDLSEKTPFFFRV	Out PPIRs
A2ASS6	YLVERKGKGEQAWSH	Out PPIRs
A2ASS6	ITLGPPSKPKGPIRF	Out PPIRs
A2ASS6	FKVSNLVKDSEYQFR	Out PPIRs
A2ASS6	IVAYSIEKRQGSDRW	Out PPIRs
A2ASS6	VPRVTWFKDGVEIER	Out PPIRs
A2ASS6	GVYTVEAKNVSGSTK	Out PPIRs
A2ASS6	KNVSGSTKAEVTVKV	Out PPIRs
A2ASS6	TKAEVTVKVQDTPGK	Out PPIRs
A2ASS6	KVQDTPGKVVGPIRF	Out PPIRs
A2ASS6	RWVKVISKRPISETR	Out PPIRs
A2ASS6	ADLGDWHKVNTEPCV	Out PPIRs
A2ASS6	VNTEPCVKTRYTVTD	Out PPIRs
A2ASS6	PPGPITFKDVTRGSA	Out PPIRs
A2ASS6	IHHYVIEKREASRRS	Out PPIRs
A2ASS6	SAVLAWLKPDHDGGS	Out PPIRs
A2ASS6	YLLEMRQKGSDFWVE	Out PPIRs
A2ASS6	WVEAGHTKQLTFTVE	Out PPIRs
A2ASS6	TEYEFRVKAKNDAGY	Out PPIRs
A2ASS6	AFSSVIIKEPQIEPT	Out PPIRs
A2ASS6	ITNYIVEKRESGTTA	Out PPIRs
A2ASS6	QLINSSVKRTQIKVT	Out PPIRs
A2ASS6	IVGYWVEKKERNTIL	Out PPIRs
A2ASS6	LNAAGVSKASEASRP	Out PPIRs
A2ASS6	YEFRVLAKNAAGVIS	Out PPIRs
A2ASS6	RDEYAPPKAELDARL	Out PPIRs
A2ASS6	EPKIIWTKGDKELDL	Out PPIRs
A2ASS6	IIWTKGDKELDLCEK	Out PPIRs
A2ASS6	DSPGPCGKLTVSRVT	Out PPIRs
A2ASS6	FRVRAVNKYGLGVPV	Out PPIRs
A2ASS6	ISNYLVDKREKKSLR	Out PPIRs
A2ASS6	LRWTRVNKDYVVYDT	Out PPIRs
A2ASS6	VVYDTRLKVTSLMEG	Out PPIRs
A2ASS6	EFTVPDLKMGQKYSF	Out PPIRs
A2ASS6	RVAAVNAKGMSDYSE	Out PPIRs
A2ASS6	LELADDLKKTVIVRA	Out PPIRs
A2ASS6	PVITWSKKGIDLANR	Out PPIRs
A2ASS6	PCPSVSVKEVSRDSV	Out PPIRs
A2ASS6	VNNYIIEKREAAMRA	Out PPIRs
A2ASS6	TVTLAWEKPLYDGGS	Out PPIRs
A2ASS6	GEYTLELKNVTGTTS	Out PPIRs
A2ASS6	YDLVLENKCGKKTVY	Out PPIRs
A2ASS6	GKKTVYIKVKVIGSP	Out PPIRs
A2ASS6	KTVYIKVKVIGSPNT	Out PPIRs
A2ASS6	LERREVPKAAWYTID	Out PPIRs
A2ASS6	SLVVKGLKENVEYHF	Out PPIRs
A2ASS6	ENQFGISKPLKSEEP	Out PPIRs
A2ASS6	FGISKPLKSEEPVIP	Out PPIRs
A2ASS6	SLSWSRPKDDGGSRV	Out PPIRs
A2ASS6	DKWVRHNKTQITTTM	Out PPIRs
A2ASS6	IKWYRFGKELIQSRK	Out PPIRs
A2ASS6	FHPGYPLKEKYYGAV	Out PPIRs
A2ASS6	KLLQNSEKITIENTE	Out PPIRs
A2ASS6	ITNYVVEKCEAKEGA	Out PPIRs
A2ASS6	DSCVVAWKPPASDGG	Out PPIRs
A2ASS6	PASDGGAKIRNYYLE	Out PPIRs
A2ASS6	LEYEFRVKCENLGGE	Out PPIRs
A2ASS6	PIQAPHFKEELRNLN	Out PPIRs
A2ASS6	PAKIHLPKTLEGMGA	Out PPIRs
A2ASS6	IKIPFSGKPDPVITW	Out PPIRs
A2ASS6	PASDGGSKVTNYIVE	Out PPIRs
A2ASS6	VTNYIVEKCATTAER	Out PPIRs
A2ASS6	FRVIAENKFGLSKPS	Out PPIRs
A2ASS6	TRKNSTIKIIEFGQA	Out PPIRs
A2ASS6	FGQARQLKPGDNFRL	Out PPIRs
A2ASS6	MYVKDITKFDDGTYR	Out PPIRs
A2ASS6	SYAELFVKGVREVYD	Out PPIRs
A2ASS6	FTLPLYNKTAYVGEN	Out PPIRs
A2ASS6	EPRVTWYKSGQKIKP	Out PPIRs
A2ASS6	VERLRYVKQEFQSKE	Out PPIRs
A2ASS6	VKQEFQSKEERERHV	Out PPIRs
A2ASS6	REAAILYKPAVSTKT	Out PPIRs
A2ASS6	YRLQTEEKKEERKLR	Out PPIRs
A2ASS6	ITDQYRPKWRIPKLT	Out PPIRs
A2ASS6	RPKWRIPKLTQDDLE	Out PPIRs
A2ASS6	IDDYLAMKRTEEERL	Out PPIRs
A2ASS6	STYHVPTKEETSTSY	Out PPIRs
A2ASS6	RQRIMAEKEEEELLR	Out PPIRs
A2ASS6	TQRLSEYKSELDYMS	Out PPIRs
A2ASS6	SELDYMSKEEKSKKK	Out PPIRs
A2ASS6	TQKTSERKYEVLSQQ	Out PPIRs
A2ASS6	AYAVSSFKRTSELEA	Out PPIRs
A2ASS6	RHQVTTTKYKSTFEI	Out PPIRs
A2ASS6	STQMNITKGQRATLK	Out PPIRs
A2ASX1	ITPIVLQKRVIKVYS	Out PPIRs
A2ASZ8	CARRILAKEGVAAFY	Out PPIRs
A2AUC9	RVFIYNPKKGDWKDL	Out PPIRs
A2AWL7	TRISQLEKELIEDLK	Out PPIRs
A2AWP8	AAGQAQNKVYLGPPR	Out PPIRs
A2AWR3	IITSTQAKGLGNFVS	Out PPIRs
A2AWR3	LEFLWNNKEAAADRE	Out PPIRs
A2AWR3	LFYRFLQKSPEQSPP	Out PPIRs
A2BE28	AWDGQSFKENQPESP	Out PPIRs
A2BE28	LPDEEQEKLLRVCSI	Out PPIRs
A2BFL2	AFYLLQQKDILPNLT	Out PPIRs
A2BFL2	YSDFFTAKQGLKVAG	Out PPIRs
A2BG91	KRTHTGEKPYECKQC	Out PPIRs
A2BG91	GEKPYECKQCGKAFA	Out PPIRs
A2BG91	KQTHTGEKPYECKQC	Out PPIRs
A2BG91	NRTHTGEKPYECKQC	Out PPIRs
A2BG91	GEKPYECKQCGKAFS	Out PPIRs
A2RRD8	RIIHTGEKPYKCKVC	Out PPIRs
A2RRD8	HRLHTGEKPYKCNEC	Out PPIRs
A2RRP1	ARYFGYIKQGLYLVT	Out PPIRs
A2RRP1	EALLAIGKGADDGRF	Out PPIRs
A2RRP1	SKLTLEQKELCRCRR	Out PPIRs
A2RRP1	PFLHRCEKQSPGVAN	Out PPIRs
A2RRP1	EKPISFVKNTQSSSE	Out PPIRs
A2RRP1	PDRISLIKECISQSP	Out PPIRs
A2RRP1	TCYKQSTKLLGLAEL	Out PPIRs
A2RRP1	FTADDQYKRETILGL	Out PPIRs
A2RSJ4	DLSHAPLKDPLLFKS	Out PPIRs
A2RSJ4	FLDYLSDKHLGKISE	Out PPIRs
A2RSQ0	KLKNMVLKDLANDKK	Out PPIRs
A2RSQ0	KDLANDKKNGNVPNN	Out PPIRs
A2RSQ0	VSVYELLKGSETIAR	Out PPIRs
A2RSQ0	RTGVTMEKIDLPASL	Out PPIRs
A2RSQ0	LPASLSEKEKDLKLQ	Out PPIRs
A2RSQ0	SEKEKDLKLQCEEAD	Out PPIRs
A2RSQ0	LRTSIYQKCSSLKEA	Out PPIRs
A2RSQ0	YQKCSSLKEAAQSIE	Out PPIRs
A2RSY6	YIAASTAKSSNEILK	Out PPIRs
A2RSY6	YSAQGKRKSNEMAIN	Out PPIRs
A2RT62	NVLPGGEKEFVNLQG	Out PPIRs
A2RTX5	KCRILNEKVNTATTT	Out PPIRs
A2RTX5	LVVGEKEKIDNAVNV	Out PPIRs
A2RU49	KNVPLLEKYLYALGQ	Out PPIRs
A2RU54	ERQAGAAKKKTRTVF	Out PPIRs
A2RU67	AEVAEAAKPHLSEVT	Out PPIRs
A2RUB6	QVEEKRRKKQLEEEQ	Out PPIRs
A2RUR9	RLEIDTIKNQNKQKE	Out PPIRs
A2RUR9	VRLHDKMKVDMSGLQ	Out PPIRs
A2RUS2	FNSEEFLKTRAPGDH	Out PPIRs
A2RUS2	AVLNVTPKSPYTFKI	Out PPIRs
A2RUS2	PKSPYTFKIPEIHFP	Out PPIRs
A2RUS2	IFPTDLVKRTVESMS	Out PPIRs
A2RUS2	CKLSSSVKTNLGVGK	Out PPIRs
A2VDJ0	AGGSLRFKVPESTLM	Out PPIRs
A2VDJ0	DTYGPSDKGRGKNCL	Out PPIRs
A3KFM7	LEEFGDLKTEEQVKK	Out PPIRs
A3KFM7	LKTEEQVKKLQSILK	Out PPIRs
A3KFM7	KTEEQVKKLQSILKP	Out PPIRs
A3KGB4	GLIAEEGKQSFAKED	Out PPIRs
A3KGB4	AFRFSELKDFEQLVA	Out PPIRs
A3KGB4	LDKLLTCKDDAEAVT	Out PPIRs
A3KGB4	FFDNVINKDSPLPSN	Out PPIRs
A3KGB4	GSNISNEKSDHTKVD	Out PPIRs
A3KGB4	QTLEETTKQNVLRVV	Out PPIRs
A3KGI3	NEMDTILKKINNCLA	Out PPIRs
A3KMP2	GIEGCLSKLRAADPT	Out PPIRs
A3KMP2	SAVEMFAKGNFPRAC	Out PPIRs
A3KMP2	NFYDQAQKLAKEALS	Out PPIRs
A3KMP2	TVLPVTQKHTRDHIL	Out PPIRs
A3KN83	SKDQVQLKDLLKNNS	Out PPIRs
A4D0V7	QIIHKVLKRENLLNI	Out PPIRs
A4D1E9	DFLHLFEKNMIPERT	Out PPIRs
A4D1S5	AVLETSAKESKNIEE	Out PPIRs
A4D1U4	LERGARMKSVGILSP	Out PPIRs
A4FU49	TPSRDSQKLTSRDSG	Out PPIRs
A4Q9E8	EIRLEEVKGFQAMRL	Out PPIRs
A4QPH2	TNVSAVIKPYPKGDE	Out PPIRs
A4QPH2	TPMQSAAKAPYLAKF	Out PPIRs
A4UGR9	AKKQEGEKEIIGGDV	Out PPIRs
A4UGR9	EEKCLEVKGIQEKQV	Out PPIRs
A4UGR9	KQVFSNTKDSKQEIT	Out PPIRs
A4UGR9	NIPPPSLKTRPPSPT	Out PPIRs
A5A3E0	PCCRGSSKSKVGAWG	Out PPIRs
A5A3E0	CRGSSKSKVGAWGDY	Out PPIRs
A5D8V7	CKKRAEEKKLENERM	Out PPIRs
A5D8V7	KKRAEEKKLENERME	Out PPIRs
A5PLK6	LPLNMSIKKCHHFQK	Out PPIRs
A5PLL7	AALYSPGKRLQEWCS	Out PPIRs
A5PLL7	IQGLTGEKPRADDMK	Out PPIRs
A5PLN9	MYFRKFFKFQVLKPL	Out PPIRs
A5PLN9	FFKFQVLKPLDVKTK	Out PPIRs
A5PLN9	PKNEFAEKAGIIKGV	Out PPIRs
A5PLN9	AEKAGIIKGVTVIGK	Out PPIRs
A5PLN9	RLTDTFLKRTYEYDD	Out PPIRs
A5YKK6	APLLYPEKRDILMDR	Out PPIRs
A5YKK6	GFQIRDSKGLHNVVY	Out PPIRs
A5YKK6	NREIATWKSLDLIES	Out PPIRs
A5YKK6	EQLSAPKKDVKQPEE	Out PPIRs
A5YKK6	GFLAQPMKQAWATDD	Out PPIRs
A6H5Y3	GDLFGAGKMFLPQVI	Out PPIRs
A6H5Y3	MFLPQVIKSARVMKK	Out PPIRs
A6H5Y3	EMERLAIKIPLLIGG	Out PPIRs
A6H5Z3	EHGRFMEKLETRIRN	Out PPIRs
A6H603	KPLNLDRKVAPQPLW	Out PPIRs
A6H619	VDSKVQRKETPFPLF	Out PPIRs
A6H8H2	SQERLTEKQLTQLGL	Out PPIRs
A6H8H2	ITEAPSNKATAADSL	Out PPIRs
A6H8H2	YFPRLDLKLFDSPQK	Out PPIRs
A6H8H2	VNSLSGLKLDNILSG	Out PPIRs
A6H8Y1	TATSTKEKQPCSDRY	Out PPIRs
A6NDU8	DSSSQKVKELISFLS	Out PPIRs
A6NE01	SMLNDELKCVNFQSS	Out PPIRs
A6NE01	AEKLGIIKAKMEEYF	Out PPIRs
A6NEC2	DENLVEVKFARTPVT	Out PPIRs
A6NEC2	CVYTPVGKAEQGKFA	Out PPIRs
A6NED2	NEDGSQVKRTGGAED	Out PPIRs
A6NED2	RVEYFVDKQLQVKAV	Out PPIRs
A6NEE1	NQVLEAEKQQFEEVV	Out PPIRs
A6NGB9	SLRRADPKGRSALLA	Out PPIRs
A6NGH7	VLLKEEMKSYYELEM	Out PPIRs
A6NGR9	QPKSWEVKPEAEPQT	Out PPIRs
A6NHL2	KFDLMYAKRAFLHWY	Out PPIRs
A6NHR9	NGRGMTSKQLNNWAV	Out PPIRs
A6NHR9	QIKFTLFKGVITRPD	Out PPIRs
A6NHR9	GQLVKTIKTLPLFYG	Out PPIRs
A6NHR9	KKMENIQKLGNYTLK	Out PPIRs
A6NHR9	AGRPLPSKAIKFSVK	Out PPIRs
A6NHR9	PLPSKAIKFSVKEGK	Out PPIRs
A6NHR9	IFSVEGQKAIQIKHQ	Out PPIRs
A6NHR9	LISGPPAKLLLIDWP	Out PPIRs
A6NHR9	LIDWPELKESIPVIN	Out PPIRs
A6NHR9	QVKAIYNKSIIEGPI	Out PPIRs
A6NHR9	KPVRLNVKYDKDASF	Out PPIRs
A6NHR9	DTPLFIGKVRTLEFP	Out PPIRs
A6NHR9	RNGKLYFKPIGDPVF	Out PPIRs
A6NHR9	QELDEHEKNLKLIEE	Out PPIRs
A6NHR9	NLKLIEEKLGMTPIR	Out PPIRs
A6NHZ5	AGPGALRKLEVVHNV	Out PPIRs
A6NHZ5	MSKFNQQKYDEIAEE	Out PPIRs
A6NI86	RLLEEVEKLLEQERR	Out PPIRs
A6NI87	AGQRKMRKRAGASAG	Out PPIRs
A6NJ64	TQEAEAEKPPKPKRW	Out PPIRs
A6NJ64	AEKPPKPKRWRAAEM	Out PPIRs
A6NJ78	SVRQQVMKTSQLGSD	Out PPIRs
A6NJ78	MWELIHKKVLSPQDQ	Out PPIRs
A6NK75	GKEPWNVKRHEMVTE	Out PPIRs
A6NKF1	RACPPLRKALAVDAA	Out PPIRs
A6NKG5	SGASDRMKEASVNPS	Out PPIRs
A6NKG5	VAEEILIKGINAGQL	Out PPIRs
A6NKT7	TRGFYFAKLYYEAKE	Out PPIRs
A6NKT7	DSNLSVVKKLPVPLE	Out PPIRs
A6NMH0	KSRAFGGKGSGGLNL	Out PPIRs
A6NMZ7	SFVPGPLKATLKEDV	Out PPIRs
A6NN14	QIIHTGEKPYKCEEC	Out PPIRs
A6NN80	ADTPSGDKTSLETRF	Out PPIRs
A6NNF4	GVEDSFQKVILRRFE	Out PPIRs
A6NNF4	KIIHTGEKPYKCDEC	Out PPIRs
A6NNH0	GITNGFVKPKLVQRP	Out PPIRs
A6NNH2	QTFQNPAKKARFSSF	Out PPIRs
A6NNT2	KEMEEVWKIVRKLLI	Out PPIRs
A6NNT2	EVWKIVRKLLIEGLR	Out PPIRs
A6NNY8	FPTWETTKPELELLG	Out PPIRs
A6NNY8	VITKASIKDVLDSEG	Out PPIRs
A6PVC2	KAIAHAMKVAQDHVE	Out PPIRs
A6QL63	DCFCASRKLDAVAIE	Out PPIRs
A6X935	KEKAEAQKQYSAAVG	Out PPIRs
A6X935	PTLSQQQKSQSEQDT	Out PPIRs
A6X935	ATEENLNKAVNYASR	Out PPIRs
A6X935	EQFQVAEKPVEVGDG	Out PPIRs
A6X935	SKLMTVLKGSRSQIP	Out PPIRs
A6ZKI3	DGRVQLIKALLALPI	Out PPIRs
A6ZKI3	QWVIPYIKKESPLLN	Out PPIRs
A6ZKI3	WVIPYIKKESPLLND	Out PPIRs
A6ZKI3	RGFLAEMKRVFGWEE	Out PPIRs
A7E1Z1	CFRKPKDKEVVELLR	Out PPIRs
A7E2U8	AAKKNLGKAFLPSNG	Out PPIRs
A7E2U8	FLPSNGEKKPCGLGS	Out PPIRs
A7E2U8	LPSNGEKKPCGLGSY	Out PPIRs
A7E2Y1	ALAAAEAKRQELEET	Out PPIRs
A7MCT6	RELRPHWKPEQVRTK	Out PPIRs
A7MCT6	HRYFTLVKDEISPSL	Out PPIRs
A7MCT6	RYYLEAQKGTAASPR	Out PPIRs
A7MCY6	ERLQGELKQLQETRA	Out PPIRs
A7MD48	RSPSYSSKSGKRSPP	Out PPIRs
A8DUK4	VHLTDAEKAAVSGLW	Out PPIRs
A8DUK4	AVSGLWGKVNADEVG	Out PPIRs
A8DUK4	SAIMGNAKVKAHGKK	Out PPIRs
A8DUK4	IMGNAKVKAHGKKVI	Out PPIRs
A8DUK4	KVKAHGKKVITAFND	Out PPIRs
A8DUK4	LNHLDSLKGTFASLS	Out PPIRs
A8DUK4	LSELHCDKLHVDPEN	Out PPIRs
A8DUK4	VLGHHLGKDFTPAAQ	Out PPIRs
A8DUK4	AAQAAFQKVVAGVAA	Out PPIRs
A8K0Z3	QVQAIGEKVSLAQAK	Out PPIRs
A8K0Z3	DAPLSISKREQLEQQ	Out PPIRs
A8MPP1	YRVLEAGKIGIFESP	Out PPIRs
A8MPP1	LQHRVQLKYAAKRLR	Out PPIRs
A8MPP1	DEALAEVKDMEQLLA	Out PPIRs
A8MPP1	EQLLALGKEARACPY	Out PPIRs
A8MPP1	AVLGGNIKQNPNTQS	Out PPIRs
A8MPP1	KVQRYCEKSMISRKL	Out PPIRs
A8MPP1	EKSMISRKLFGFTER	Out PPIRs
A8MPP1	FSSREQPKLAGFQQF	Out PPIRs
A8MPP1	VHFAQVVKECRAVVI	Out PPIRs
A8MPP1	RSAELQEKMAYLDQT	Out PPIRs
A8MPP1	PGQAPPGKALVENLC	Out PPIRs
A8MPP1	LVENLCMKAVNQSIG	Out PPIRs
A8MPS7	PEGFFLGKMGFREAV	Out PPIRs
A8MQ14	QRIHTGEKPYRCHEC	Out PPIRs
A8MTJ3	SGKSTIVKQMKIIHK	Out PPIRs
A8MTT3	GIRELDQKTWLNSKN	Out PPIRs
A8MUV8	DINDSFQKVILRKSG	Out PPIRs
A8MVW0	PAWRFDPKSGLWVRN	Out PPIRs
A8MVW0	KLLELGVKPHPRAWF	Out PPIRs
A8MW92	WACSGKRKDQDQIIA	Out PPIRs
A8MW92	QIIAGVEKKIAQDTV	Out PPIRs
A8MW92-2	QDWIALVKAAAAAAA	Out PPIRs
A8MX80	RVLSRTSKFRRLRQL	Out PPIRs
A8MXD5	ALFNNLTKVLQQPST	Out PPIRs
A8MXV4	LPDTDDHKTDNTGTL	Out PPIRs
A8MXV4	NLMSTEKKTEEIMKE	Out PPIRs
A8MXV4	KKTEEIMKEGKQFHR	Out PPIRs
A8MYA2	FDLEGGKKAGSRTAS	Out PPIRs
A8TX70	MKGSQGLKGSRGHRG	Out PPIRs
A9UHW6	LQDCVFSKEAGRMCY	Out PPIRs
A9UHW6	AIIQAESKQAGQSVF	Out PPIRs
A9Z1X7	SPRMQMGKRWQSPVT	Out PPIRs
AAI58017	VLSTLDPKQEAVPVS	Out PPIRs
AAI58017	HMAPWSRKSHSPEDE	Out PPIRs
B0BN65	KGCIKVLKEQAPDSV	Out PPIRs
B0BN65	NALRFTTKHLNDEST	Out PPIRs
B0EVI6	CSDNDVRKVGSLAGS	Out PPIRs
B0FP48	GPGPYRVKFLVMNDE	Out PPIRs
B0I1T2	AVANAAYKAMKHRSR	Out PPIRs
B0I1T2	IHSYLLEKSRVLKQH	Out PPIRs
B0I1T2	LEKSRVLKQHVGERN	Out PPIRs
B0I1T2	LLRGSEDKQLHELHL	Out PPIRs
B0I1T2	GGRELIEKGHTAAEA	Out PPIRs
B0I1T2	RQLCPTDKTMEFGRD	Out PPIRs
B0I1T2	DFLFQDFKRLLYNST	Out PPIRs
B0I1T2	QDITEVTKRPLTAGT	Out PPIRs
B0I1T2	LVENLASKEPFYVRC	Out PPIRs
B0I1T2	CIKPNEDKVAGKLDE	Out PPIRs
B0I1T2	NEDKVAGKLDENHCR	Out PPIRs
B0I1T2	SRFLLRYKMTCEYTW	Out PPIRs
B0I1T2	DVAFGHSKLFIRSPR	Out PPIRs
B0I1T2	DMPQIKAKVAAMGAL	Out PPIRs
B0I1T2	RLKTLQDKDGFGAVL	Out PPIRs
B0I1T2	LTDQHLYKLDPDRQY	Out PPIRs
B0V2N1	KDSEPRTKCLLNNAD	Out PPIRs
B0V2N1	HSNLEANKPKNRYAN	Out PPIRs
B0V2N1	WPEQGAPKSGEGFID	Out PPIRs
B1ANS9	SSVSLLFKRTPPKAF	Out PPIRs
B1AQZ0	GMSLSNSKVMMTKAN	Out PPIRs
B1AR69	GLCCPRVKVGNEYVT	In PPIRs
B1AR69	GKSNNFQKPKPTKGK	Out PPIRs
B1AR69	TVVGLYQKSSLKLLS	Out PPIRs
B1AR69	VFRENLNKLMTNLRS	Out PPIRs
B1AR69	RILYADFKQRYRILN	Out PPIRs
B1AR69	QFRFGHTKVFFKAGL	Out PPIRs
B1AR69	RRKELEEKMVSLLQE	Out PPIRs
B1AR69	SKIQLEAKVKELNER	Out PPIRs
B1AR69	DLERVKRKLEGDLKM	Out PPIRs
B1AR69	LEEETKAKNALAHAL	Out PPIRs
B1AR69	ELQRALSKANSEVAQ	Out PPIRs
B1AR69	SKCASLEKTKQRLQG	Out PPIRs
B1AR69	KKQRNFDKVLAEWKQ	Out PPIRs
B1AR69	RLQDLVDKLQAKVKS	Out PPIRs
B1AR69	LVDKLQAKVKSYKRQ	Out PPIRs
B1AR69	IAESQVNKLRAKSRD	Out PPIRs
B1ART1	AANEPVQKLMRKKRL	Out PPIRs
B1ART1	SDTQIREKIFPQEGP	Out PPIRs
B1ART1	FVPSASIKQRGQQAV	Out PPIRs
B1ART1	YDENIHEKTAEQGGT	Out PPIRs
B1ART1	LSVFTSNKLPLDLKA	Out PPIRs
B1ART1	NKLPLDLKALKSTLG	Out PPIRs
B1ART1	PLDLKALKSTLGFPL	Out PPIRs
B1ART1	RVHPYETKEFIINDI	Out PPIRs
B1ART1	GVSNSAAKFAGTLSD	Out PPIRs
B1ART1	TLSDGLGKTMDNRHQ	Out PPIRs
B1AUR6	LFTLSEVKSVFSKAQ	Out PPIRs
B1AVY7	KTTITNLKIPEGGTG	Out PPIRs
B1AVY7	TIKFTQAKFDAEMPC	Out PPIRs
B1AVY7	FHIENKLKDLLAEKE	Out PPIRs
B1AWL2	FVAKANRKLASDFPL	Out PPIRs
B1AWL2	LDLSPVKKRTRIDEI	Out PPIRs
B1AY10	GFFQSSNKSLKNHGL	Out PPIRs
B1AY10	KHQNRNKKAQGLSEQ	Out PPIRs
B1AY10	PRGAKPKKAAQLTYN	Out PPIRs
B1AY10	WGNRMSPKSEDENTR	Out PPIRs
B1AY10	RHINAGPKTNMSPIP	Out PPIRs
B1AY10	NLRERPTKSACDTGN	Out PPIRs
B1AY13	KREESLGKCLLASTY	Out PPIRs
B1AY13	IEDSTLSKSVKNAID	Out PPIRs
B1AY13	EITRSFIKQTYQKQD	Out PPIRs
B1AY13	QTYQKQDKSIIQDLK	Out PPIRs
B1AY13	LDSLGRKKTLLSETS	Out PPIRs
B1AY13	ETSSQSSKSPSLSSK	Out PPIRs
B1AY13	NLEVLSSKLMPTADD	Out PPIRs
B1AY13	VGSSQPIKESNSLFP	Out PPIRs
B1AY13	SQQDFHPKCSTVNSR	Out PPIRs
B1AY13	KIFKMWNKELYVREQ	Out PPIRs
B1AY13	QGIYSDQKICKDCPH	Out PPIRs
B1AY13	SNAYYCEKCKEKRIT	Out PPIRs
B1AY13	FLVTLAQKCPAAKEY	Out PPIRs
B1AY13	SNETSTGKTFQRTIS	Out PPIRs
B1WBX7	INEAQRVKLSSPERE	Out PPIRs
B1WC33	VSGSVNSKRRSRADL	Out PPIRs
B1WC64	LQEQATLKPLDPVLC	Out PPIRs
B2DD29	GGPSVFQKPVRFQVD	Out PPIRs
B2GV06	LVSSSKTKVVVTMEH	Out PPIRs
B2KFW1	QRIHTGEKPYKCREC	Out PPIRs
B2RQ71	TTSRTAPKYGNAELM	Out PPIRs
B2RQ71	TGEIPQFKGWPKLLW	Out PPIRs
B2RQ71	SAFCRSIKLQCELYP	Out PPIRs
B2RQC6	QDLLHQAKCLGFSDK	Out PPIRs
B2RQE8	KTITSGLKNYLRCLA	Out PPIRs
B2RQG2	KVATKIEKELFSFFR	Out PPIRs
B2RQG2	INMPSVAKFVTKAYP	Out PPIRs
B2RR24	VRIHTGEKPYKCDEC	Out PPIRs
B2RRA8	ERIHTGEKPYKCGDC	Out PPIRs
B2RRE7	LYRKLVAKDGSCLFR	Out PPIRs
B2RRE7	LYELLYEKVFKTDVS	Out PPIRs
B2RRE7	PLSRKVLKSLNPAVY	Out PPIRs
B2RRE7	LQYEVGDKCHQVRLD	Out PPIRs
B2RRE7	VRLDHNGKLSNADIH	Out PPIRs
B2RRE7	KHTPKNLKPPPPESW	Out PPIRs
B2RRF6	PNIITLLKTQSDAII	Out PPIRs
B2RS91	QLLSGNLKQGLQYLQ	Out PPIRs
B2RSH2	STIVKQMKIIHEAGY	Out PPIRs
B2RSH2	GYSEEECKQYKAVVY	Out PPIRs
B2RSH2	GVIKRLWKDSGVQAC	Out PPIRs
B2RSH2	DVLRTRVKTTGIVET	Out PPIRs
B2RSH2	IILFLNKKDLFEEKI	Out PPIRs
B2RSH2	KKDLFEEKIKKSPLT	Out PPIRs
B2RSH2	AVTDVIIKNNLKDCG	Out PPIRs
B2RT54	KLHALADKVDKVHRD	Out PPIRs
B2RT54	QRLQGIQKCINAIPL	Out PPIRs
B2RT54	INAIPLAKANTRLAN	Out PPIRs
B2RT54	KRLMTTGKISARNTK	Out PPIRs
B2RT54	RNTKQVQKAFGGTAL	Out PPIRs
B2RT54	KHLHEGAKSQTAAEL	Out PPIRs
B2RT54	QAQDLEQKLQELKEV	Out PPIRs
B2RTY4	LSNNRISKREHFRPT	Out PPIRs
B2RU80	VHLNLGQKGNRKTSC	Out PPIRs
B2RU80	QFEGHFMKLQADSNY	Out PPIRs
B2RU80	PYDASRVKLCNVDDD	Out PPIRs
B2RU80	RDVLRAKKLRNEQEN	Out PPIRs
B2RUK1	RQIADETKLNTVDDQ	Out PPIRs
B2RUR8	QDDVIQEKRLSRGIS	Out PPIRs
B2RUS7	FKTPREVKPPEDLQD	Out PPIRs
B2RUS7	IDLRAIGKLPIAMRA	Out PPIRs
B2RUS7	KETVMERKAPEPSQG	Out PPIRs
B2RUS7	VRYDSSLKPVLKHVN	Out PPIRs
B2RUS7	PEKLLSQKDSVFASF	Out PPIRs
B2RVI8	SKSFFSSKAKVIYLI	Out PPIRs
B2RVI8	SFFSSKAKVIYLIRN	Out PPIRs
B2RW38	NEKRLMAKCRELNAE	Out PPIRs
B2RW38	QMRLDLGKLNKIREQ	Out PPIRs
B2RW38	KIIFQLEKERDRYIN	Out PPIRs
B2RWC4	VSSPSRIKQLAEALR	Out PPIRs
B2RWH8	YRLQGPGKWAGARAA	Out PPIRs
B2RWW2	QEEIAFLKSQLQGKR	Out PPIRs
B2RWW2	EKHKELQKEYEVLLQ	Out PPIRs
B2RWW2	LEHKTLSKEFEALMA	Out PPIRs
B2RWW2	EENCIALKDQLRQMA	Out PPIRs
B2RWW2	RIQQLNSKFSQLLEE	Out PPIRs
B2RWW2	ENALSLAKEQIRRLE	Out PPIRs
B2RX12	SEEDCSHKVVQRLLE	Out PPIRs
B2RX12	GEDAVLLKPRPKSKQ	Out PPIRs
B2RX12	LVITNSVKRESTVGE	Out PPIRs
B2RX12	KFKDSRIKLMSEILN	Out PPIRs
B2RX12	SEILNGIKVLKLYAW	Out PPIRs
B2RX12	LNGIKVLKLYAWEPS	Out PPIRs
B2RX12	FGQPMNPKRYQQALE	Out PPIRs
B2RX12	PEGVLAGKTRVLVTH	Out PPIRs
B2RX12	KHTNSLEKEALVTKT	Out PPIRs
B2RX12	EALVTKTKETGALIK	Out PPIRs
B2RX12	KETGALIKEEIAETG	Out PPIRs
B2RX12	YGRIQDFKVLSDTKV	Out PPIRs
B2RX12	FKVLSDTKVDNNQKS	Out PPIRs
B2RX12	VKEYSKTKTEAPWVV	Out PPIRs
B2RX14	KRLPSLGKNTESLGE	Out PPIRs
B2RXC1	IAFFSELKQDTQNAL	Out PPIRs
B2RXC1	IPTSIFVKPQGRLLE	Out PPIRs
B2RXC6	EKYKTNKKVVDPIVS	Out PPIRs
B2RXC8	RSSSVEEKSLSHRNS	Out PPIRs
B2RXC8	TQILEKHKIDHFSSG	Out PPIRs
B2RXS4	KDVMITGKLDIPESR	In PPIRs
B2RXS4	SNKLLYAKEISTYKK	Out PPIRs
B2RXV4	KGYLPVPKGAPDGEA	Out PPIRs
B2RXW8	ERLQLHLKERMAALE	Out PPIRs
B2RXZ2	LEDFMIQKVKHNHST	Out PPIRs
B2RY04	LAETYESKVFDYEGL	Out PPIRs
B2RY56	IPYPLITKEDINAIE	Out PPIRs
B2RYH5	LDERLMPKLGDFGLA	Out PPIRs
B2RYJ4	VSYQDDSKPSQRQFT	Out PPIRs
B2RZ72	QVVERHNKPEVEVRS	Out PPIRs
B2RZ86	QATEQMGKDQEANIN	Out PPIRs
B3KNS4	KTTQEAEKLLERQGQ	Out PPIRs
B3KS81	SRSRSPNKARDRSRS	Out PPIRs
B4DGV1	NEDGGMVKEMESKDE	Out PPIRs
B4DHK7	KLFIPSSKLLFLRYH	Out PPIRs
B4DHK7	EIKHEAFKNHVFNVD	Out PPIRs
B4DHK7	VFNVDNAKFVVKFDL	Out PPIRs
B4DHQ8	TQNMAWSKPGNVQIL	Out PPIRs
B4DJY2	YAPSPDFKRALDSSP	Out PPIRs
B4DLT5	QRFSHKGKNFEAMVA	Out PPIRs
B4DNN6	DGESEAAKQLIQPIA	Out PPIRs
B4DX44	DIKDSFQKVILRKYG	Out PPIRs
B4E163	RKIPIIIKRLWENKA	Out PPIRs
B5DF09	ELLYDPEKDSRDQAW	Out PPIRs
B5DF29	STNMAFGKVTEETVY	Out PPIRs
B5DFJ1	VETDRGVKEQLHLYD	Out PPIRs
B5THE2	IDYMDQKKDFTYDPV	Out PPIRs
B5THE2	NHNGQGYKDQDPASF	Out PPIRs
B5THE2	MERQLDFKLSPKFSG	Out PPIRs
B5THE2	LDFKLSPKFSGFPAL	Out PPIRs
B5THE2	QDPVSWNKTFEDISR	Out PPIRs
B5TVM2	GPALEYNKEDRESFR	Out PPIRs
B7Z4T3	QGGIMHQKQSREQLL	Out PPIRs
B7Z895	RELLWKRKGNSAALG	Out PPIRs
B7Z895	GNSAALGKPTAGTTD	Out PPIRs
B7ZAQ6	TMDMIISKKKRMAMA	Out PPIRs
B7ZAQ6	MDMIISKKKRMAMAR	Out PPIRs
B7ZAQ6	QKGEVHNKPSGFWGM	Out PPIRs
B7ZAQ6	TADLYATKERIEYSK	Out PPIRs
B7ZAQ6	KERIEYSKTFKGKYF	Out PPIRs
B7ZB46	FLDDVVIKDPTTNYE	Out PPIRs
B7ZCI2	LSMELARKCTELISD	Out PPIRs
B7ZCI2	FSDYTHMKEPPEVRR	Out PPIRs
B7ZCI2	TPSYQSSKEAQKMQS	Out PPIRs
B7ZCI2	KDLELEIKGKGMQID	Out PPIRs
B7ZCI2	LELEIKGKGMQIDTD	Out PPIRs
B7ZCI2	TPALRHVKEAQNNVS	Out PPIRs
B7ZCI2	PVTERVRKSTQVVSD	Out PPIRs
B7ZCI2	SLHMLSEKASQYRRR	Out PPIRs
B7ZCR6	DWTKRRMKDDLVPET	Out PPIRs
B7ZW38	SLLENLEKIEKEHCK	Out PPIRs
B8JK39	GFFRRRYKEIIEAEK	Out PPIRs
B8JK39	IEAEKNRKENEDGWD	Out PPIRs
B8JKU3	LEADRHGKSQDTANT	Out PPIRs
B9EHT4	RVLLDGQKTGTLRFC	Out PPIRs
B9EHT4	QVLVAGQKQGIVRFY	Out PPIRs
B9EHT4	ELDQPTGKHDGSVFG	Out PPIRs
B9EIU2	QARYIYGKPVQGVAY	Out PPIRs
B9EIU2	QGLETQAKLVEGRTH	Out PPIRs
B9EIU2	RTHISISKDQFQAAL	Out PPIRs
B9EIU2	QFQAALDKINIGVRD	Out PPIRs
B9EJ74	DENQQFLKKLVELLR	Out PPIRs
B9EJ86	IWAVKGPKGEAVGSI	Out PPIRs
B9EJ86	EVFINDKKTDNSEIF	Out PPIRs
B9EJ86	QDDFESEKLWQRVTK	Out PPIRs
B9EJ86	VTKAINAKDQTEATQ	Out PPIRs
B9EJ86	KPSTRRKKGIDLGDI	Out PPIRs
B9EJA2	FDVDTLSKSELRMLL	Out PPIRs
B9EJA2	DSRDDLRKFDSSRTN	Out PPIRs
B9EJI9	SRGWGTWKRVPIYVI	Out PPIRs
B9EJR8	PGLETESKLGRRRAL	Out PPIRs
BAB31833	YEVLALKKSLMLDTT	Out PPIRs
BAB31833	TTVVEREKMKSYIYV	Out PPIRs
BAD32614	SRVSEFLKELSVTAA	Out PPIRs
C3VPR6	LPTMGSLKTLGLTGS	Out PPIRs
C9J202	WAVTVYDKPASFFKE	Out PPIRs
C9JE40	QTPSPPAKKPWSQQP	Out PPIRs
C9JH25	PLGGSGFKGATPLPQ	Out PPIRs
C9JH25	WVTGPPDKEPLGSAI	Out PPIRs
C9JLW8	KVPNPSLKTFKPIDL	Out PPIRs
D0RB01	FCRPFRDKVLAYKSQ	Out PPIRs
D0RB01	RDKVLAYKSQPRKKE	Out PPIRs
D3TI84	SDKEHWPKSLQLALD	Out PPIRs
D3TI84	DIREDNAKDVDSEMT	Out PPIRs
D3YU02	ERDEETVKTIRARKF	Out PPIRs
D3YV81	LAKVSLLKALLEEER	Out PPIRs
D3YWQ0	LLVFVNPKSGGNQGT	Out PPIRs
D3YXK2	TTRATDLKNLFSRYG	Out PPIRs
D3YXK2	RRDGDSKKEKASTSD	Out PPIRs
D3YXK2	DGDSKKEKASTSDRS	Out PPIRs
D3YXK2	SDRSANLKREEKGER	Out PPIRs
D3YXK2	GSKERASKSQDRKSA	Out PPIRs
D3YXK2	RKSASREKRSVVSFD	Out PPIRs
D3YYM4	IPDVPISKFDGSPRE	Out PPIRs
D3YYM4	TKALNAAKAGLLEGD	Out PPIRs
D3YYM4	KVLDLSSKYTATLLH	Out PPIRs
D3YYQ8	VKEVAIEKAVKEILD	Out PPIRs
D3YYQ8	LDTWENMKFTVVKYY	Out PPIRs
D3YYU8	KPVLEPLKGAPKTFW	Out PPIRs
D3YYZ0	TFTSSKLKEMFPIMR	Out PPIRs
D3YYZ0	DRLDYNQKNRVDFLQ	Out PPIRs
D3YZ32	DAQRRSCKELLPKGS	Out PPIRs
D3YZP9	IQALQKEKETLAVNY	Out PPIRs
D3YZP9	EQEFQVNKLMKKIKK	Out PPIRs
D3YZP9	MRHIRFLKNEVERLK	Out PPIRs
D3Z0M9	SLEELLAKKKAEEEA	Out PPIRs
D3Z0M9	LEELLAKKKAEEEAE	Out PPIRs
D3Z1D3	SGLRSSSKPISKVSS	Out PPIRs
D3Z1D3	PSLLFNLKDVRKRVK	Out PPIRs
D3Z2W7	ERLASKQKNRVDFLQ	Out PPIRs
D3Z2W7	FCPGRFSKENEGNID	Out PPIRs
D3Z494	QIERLLNKPGLKHKP	Out PPIRs
D3Z4T1	MKDLDAIKLFVGQIP	Out PPIRs
D3Z4T1	SRGGRDRKLFVGMLN	Out PPIRs
D3Z4T1	LFVGMLNKQQSEEDV	Out PPIRs
D3Z6P0	PAEPELTKEFEVVGY	Out PPIRs
D3Z7H4	FIDPEAIKYFRERIE	Out PPIRs
D3Z7P3	HKFITALKSTGLRTS	Out PPIRs
D3Z941	RYHQLLEKVRIRDAL	Out PPIRs
D3ZAL7	DLDLESGKSTPPRKQ	Out PPIRs
D3ZAL7	GKSTPPRKQKNSGSG	Out PPIRs
D3ZAU7	GFLHRDIKPSNFAMG	Out PPIRs
D3ZAU7	RLPSTYRKCYMLDFG	Out PPIRs
D3ZB50	VTGGAMSKLSKIRVL	Out PPIRs
D3ZC55	SFIDYYKKFRGHSVE	Out PPIRs
D3ZC55	PPEKLLVKDGTRWCT	Out PPIRs
D3ZFB6	APPRVLQKLVEEDRI	Out PPIRs
D3ZFH4	MPFFSWVKWPKPYSD	Out PPIRs
D3ZH40	LKSWKGGKEEAAGDG	Out PPIRs
D3ZHG8	FDDEEKSKLLAKLLR	Out PPIRs
D3ZHH5	LKDKKDAKIRELEAR	Out PPIRs
D3ZHQ1	AGWTPEGKYAWSILL	Out PPIRs
D3ZIM9	WVKENDQKKEEAKEK	Out PPIRs
D3ZJG3	DTRRHCDKGNLRVKP	Out PPIRs
D3ZJR6	TPKLIKAKSTKCFDK	Out PPIRs
D3ZJR6	LIKAKSTKCFDKKLK	Out PPIRs
D3ZJR6	KSTKCFDKKLKTLEE	Out PPIRs
D3ZJS6	GADGSKQKMPADLVH	Out PPIRs
D3ZKY0	HQQSPCSKAFQRTLI	Out PPIRs
D3ZLU0	RSPRLPVKLASESRN	Out PPIRs
D3ZLU0	QAKVSQLKQSVGRHG	Out PPIRs
D3ZNI3	PPGGKQSKPTEVPRL	Out PPIRs
D3ZPM4	SLHDPALKDAPRSQE	Out PPIRs
D3ZQ96	QVKENDQKKEEAKEK	Out PPIRs
D3ZQ96	KKEEAKEKGTWVQLS	Out PPIRs
D3ZQN3	KRARTGSKGLAPAGA	Out PPIRs
D3ZQN3	RVRAGEAKGQPAAVP	Out PPIRs
D3ZR63	SNSLLPEKAFSDIPS	Out PPIRs
D3ZRN2	GSDSKPGKRSRTPSN	Out PPIRs
D3ZSZ4	VQQGVIIKRRSGEIP	Out PPIRs
D3ZSZ6	QLPQILEKLERASTK	Out PPIRs
D3ZTM5	NMNVCLDKSLVTGPD	Out PPIRs
D3ZTW7	ETLVELQKNEWDPII	Out PPIRs
D3ZUD0	LMPLSQIKKVLDIRE	Out PPIRs
D3ZUT0	KPPAGGAKSRNLGPS	Out PPIRs
D3ZUT0	RLQEVQAKRDHLCEE	Out PPIRs
D3ZUY8	KLPVTINKFFQPTEM	Out PPIRs
D3ZVB9	AVRYGHHKATKLLLL	Out PPIRs
D3ZVS5	KKSSVCLKRDSSDEE	Out PPIRs
D3ZWG8	FTDLNGSKRFGINKW	Out PPIRs
D3ZXP3	TSATVGPKAPAGGKK	Out PPIRs
D3ZZC3	NPLLGEWKHFTASLA	Out PPIRs
D3ZZL9	HVAEFEKKLQLMVEE	In PPIRs
D4A0Z9	LKALKDEKLQGLKTT	Out PPIRs
D4A1H2	SITERRKKGSFFISQ	Out PPIRs
D4A2K5	LGLRDHVKSHKHEGE	Out PPIRs
D4A2K5	RDHVKSHKHEGEKLS	Out PPIRs
D4A3D9	EPGFVPNKGRLHCDP	Out PPIRs
D4A3F5	PRAYMENKAFSMDEH	Out PPIRs
D4A3V5	EFSRNLGKSSEHLLR	Out PPIRs
D4A544	EIIKQLQKGVQQKRP	Out PPIRs
D4A5N1	EGPTGDDKGVQETPL	Out PPIRs
D4A612	YRKKPMKKEMPEGAA	Out PPIRs
D4A6A8	SQQLEDLKKGKLNGF	Out PPIRs
D4A6A8	QQLEDLKKGKLNGFQ	Out PPIRs
D4A6K9	ASQLGVYKAFVDNYK	Out PPIRs
D4A6K9	VALETAEKCSQSNNQ	Out PPIRs
D4A7I6	KEIRAVAKQQSVQST	Out PPIRs
D4A831	ACRSVLHKDIGPCRA	Out PPIRs
D4A831	PSMKEESKMNIGMET	Out PPIRs
D4A870	RVKENDQKKEEAKEK	Out PPIRs
D4A870	KKEEAKEKGTWVQLK	Out PPIRs
D4A9C3	KSHESKLKQITTELA	Out PPIRs
D4AB33	HKSCVRKKPFECGSE	Out PPIRs
D4ABB2	YTPDTKPKDLQLTKR	Out PPIRs
D4AC12	STQDACAKMRKSTEH	Out PPIRs
D4AC16	LKHPFPSKQQPKDVP	Out PPIRs
D4AC16	FPSKQQPKDVPYKEL	Out PPIRs
D4ACF1	KSPHRYTKEELLDIK	Out PPIRs
D4ACF1	KEELLDIKERPYSKQ	Out PPIRs
D4AD80	PNVYALLKVLCILPV	Out PPIRs
D4AE48	FGVGDGSKLTLVPTV	Out PPIRs
D4AE96	RRAAHESKMIEKHGG	Out PPIRs
D4AE96	HESKMIEKHGGYKFS	Out PPIRs
D6RIA3	NSAFRSWKEKEAEKR	Out PPIRs
D6RIA3	WKEKEAEKREEQAPI	Out PPIRs
E0CZ16	LDQRLLIKNPRTKPR	Out PPIRs
E0CZ16	VVGGQAPKAIRSVEC	Out PPIRs
E2JF22	GVTRLDLKDIFNTTR	Out PPIRs
E7ESS2	SASSTLQKHKSSSSF	Out PPIRs
E7ETK5	LTKKITLKTPLVSSP	Out PPIRs
E9PAV3	IDEEPVSKAKQSRSE	Out PPIRs
E9PAV3	KARKAMSKLGLRQVT	Out PPIRs
E9PAV3	VTRVTIRKSKNILFV	Out PPIRs
E9PAV3	RVTIRKSKNILFVIT	Out PPIRs
E9PAV3	NILFVITKPDVYKSP	Out PPIRs
E9PAV3	ITKPDVYKSPASDTY	Out PPIRs
E9PAV3	YIVFGEAKIEDLSQQ	Out PPIRs
E9PAV3	AQLAAAEKFKVQGEA	Out PPIRs
E9PAV3	LAAAEKFKVQGEAVS	Out PPIRs
E9PAV3	AKAVRALKNNSNDIV	Out PPIRs
E9PJD7	AAAAGSGKLEERLYS	Out PPIRs
E9PTN6	TVDGPSGKLWRDGHG	Out PPIRs
E9PTN6	GAAKAVGKVIPELNR	Out PPIRs
E9PUL5	EGGEGTQKPRDYIIL	Out PPIRs
E9PUQ8	KVLCETVKDFVARVG	Out PPIRs
E9PUQ8	HAVNASSKAMERVYG	Out PPIRs
E9PUR0	RTPSSVRKQLFACVP	Out PPIRs
E9PV14	YCDADSQKNWLDPSK	Out PPIRs
E9PV24	CPSGCRMKGLIDEAN	Out PPIRs
E9PV24	TNRINKLKNSLFDFQ	Out PPIRs
E9PV24	QDYEGHQKQLQQVIA	Out PPIRs
E9PV24	QLQQVIAKELLPTKD	Out PPIRs
E9PV24	AKELLPTKDRQYLPA	Out PPIRs
E9PV24	QEAPPEWKALTEMRQ	Out PPIRs
E9PV24	ATRGPGSKAENPTNP	Out PPIRs
E9PV24	AVTSKGDKELLIGKE	Out PPIRs
E9PV24	DKELLIGKEKVTSSG	Out PPIRs
E9PV24	SCSKTITKTVTGPDG	Out PPIRs
E9PV24	NFKEFGSKTHSDSDI	Out PPIRs
E9PV60	PRGHKWAKNLALSRE	Out PPIRs
E9PV66	VLDPALLKKLDLTSE	Out PPIRs
E9PV66	DVRQSCQKRLRQLEM	Out PPIRs
E9PV66	QLEQSEAKCEDALKT	Out PPIRs
E9PV86	KSWKRSSKFQTQSLR	Out PPIRs
E9PV86	GLSDPYVKFRLGHQK	Out PPIRs
E9PVP1	ADFLGLFKASRYDPG	Out PPIRs
E9PVP1	SEKNFGSKGSSIDVL	Out PPIRs
E9PVP1	LGIVANLKETGYGVK	Out PPIRs
E9PVU0	ETEQRAPKSVTDYAQ	Out PPIRs
E9PWG2	LSFSELLKPFSRLTS	Out PPIRs
E9PWG2	HILINESKQSAAQQG	Out PPIRs
E9PWG2	QLSAYPEKHREATEG	Out PPIRs
E9PWG2	VVVRTVGKEAFSHSQ	Out PPIRs
E9PWG2	EAFSHSQKEEPPEME	Out PPIRs
E9PXC3	GSFPFFDKVSKGKGI	Out PPIRs
E9PXC3	KDIDTTPKYSGFSKI	Out PPIRs
E9PXF7	IQSEQLSKRRLVTWG	Out PPIRs
E9PXJ4	HRIHTGEKPYKCECG	Out PPIRs
E9PXJ4	QKIHTGEKPYKCAEC	Out PPIRs
E9PXN7	YVPRLFSKYTDTMTF	Out PPIRs
E9PYK3	DSPGQLQKTMAEFYR	Out PPIRs
E9PYK3	VSSEVNEKPSLLLAA	Out PPIRs
E9PYK3	HGNRLEPKQRGGFRK	Out PPIRs
E9PYK3	EPPLLGFKDLCSRDM	Out PPIRs
E9PYK3	SKDFDPGKFSQGPNN	Out PPIRs
E9PYK3	MVAKSLIKMDDAFIS	Out PPIRs
E9PYL2	KIKEVEEKQPEMKSG	Out PPIRs
E9PYY6	LQVETQGKNGLQAVG	Out PPIRs
E9PYY6	PLDQKQEKSINSEGQ	Out PPIRs
E9PYY6	SINSEGQKTLLSSFR	Out PPIRs
E9PZA8	RNRGLDMKSFLEGRM	Out PPIRs
E9PZJ8	EPYTPELKPVEKTNG	Out PPIRs
E9PZJ8	PELKPVEKTNGSLLW	Out PPIRs
E9PZJ8	KYLNATLKEMTEAAR	Out PPIRs
E9PZJ8	QRDVEFEKIRYPHVY	Out PPIRs
E9PZJ8	MPVGFEEKPVYIKDL	Out PPIRs
E9PZJ8	EEKPVYIKDLDEVGQ	Out PPIRs
E9PZJ8	EVGQLAFKGMKRLNR	Out PPIRs
E9PZJ8	PEYGHALKQVQKSRN	Out PPIRs
E9PZJ8	IEEKLGKKVIELTGD	Out PPIRs
E9PZJ8	PRMASMNKPAFQAIR	Out PPIRs
E9PZJ8	ELQPAKTKQAWNFLS	Out PPIRs
E9PZM7	CERSDGLKVLYRNIS	Out PPIRs
E9PZP8	FSLRQIAKAMEATGA	Out PPIRs
E9PZP8	STVTRRHKFDLAART	Out PPIRs
E9PZP8	VDDPIQRKFLPSFLR	Out PPIRs
E9PZP8	KLRPNYDKTEIEKKG	Out PPIRs
E9PZP8	RVWNVTKKQYSLQQT	Out PPIRs
E9PZP8	ATCRTALKQQGVLGL	Out PPIRs
E9PZP8	GKTMVQGKNYGPQIT	Out PPIRs
E9PZQ0	QCSATVLKEQLKLCL	Out PPIRs
E9PZQ0	GPVRDDNKRLHPCLV	Out PPIRs
E9PZQ0	GFLFKAKKVAMMTQP	Out PPIRs
E9PZQ0	PILNEFAKMPLKLLT	Out PPIRs
E9PZQ0	EFAKMPLKLLTNHYE	Out PPIRs
E9PZQ0	FDSLAHKKYDQELYR	Out PPIRs
E9PZQ0	TEKKKTRKISQTAQT	Out PPIRs
E9PZQ0	PYDTLTAKEKARDRE	Out PPIRs
E9PZQ0	YAVTRGLKDMELDTS	Out PPIRs
E9PZQ0	VSSGRVEKSPHEQEI	Out PPIRs
E9PZQ0	TRNPYVEKLRPALGE	Out PPIRs
E9PZQ0	IDEASWMKRLAVFAQ	Out PPIRs
E9PZQ0	NAFERQNKAEGLGMV	Out PPIRs
E9PZQ0	PPPEPPKKTPPPPPP	Out PPIRs
E9PZQ0	PPPPPPKKEEAGGAG	Out PPIRs
E9PZQ0	ELEVQRVKFLNYLSR	Out PPIRs
E9PZQ1	NVDSGMKKLEEFLKS	Out PPIRs
E9PZQ1	TSRGSYYKDQAQARQ	Out PPIRs
E9PZQ1	EKNLEIPKDCTYANQ	Out PPIRs
E9PZQ1	DCTYANQKAIDDQLL	Out PPIRs
E9PZW8	QSLSLFQKPRTSFLK	Out PPIRs
E9Q0S6	MKRFYEDKIVPIGQP	Out PPIRs
E9Q0S6	RDPTDESKDSSGPAN	Out PPIRs
E9Q0S6	TEGGAPAKLFGFVAR	Out PPIRs
E9Q1P8	ANGANGSKAVARTAR	Out PPIRs
E9Q1W3	LAQPQPAKPVERKKV	Out PPIRs
E9Q1W3	KENYEKAKGQPYAIT	Out PPIRs
E9Q1W3	DYEKNKGKADYNVLP	Out PPIRs
E9Q1W3	TQEYEAIKKLDQCKD	Out PPIRs
E9Q1W3	VYKQDWEKSKAKKFD	Out PPIRs
E9Q1W3	AIPLLAAKANSKNAS	Out PPIRs
E9Q1W3	MNYCETPKYQLDTLL	Out PPIRs
E9Q1W3	YQLDTLLKNFSEAKY	Out PPIRs
E9Q1W3	LQSDVEYKADYNSWM	Out PPIRs
E9Q1W3	SLEMEKAKRASEILN	Out PPIRs
E9Q1W3	RIDAIPIKAAKAARQ	Out PPIRs
E9Q1W3	AIPITAAKSSRNIAS	Out PPIRs
E9Q1W3	IQSDNVYKDEYNSFF	Out PPIRs
E9Q1W3	AIPIVAAKSSRNIAS	Out PPIRs
E9Q1W3	RDIASDYKYKQAYEQ	Out PPIRs
E9Q1W3	FSVVAAKKSQEVATN	Out PPIRs
E9Q1W3	RTDAIPIKAAKASRD	Out PPIRs
E9Q1W3	RDIASDYKYKHSYEK	Out PPIRs
E9Q1W3	NITNTNYKRLIHKYI	Out PPIRs
E9Q1W3	AGSLEVEKAKKATEY	Out PPIRs
E9Q1W3	NQTLYSQKSYRLGWE	Out PPIRs
E9Q1W3	AISVQLAKTSRDIAS	Out PPIRs
E9Q1W3	RDIASDFKYKQGYRK	Out PPIRs
E9Q1W3	RQPPDRNKFTSIPDA	Out PPIRs
E9Q1W3	PVDAIPIKAAKASRE	Out PPIRs
E9Q1W3	MLGVVLAKKCQTLVS	Out PPIRs
E9Q1W3	RDIASDFKYKEGYRK	Out PPIRs
E9Q1W3	RDIASDYKYKDGYRK	Out PPIRs
E9Q1W3	MLGVVLAKKCQILVS	Out PPIRs
E9Q1W3	RDIASDYKYKVGYRK	Out PPIRs
E9Q1W3	IMLARQNKINYSESL	Out PPIRs
E9Q1W3	RDIASDYKYKEAYRK	Out PPIRs
E9Q1W3	IGSLEVVKAKRATEI	Out PPIRs
E9Q1W3	RDIASDYKYKEAYEK	Out PPIRs
E9Q1W3	SIEMTRVKGAQDLVN	Out PPIRs
E9Q1W3	VDHVRVTKNQEMVNQ	Out PPIRs
E9Q1W3	DLVNSELKYKETYEK	Out PPIRs
E9Q1W3	KALYTLPKSVDDDPN	Out PPIRs
E9Q1W3	PVYVQAVKSGKQLSD	Out PPIRs
E9Q1W3	VQAVKSGKQLSDAVY	Out PPIRs
E9Q1W3	VRSRHLRKLWSNYLY	Out PPIRs
E9Q1W3	AVSDVKYKEDLTWLK	Out PPIRs
E9Q1W3	LRTTKVNKQISDILY	Out PPIRs
E9Q1W3	QQSDFEYKLDREFLK	Out PPIRs
E9Q1W3	KLSVTDDKDMVLALR	Out PPIRs
E9Q1W3	SLIESDLKYKEKHVK	Out PPIRs
E9Q1W3	KKATQAAKQASEVEY	Out PPIRs
E9Q1W3	KTPKYNPKDSQLYKT	Out PPIRs
E9Q1W3	NNLASEVKYKADLKK	Out PPIRs
E9Q1W3	TPDMLRAKNATQILN	Out PPIRs
E9Q1W3	ATQILNEKEYKRDLE	Out PPIRs
E9Q1W3	TDIASQIKYKQSAEM	Out PPIRs
E9Q1W3	QRHISTVKYHEDFEK	Out PPIRs
E9Q1W3	KYHEDFEKHKGCFTP	Out PPIRs
E9Q1W3	HEDFEKHKGCFTPVV	Out PPIRs
E9Q1W3	PITERVKKNTQDFSD	Out PPIRs
E9Q1W3	KVVEMEQKRNDQDQD	Out PPIRs
E9Q1W3	SISGGEEKSEHSEAA	Out PPIRs
E9Q1W3	SATSTAYKHVKTTQL	Out PPIRs
E9Q1W3	STAYKHVKTTQLPQQ	Out PPIRs
E9Q226	FLFAPLSKERAQNLE	Out PPIRs
E9Q238	EAETAEGKHSRGHEQ	Out PPIRs
E9Q264	ELTARGRKLEDECSE	Out PPIRs
E9Q264	AMEVSNAKNASLERA	Out PPIRs
E9Q264	AHLERMRKNMEQTIK	Out PPIRs
E9Q286	VEALIALKQKIINTD	Out PPIRs
E9Q2M9	ILIRIFEKLGSQAIE	Out PPIRs
E9Q2S0	RYDSVNEKLSDSPSM	Out PPIRs
E9Q394	DVNSLDEKVALAFRH	Out PPIRs
E9Q394	NIQQQLMKTNLKQMD	Out PPIRs
E9Q3E1	LRSPGMEKLNDLRYP	Out PPIRs
E9Q3L1	FPAEEDSKKDVEDNC	Out PPIRs
E9Q3L1	TIKSYQGKSLGTMPP	Out PPIRs
E9Q3L1	RKSPEYVKAGSLKDP	Out PPIRs
E9Q3L1	YVKAGSLKDPLLDDH	Out PPIRs
E9Q3L1	IGLDDEEKLDLFRVV	Out PPIRs
E9Q3L1	LDPRLFCKALFKALG	Out PPIRs
E9Q3L4	STAQTKRKQITKSEG	Out PPIRs
E9Q401	LRHVTTGKYLSLMED	Out PPIRs
E9Q401	DITMWLSKRLPQFLQ	Out PPIRs
E9Q401	IDSSPCLKVTQKSFG	Out PPIRs
E9Q401	PCLKVTQKSFGSQNN	Out PPIRs
E9Q401	TVTLGDEKGKVHESI	Out PPIRs
E9Q401	QFELGRIKNVMPLSA	Out PPIRs
E9Q401	PLDILKAKTIQMLTE	Out PPIRs
E9Q401	QMLTEAVKEGSLHAR	Out PPIRs
E9Q401	EEGGTPEKEISIEDA	Out PPIRs
E9Q401	EISIEDAKLEGEEEA	Out PPIRs
E9Q401	RLLSLVEKVTYLKKK	Out PPIRs
E9Q401	LGDIMNNKVFYQHPN	Out PPIRs
E9Q401	PTIAKDGKVVEPDMS	Out PPIRs
E9Q401	EHAKMPLKLLTNHYE	Out PPIRs
E9Q401	FDALSQKKYEQELFK	Out PPIRs
E9Q401	KKLELESKGGGNHPL	Out PPIRs
E9Q401	PYDTLTAKEKAKDRE	Out PPIRs
E9Q401	YVVSRGFKDLDLDTP	Out PPIRs
E9Q401	EKTMENLKQGQFTHT	Out PPIRs
E9Q401	IDEGAWMKRLAVFSQ	Out PPIRs
E9Q401	HFLPLMEKLKKKAAM	Out PPIRs
E9Q401	LMEKLKKKAAMVVSE	Out PPIRs
E9Q401	RWQMALYKDLPNRTE	Out PPIRs
E9Q401	KREGGQYKLIPHNPN	Out PPIRs
E9Q411	CVEIRSAKDDFTSII	Out PPIRs
E9Q411	LKLVNFSKLTLEQKE	Out PPIRs
E9Q411	ELCRCRLKLLTFLDR	Out PPIRs
E9Q411	SDGQWWKKSLAYLRP	Out PPIRs
E9Q411	PLYRVDPKELIKMVT	Out PPIRs
E9Q414	PKYILNIKRGIISAL	Out PPIRs
E9Q414	TKSTSSPKQADAVLK	Out PPIRs
E9Q414	QEIFNTAKEQQSRAT	Out PPIRs
E9Q414	KPSLLIQKAALQALR	Out PPIRs
E9Q414	AYLRILGKELSFVRL	Out PPIRs
E9Q414	IPLPLGGKSSKDLKM	Out PPIRs
E9Q414	LNVGGNFKGTYQNNE	Out PPIRs
E9Q414	FKTKLNDKVYSQDFE	Out PPIRs
E9Q447	TASDESYKDPTNIQL	Out PPIRs
E9Q4K7	PVNTNLSKGDARGQP	Out PPIRs
E9Q4K7	THTLYDVKSGTSGEK	Out PPIRs
E9Q4K7	TSGEKVGKLSLVDLA	Out PPIRs
E9Q4K7	LTKAEAMKSPELKDR	Out PPIRs
E9Q4K7	PTEVSSEKEAQENRL	Out PPIRs
E9Q4K7	HKMNDPRKNPALWDL	Out PPIRs
E9Q4K7	KWLNALTKRQEYLDQ	Out PPIRs
E9Q4K7	YLDQQLQKLVSKHDK	Out PPIRs
E9Q4K7	DSEAYIEKYLRSVLA	Out PPIRs
E9Q4R5	ETTHTGEKPYECKEC	Out PPIRs
E9Q4Y2	QIDPVLLKNSSQQED	Out PPIRs
E9Q4Z2	GGNRVIEKVLIANNG	Out PPIRs
E9Q4Z2	EGLQAAEKIGFPLMI	Out PPIRs
E9Q4Z2	GGGKGIRKAESAEDF	Out PPIRs
E9Q4Z2	RIPAPVEKAVRRVMA	Out PPIRs
E9Q4Z2	LYSEEDSKSLREEPI	Out PPIRs
E9Q4Z2	YLGAAKVKEGLEVTD	Out PPIRs
E9Q4Z2	TKDLLQAKRFQAQSL	Out PPIRs
E9Q4Z2	MFRQALFKLWGSPEK	Out PPIRs
E9Q4Z2	KLWGSPEKYPKDILT	Out PPIRs
E9Q4Z2	VDPEDPHKGFRYLYL	Out PPIRs
E9Q4Z2	SQNSVHCKHIEDEGE	Out PPIRs
E9Q4Z2	VIVDVIGKDANLGVE	Out PPIRs
E9Q4Z2	EIEFTPTKAPYDPRW	Out PPIRs
E9Q4Z2	RGFSGGMKDMYEQML	Out PPIRs
E9Q4Z2	RIDPVCKKLVGQLGK	Out PPIRs
E9Q4Z2	RENINYLKRDSVLKT	Out PPIRs
E9Q512	VIDIISAKEAALIKL	Out PPIRs
E9Q557	QPCDAYQKRLLQLQE	Out PPIRs
E9Q557	SGWDEFTKRLTGECL	Out PPIRs
E9Q557	DYRWQLDKIKADLRE	Out PPIRs
E9Q557	QVQNLVNKSKKIVQL	Out PPIRs
E9Q557	LRALCDYKQDQKIVH	Out PPIRs
E9Q557	KSLLATMKTELQKAQ	Out PPIRs
E9Q557	QAECSQFKAKLVSLE	Out PPIRs
E9Q557	NDYDQLQKARQCEKE	Out PPIRs
E9Q557	RVQYDLQKANNSATE	Out PPIRs
E9Q557	FIGFEGVKGKKKMSA	Out PPIRs
E9Q557	MSAAEAVKEKWLPYE	Out PPIRs
E9Q557	AAEAVKEKWLPYEAG	Out PPIRs
E9Q557	QDISSYAKILTCPKT	Out PPIRs
E9Q557	EAASVSSKGLPSPYN	Out PPIRs
E9Q5G3	VDDLIHGKNGLLFTY	Out PPIRs
E9Q5G3	KLADTLEKRHHLRQL	Out PPIRs
E9Q5G3	LAFKALLKEFDNSLS	Out PPIRs
E9Q5G3	ELESQNQKLQRQFSD	Out PPIRs
E9Q5G3	CISEWEQKLSPFSTP	Out PPIRs
E9Q5G3	FTDIETLKQELPTGS	Out PPIRs
E9Q5K4	DIPASLSKLAKEYGP	Out PPIRs
E9Q5K4	PIIEDSQKGHGIVFS	Out PPIRs
E9Q5K4	RFSLMTLKNFGMGKR	Out PPIRs
E9Q5K4	LKNFGMGKRSLEERV	Out PPIRs
E9Q5K4	VKNFILEKVKEHQES	Out PPIRs
E9Q5K4	NFILEKVKEHQESLD	Out PPIRs
E9Q5K4	YIDCFLSKIEEEKHN	Out PPIRs
E9Q5K4	KHPEVQAKVHEELDR	Out PPIRs
E9Q5K4	PSMKDKMKLPYTDAV	Out PPIRs
E9Q5K4	HAVVQDTKFRHYVIP	In PPIRs
E9Q5K4	KEFPNPEKFDPGHFL	Out PPIRs
E9Q5K4	DPGHFLDKNGCFKKT	Out PPIRs
E9Q5K4	DKNGCFKKTDYFVPF	Out PPIRs
E9Q5K4	FVPFSLGKRSCVGEG	Out PPIRs
E9Q5K4	EPKDLDIKPVTTGLF	Out PPIRs
E9Q616	EYDVTMPKLEGDLKG	Out PPIRs
E9Q616	KLKGPKFKMPDMHFK	Out PPIRs
E9Q616	KVPDVDIKGPKVDIS	Out PPIRs
E9Q616	SMPDLHLKGPKVKGD	Out PPIRs
E9Q616	HLKGPKVKGDVDVSL	Out PPIRs
E9Q616	KVPDVDIKGPKVGID	Out PPIRs
E9Q616	KVPDVDIKGPKVDIN	Out PPIRs
E9Q616	AVEGPEGKWKSPKFK	Out PPIRs
E9Q616	KWKSPKFKMPDMHFK	Out PPIRs
E9Q616	EVDVDVPKLEGDLKG	Out PPIRs
E9Q616	EMNIKAPKISMPDID	Out PPIRs
E9Q616	PDIDLNLKGPKVKGD	Out PPIRs
E9Q616	NLKGPKVKGDVDVSL	Out PPIRs
E9Q616	PKVEGEIKVPEVDIK	Out PPIRs
E9Q616	KVPEVDIKGPKVDID	Out PPIRs
E9Q616	MPKIKMPKFSMPGFK	Out PPIRs
E9Q616	KFNFSGSKVQTPEVD	Out PPIRs
E9Q616	KGPEVDIKGPKMDIS	Out PPIRs
E9Q616	KGPEVDIKGPKVDIS	Out PPIRs
E9Q616	PEVDLNLKGPKVKGD	Out PPIRs
E9Q616	DFEGPDAKLSGPNLK	Out PPIRs
E9Q616	NIEGPEAKIKAPSFS	Out PPIRs
E9Q616	NLEGPKVKGSLGAAG	Out PPIRs
E9Q634	PENLQADKKGRPTTA	Out PPIRs
E9Q634	ELQQFVGKREKIDFA	Out PPIRs
E9Q634	DFADTVTKYDRRFKG	Out PPIRs
E9Q634	AILKPSNKVLQVSIG	Out PPIRs
E9Q6B2	YIRPLETKVKLLDGD	Out PPIRs
E9Q6B2	CEEDLSEKEKAIVRE	Out PPIRs
E9Q6J5	KSMDKGEKKPDGNEK	Out PPIRs
E9Q6J5	KKPDGNEKGERKKEK	Out PPIRs
E9Q6R4	PMPTVNRKAQEAAAA	Out PPIRs
E9Q6R7	ARFSKSGKPPISDMF	Out PPIRs
E9Q6R7	DDLPSLQKLLQEHKS	Out PPIRs
E9Q6R7	HHYQAVRKALEEYQQ	Out PPIRs
E9Q6R7	AVTSNWQKQVGKALE	Out PPIRs
E9Q6R7	LDLHPSLKMSRQLDD	Out PPIRs
E9Q6R7	NTTNEVFKQHKLNQN	Out PPIRs
E9Q6R7	RSKKYFAKHPRLGYL	Out PPIRs
E9Q777	KDLQYVKKQMFTNTV	Out PPIRs
E9Q7M2	REEVEVLKEQIKELV	Out PPIRs
E9Q7X6	SPYTDVPKNPRSQEW	Out PPIRs
E9Q828	TQIDVINKFQTEAPL	Out PPIRs
E9Q8C0	YSVAPFQKEPITRFG	Out PPIRs
E9Q8I9	TPKNQNSKSAEQLSN	Out PPIRs
E9Q8I9	FQIFRALKQPLSAHA	Out PPIRs
E9Q8L9	KSRNPFGKLKDKIKG	Out PPIRs
E9Q8L9	LISEALMKKYQPSDP	Out PPIRs
E9Q912	DIIAEVAKNEFMRIP	Out PPIRs
E9Q912	NIAEELVKLFKKQIE	Out PPIRs
E9Q912	QQKVDSNKEDDVAEL	Out PPIRs
E9Q912	ETVLKFLKSEMPPVQ	Out PPIRs
E9Q912	AFLDVVSKLRSHENK	Out PPIRs
E9Q9B7	VVELLLDKGARVSAV	Out PPIRs
E9QA15	QEALERQKEFDPTIT	Out PPIRs
E9QA15	EEEQEKLKGGSLGEN	Out PPIRs
E9QA15	ERAEFLNKSVQKSGV	Out PPIRs
E9QA61	DRYISSLKKKCQKES	Out PPIRs
E9QAM5	YPLFGENKWKASPNP	Out PPIRs
E9QAM5	VCIKAHSKQELQEWV	Out PPIRs
E9QAM5	NYRQRMHKFLYEEEA	Out PPIRs
E9QAM5	FRGNHKQKLAVGLIA	Out PPIRs
E9QAM5	NPIQASGKVPRHPQH	Out PPIRs
E9QAM5	RGPETEQKSMAQGPQ	Out PPIRs
E9QAM5	VVCSAPQKAREYTNL	Out PPIRs
E9QAM5	KIFVAEMKDPQQVPI	Out PPIRs
E9QAM5	PDPASVSKALQRYRS	Out PPIRs
E9QAM5	EKGGGQIKSLRFAPS	Out PPIRs
E9QAM5	QQLDSVFKKYRGLVP	Out PPIRs
E9QAM5	MKLLMLLKEQRWPEI	Out PPIRs
E9QAM5	FTVEVLSKQLPDLRK	Out PPIRs
E9QAM5	AVRSALQKQFTVIQG	Out PPIRs
E9QAM5	SNRSLFGKTSQEGRP	Out PPIRs
E9QAM5	CFSKTVEKVVLLGDH	Out PPIRs
E9QAM5	VVLLGDHKQLRPVVK	Out PPIRs
E9QAM5	SVEFYGGKLKTWSDL	Out PPIRs
E9QAM5	TQVVRIIKQLTLDRT	Out PPIRs
E9QAM5	HSLVSAEKVRVQRKS	Out PPIRs
E9QAN8	AITRLNLKSTYDSEI	Out PPIRs
E9QLR3	WVEPLGRKLLSGAWA	Out PPIRs
E9QNR6	EGRLQVAKVSPRAKE	Out PPIRs
E9QPR7	RSFDTPVKGPPQGPR	Out PPIRs
EDL17280	SDPYVKLKLIPDPKS	Out PPIRs
EDL17280	LKLIPDPKSESKQKT	Out PPIRs
EDL17280	KQKTKTIKCSLNPEW	Out PPIRs
EDL17280	GNEELRQKFERAKIG	Out PPIRs
EDL17280	AKIGQGTKAPEEKTA	Out PPIRs
EDL17280	GTKAPEEKTANTISK	Out PPIRs
EDL17280	KVMLSERKGTDELYA	Out PPIRs
EDL90540	KELHGEFKTTACGRC	Out PPIRs
EDL96304	DFDELLSKPDYNSIE	Out PPIRs
ENSMUSP00000043136	QLFEETVKTLNGFYA	Out PPIRs
ENSMUSP00000043136	YIQEQNEKVFAPRGL	Out PPIRs
ENSMUSP00000091429	TGFFQQAKNRILDST	Out PPIRs
ENSMUSP00000091429	SPPKKNSKSQPEDTW	Out PPIRs
ENSMUSP00000091429	RRLPSQEKACDVRSL	Out PPIRs
ENSMUSP00000091429	DIREMASKLDSLKDS	Out PPIRs
ENSMUSP00000091429	DELKNDLKFMCTMNP	Out PPIRs
ENSMUSP00000091429	TMNPQDQKGWISERV	Out PPIRs
ENSMUSP00000091429	TYSTEELKELLNKLM	Out PPIRs
ENSMUSP00000091429	KFLDLFPKVTCRPPK	Out PPIRs
ENSMUSP00000091429	KVTCRPPKEVIDMEL	Out PPIRs
ENSMUSP00000091429	QRPYQYLKRFHQQQN	Out PPIRs
ENSMUSP00000091429	IKKDVMTKELFDGLR	Out PPIRs
ENSMUSP00000091429	CGKTRLIKFLSDLKR	Out PPIRs
ENSMUSP00000091429	SVEAETMKLVKVHGG	Out PPIRs
ENSMUSP00000091429	TPSMIYSKVKEAERT	Out PPIRs
ENSMUSP00000091429	AACNPYRKHSQEMIL	Out PPIRs
ENSMUSP00000091429	ASQMFMRKRENECGF	Out PPIRs
ENSMUSP00000091429	DHSDMLLKELDKFLH	Out PPIRs
ENSMUSP00000091429	EDDPAPYKKVGFVGI	Out PPIRs
ENSMUSP00000091429	DDPAPYKKVGFVGIS	Out PPIRs
ENSMUSP00000091429	SRGSPNEKELIESAE	Out PPIRs
ENSMUSP00000091429	SDRLVQDKIRGYFAP	Out PPIRs
ENSMUSP00000091429	GYFAPFAKAYETVCQ	Out PPIRs
ENSMUSP00000091429	AYETVCQKQDKEFFG	Out PPIRs
ENSMUSP00000091429	TVCQKQDKEFFGLRD	Out PPIRs
ENSMUSP00000091429	VLRNFSGKDNIQALS	Out PPIRs
ENSMUSP00000091429	VSTVELIKQNIYPGP	Out PPIRs
ENSMUSP00000091429	RLHVLLNKQEENQVR	Out PPIRs
ENSMUSP00000091429	ENQVRSLKEWVTREA	Out PPIRs
ENSMUSP00000091429	LVHGNEYKAVRDATA	Out PPIRs
ENSMUSP00000091429	DNTLPLLKIRSANSI	Out PPIRs
ENSMUSP00000091429	VLWHFLQKEAELRLV	Out PPIRs
ENSMUSP00000091429	EAELRLVKFLPEILA	In PPIRs
ENSMUSP00000091429	GKPRLTLKGIPTLVY	Out PPIRs
ENSMUSP00000095471	SFQPPLVKTQTVTIS	Out PPIRs
ENSMUSP00000102268	NSTGNVMKKNYLHNF	Out PPIRs
ENSMUSP00000102268	VVSPIDGKSMESITN	Out PPIRs
ENSMUSP00000106977	LGKAVGAKVNDLLRR	Out PPIRs
ENSMUSP00000113790	FSFQPNLKSSTPGKQ	Out PPIRs
ENSRNOP00000006709	HLTHDRMKDVKRHIT	Out PPIRs
F1LMY4	RLMSLLEKVRLVKKK	Out PPIRs
F1LPP2	PPATNEQKQRKSKTN	Out PPIRs
F1LU97	ASRISLGKKVKSVKE	Out PPIRs
F1LW77	DIDGERIKIQLWDTA	Out PPIRs
F1LWB1	GEYAISIKYNNEAKH	Out PPIRs
F1M4Q8	AEFLKDLKPEAPSEE	Out PPIRs
F1M5X1	ATSSQGKKGQGAQNQ	Out PPIRs
F1M5X1	EGAQNQAKKGEGVQN	Out PPIRs
F1M5X1	EGAQNQAKKGEGTQN	Out PPIRs
F1M5X1	GAQNQAKKGEGTQNQ	Out PPIRs
F1M5X1	GAQNQAKKGEGAQNQ	Out PPIRs
F1MAQ8	GDTVNEKKRTPNEAP	Out PPIRs
F1MAQ8	LEPKREHKGKEKERR	Out PPIRs
F2Z3T4	CKFAHPPKSCQVENG	Out PPIRs
F2Z3T9	VVPDSAHKLFIGGLP	Out PPIRs
F5H148	QLLDPDIKRLPWLNR	Out PPIRs
F5H189	QPLPPWFKQFSCLSL	Out PPIRs
F5H6P3	SNYRVFLKSPIVIES	Out PPIRs
F5H6P3	PIVIESSKPPILRAR	Out PPIRs
F5H6P3	PPILRARKILEENLT	Out PPIRs
F6SEU4	RSAAERDKWIENLQR	Out PPIRs
F6SEU4	DKKRKKDKAGYVGLV	Out PPIRs
F6SEU4	LIGQKYLKDAIGEFI	Out PPIRs
F6SEU4	QNLANFSKFTSKEDF	Out PPIRs
F6SEU4	LSKEALLKLGPLPRL	Out PPIRs
F6SEU4	LPSPTKEKPPPPPPG	Out PPIRs
F6SEU4	DITEPEQKMLSVNKS	Out PPIRs
F6SEU4	QKMLSVNKSVSMLDL	Out PPIRs
F6SEU4	PRQQSLSKEGSIGGS	Out PPIRs
F6SEU4	GGGGGGLKPSITKQH	Out PPIRs
F6SEU4	ESRLDRVKEYEEEIH	Out PPIRs
F6SEU4	SQEEQTSKILMQYQA	Out PPIRs
F6SEU4	VEKDSQIKSIIGRLM	Out PPIRs
F6SEU4	AEPLPEPKKRLLDAQ	Out PPIRs
F6VAN0	NGKLSVTKPVLQSAT	Out PPIRs
F6Z1R4	VMKEYLTKVDAIKEK	Out PPIRs
F6ZDS4	AVASLSAKLEQAMKE	Out PPIRs
F6ZDS4	QRMEIQIKDLSQQIR	Out PPIRs
F6ZDS4	KIIDIQEKVKTITQV	Out PPIRs
F6ZDS4	QMNEKTWKTLALAKS	Out PPIRs
F6ZGN3	PSDDGSLKSSRTALN	Out PPIRs
F7F1L0	CVRHVCLKHEQNRQG	Out PPIRs
F8VPK0	LSCNQALKTIDNFGA	Out PPIRs
F8VPK0	LNTGAVDKATKIMED	Out PPIRs
F8VPK0	GAVDKATKIMEDLVT	Out PPIRs
F8VPK0	GGYTTALKSFMKASE	Out PPIRs
F8VPN4	LLLNEMEKLEKTLFR	Out PPIRs
F8VPN4	GEAFNREKFRSLDWE	Out PPIRs
F8VPN4	ESRLRVAKESGYNMI	Out PPIRs
F8VPN4	ADGKYREKGVPALIE	Out PPIRs
F8VPN4	QHMNCIRKIIWEDIF	Out PPIRs
F8VPN4	YLWAHMKKYTEITAT	Out PPIRs
F8VPN4	AEERFYTKWNPGASP	Out PPIRs
F8VPN4	PKTSFYSKEVPQMCI	Out PPIRs
F8VPN4	RNTKPYKKDENSING	Out PPIRs
F8VPN4	TQFSSHFKSGSLAVD	Out PPIRs
F8VPN4	DNADPILKIPFASIA	Out PPIRs
F8VPN4	PNGLDILKCPVSRMY	Out PPIRs
F8VPN4	NCGTWMDKMGESDRA	Out PPIRs
F8VPN4	ALEIAEKKLLGPLGM	Out PPIRs
F8VPN4	RAKLYFSKMMGPETA	Out PPIRs
F8VPN4	AKTVFLVKNVLSRHY	Out PPIRs
F8VPU2	YLFALQVKQDLAQGR	Out PPIRs
F8VPU2	RFSGRTQKQVLDYVK	Out PPIRs
F8VPU2	KQVLDYVKEGGHKKV	Out PPIRs
F8VPU2	DKAYYIAKEVSTTER	Out PPIRs
F8VPU2	KFHTNFLKEIEQRLA	Out PPIRs
F8VPU2	RIGDVMLKNIQGMKH	Out PPIRs
F8VPU2	EALETSIKGSRRLEH	Out PPIRs
F8VPU2	LHRLMHYKHVLERLC	Out PPIRs
F8VPU2	QKLHELKKDLIGIDN	Out PPIRs
F8VPU2	IRLGSLSKLSGKGLQ	Out PPIRs
F8VPZ5	EVFLRAHKYSYLKMD	Out PPIRs
F8VQ05	EFAVQAEKKIEVVMA	Out PPIRs
F8VQ05	SSKNPSIKSADQLAT	Out PPIRs
F8VQ05	FQIFRALKQPLSADT	Out PPIRs
F8VQ05	LIETLKNKEFVSAVA	Out PPIRs
F8VQB6	LTEASLQKLQQLRDE	Out PPIRs
F8VQK3	PTTYQLLKREDSFTF	Out PPIRs
F8WGU9	QSWFQHRKMLTPAFH	Out PPIRs
F8WGU9	SIRLMLDKWERLAGQ	Out PPIRs
F8WGU9	VQVDGNYKTYLQAIG	Out PPIRs
F8WGU9	DGVIKMRKDQLQDEG	Out PPIRs
F8WGU9	EGELENIKKKRRLDF	Out PPIRs
G3UVV3	DSSIIRIKTEDGELV	Out PPIRs
G3UW81	AFHFNILKPYVKIFN	Out PPIRs
G3UW82	QNRPFDAKTSVFVAE	Out PPIRs
G3UW82	SVFVAEPKESFVKGT	Out PPIRs
G3UW82	DGTEVADKAAYLQGL	Out PPIRs
G3UW82	VLEQEEYKKEGIEWT	Out PPIRs
G3UW82	TGWLDKNKDPLNETV	Out PPIRs
G3UW82	AKKGAKKKGSSFQTV	Out PPIRs
G3UW82	EGSLEQEKKLRMDLE	Out PPIRs
G3UW82	AIGIQLQKKIKELQA	Out PPIRs
G3UW82	SNVETVSKAKGNLEK	Out PPIRs
G3UW82	KAKGNLEKMCRTLED	Out PPIRs
G3UW82	FSRQLDEKEALVSQL	Out PPIRs
G3UW82	TQQIEELKRQLEEEV	Out PPIRs
G3UW82	LEEEVKAKNALAHAL	Out PPIRs
G3UW82	AELEASQKEARSLGT	Out PPIRs
G3UW82	SLGTELFKMKNAYEE	Out PPIRs
G3UW82	GTELFKMKNAYEESL	Out PPIRs
G3UW82	LDQLETLKRENKNLQ	Out PPIRs
G3UW82	AHLERMKKNMEQTVK	Out PPIRs
G3UW82	KNMEQTVKDLQLRLD	Out PPIRs
G3UW82	GEVESEQKRNAEAVK	Out PPIRs
G3UW82	KRNAEAVKGLRKHER	Out PPIRs
G3UXT0	FKPPINEKLSLKFRN	In PPIRs
G3UZ38	LGIQPFVKKYGNLIS	Out PPIRs
G3UZ78	SVDEARQKILDIREV	Out PPIRs
G3V661	LQASVIKKFLQGFMA	Out PPIRs
G3V7P1	RAAYYQKKSRKKMCI	Out PPIRs
G3V8R7	PSLKQVIKPRRKLAF	Out PPIRs
G3V9M3	YQQHLEQKEQQRQIY	Out PPIRs
G3X8Q1	GLFCERNKTNFFNGI	Out PPIRs
G3X8U2	VRKARLYKGLRWKTQ	Out PPIRs
G3X8X0	RSGYRTVKQQQTVFI	Out PPIRs
G3X8Y1	MSTSLNYKSFSKEQQ	Out PPIRs
G3X8Y1	LNYKSFSKEQQTMDN	Out PPIRs
G3X8Y1	CQHNLCRKCASDIFQ	Out PPIRs
G3X8Y1	QESTRPEKKLDQPMC	Out PPIRs
G3X8Y1	ESTRPEKKLDQPMCE	Out PPIRs
G3X8Y1	THVFQRQKSELSDGI	Out PPIRs
G3X8Y1	NAKTLLQKIVEASKA	Out PPIRs
G3X8Y1	QKIVEASKAFQMEKL	Out PPIRs
G3X912	RVSVANQKAFRNVNG	Out PPIRs
G3X912	SEDQFLNKRPRLEDR	Out PPIRs
G3X912	RTALDTIKEQTQSGG	Out PPIRs
G3X922	FIKGQVRKYSSTERD	Out PPIRs
G3X922	IEASPDMKRESEKEW	Out PPIRs
G3X939	FDRKFLSKVLMRRSA	Out PPIRs
G3X963	NQSVLFDKLITNTAE	Out PPIRs
G3X982	LIFFVNGKKVTERNA	Out PPIRs
G3X982	KCCLDEEKNEPERKN	Out PPIRs
G3X982	EKNEPERKNSVCTKL	Out PPIRs
G3X982	RKNSVCTKLYEKKEF	Out PPIRs
G3X982	CTKLYEKKEFQPLDP	Out PPIRs
G3X982	LNDLLELKMKHPSAP	Out PPIRs
G3X982	DLLELKMKHPSAPLV	Out PPIRs
G3X982	VSRLPKEKTQIYCAL	Out PPIRs
G3X982	QIYCALLKQLKTLAG	Out PPIRs
G3X982	CALLKQLKTLAGQQI	Out PPIRs
G3X982	VFVPRSSKWEFVSAF	Out PPIRs
G3X982	VVPKGEDKEMDIYVS	Out PPIRs
G3X982	ARTLGIPKNRINCHV	Out PPIRs
G3X982	GRHPLLGKYKIGFMN	Out PPIRs
G3X982	HPLLGKYKIGFMNNG	Out PPIRs
G3X982	IGFMNNGKIKAADIQ	Out PPIRs
G3X982	RVRGRVCKTNLPSNT	Out PPIRs
G3X982	SSYYNRKKAVDEFNQ	Out PPIRs
G3X982	GIAIIPMKFSVGFPK	Out PPIRs
G3X982	NACQILMKRLEPIIK	Out PPIRs
G3X982	KRLEPIIKQNPSGTW	Out PPIRs
G3X982	TRGPHQYKIASVTDI	Out PPIRs
G3X982	LTPTPNPKAIYSSKG	Out PPIRs
G3X9D6	RISEMGGKDSAETLV	Out PPIRs
G3X9K3	NQALQEAKQMERERH	Out PPIRs
G3X9K3	QELSLRKKGLECLVS	Out PPIRs
G3X9K3	EFLGDNDKFNKEVMY	Out PPIRs
G3X9K3	LSMKFLEKGELANFR	Out PPIRs
G3X9K3	LESHRFAKAFNSNNE	Out PPIRs
G3X9K7	IMSKITFKLLFTAVG	Out PPIRs
G3X9Y5	DCYRESIKDLADYAS	Out PPIRs
G3X9Y5	TPEARREKEAGLQMF	Out PPIRs
G3X9Y6	KIAAGLVKREDIFLT	Out PPIRs
G3X9Y6	HLYLNQRKLLNYCKS	In PPIRs
G3XA30	DSWKISGKTAENTFN	Out PPIRs
G3XA57	EVLQELVKHKELLRR	Out PPIRs
G5E829	RSTDALRKIQESYGD	Out PPIRs
G5E829	TGESDHVKKSLDKDP	Out PPIRs
G5E829	IPEEALYKVYTFNSV	Out PPIRs
G5E829	KSMSTVLKNSDGSFR	Out PPIRs
G5E829	IILKKCFKILSANGE	Out PPIRs
G5E829	TARAIATKCGILHPG	Out PPIRs
G5E829	DFLCLEGKDFNRRIR	Out PPIRs
G5E829	TDKHTLVKGIIDSTV	Out PPIRs
G5E829	EAGHGTQKEEIPEEE	Out PPIRs
G5E829	SLYEGLEKPESRSSI	Out PPIRs
G5E867	WTRDSQNKLIFMERI	Out PPIRs
G5E867	IFMERIEKYALFKNP	Out PPIRs
G5E867	TNYQEALKRTESAYD	Out PPIRs
G5E870	FLASLNPKTWGRLSA	Out PPIRs
G5E870	PLGLPFYKWMLRQET	Out PPIRs
G5E870	SIDIMRDKLLIAARE	Out PPIRs
G5E893	HKLKHKEKDKEKHKK	Out PPIRs
G5E893	HKEKDKEKHKKEVEG	Out PPIRs
G5E893	ERDKRKDKAQLNTLI	Out PPIRs
G5E8K5	ARAGHLEKALDYIKN	Out PPIRs
G5E8K5	TPLHVASKRGNANMV	Out PPIRs
G5E8K5	RGNANMVKLLLDRGA	Out PPIRs
G5E8K5	CGHYKVAKVLLDKKA	Out PPIRs
G5E8K5	TPLHIACKKNRIRVM	Out PPIRs
G5E8K5	TPLHVAAKYGKLEVA	Out PPIRs
G5E8K5	TPLHIAAKKNQMDIA	Out PPIRs
G5E8K5	EELLVPSKEQHLTFT	Out PPIRs
G5E8K5	CRLVKRHKLANPPPM	Out PPIRs
G5E8K5	FPEGALTKRIRVGLQ	Out PPIRs
G5E8R8	GLSSSPPKKCARSES	Out PPIRs
G5E8R8	LSSSPPKKCARSESL	Out PPIRs
G5E8V9	PSRVAASKLTQQAGD	Out PPIRs
H7BX38	GKKEKIGKKKRQKKR	Out PPIRs
H7C2C6	QASASLDKPAQKENE	Out PPIRs
H7C3T6	SHAGWQFKPMDSART	Out PPIRs
J3KR51	KINNQVEKSINDASS	Out PPIRs
J3KR51	QEVRMREKSFQCIES	Out PPIRs
K4DI87	KESPVIAKYMPTEAV	Out PPIRs
K7N6C2	GRIPVFDKVSKGKGI	Out PPIRs
K7N6C2	FDKVSKGKGIGFSHG	Out PPIRs
K7N6C2	GKRTIETKVQEEAQW	Out PPIRs
K7N6C2	GSHNKFLKNHTWIKS	Out PPIRs
K7N6C2	LKNHTWIKSYLLEKI	Out PPIRs
K7N6C2	DDNGNFKKSDYFMPF	Out PPIRs
K7N6C2	FMPFSAGKRICVGES	Out PPIRs
K7N6K9	SKSFFSSKAKAIYLI	Out PPIRs
L0N7N1	GRADYVGKWETLNPV	Out PPIRs
L7N1X8	DENQQFLKKLVELIG	Out PPIRs
L7N1X8	ENQQFLKKLVELIGE	Out PPIRs
L7N1X8	VELIGENKELFLSKN	Out PPIRs
L7N251	ENRSQTLKPTQDPAE	Out PPIRs
M0R4R2	PSKIEPMKAFDSRFT	Out PPIRs
M0R7U1	GKGTQCEKLAEKYGF	Out PPIRs
M0R7U1	QCEKLAEKYGFTHLS	Out PPIRs
M0R7U1	VASLGNTKGFLIDGY	Out PPIRs
M0R7U1	DGYPREVKQGEEFGR	Out PPIRs
M0RAB5	SAERPTAKGWELPGG	Out PPIRs
M0RBD0	LFNKKPEKGIQYLIE	Out PPIRs
M0RBD0	RVQGEAQKVERLIEA	Out PPIRs
M0RBL8	SEARAAEKRPAEDYV	Out PPIRs
NP_001003666	KRIHTGEKPYKCELC	Out PPIRs
NP_001003672	RCPAELYKQANNNID	Out PPIRs
NP_001004190	LPTHTGEKPYECKEC	Out PPIRs
NP_001004468	FNSPSEGKQLGGQPD	Out PPIRs
NP_001004468	PLLQVPEKPSQKELE	Out PPIRs
NP_001004468	VMRIEALKLARQIAL	Out PPIRs
NP_001004468	PPDVSISKTALYSRI	Out PPIRs
NP_001004468	AYQASLRKEQLRVDA	Out PPIRs
NP_001004468	RTLEQKNKEIEELTK	Out PPIRs
NP_001005358	FTQFFPLKRHEITHT	Out PPIRs
NP_001005788	VRIHTGEKPYKCTSC	Out PPIRs
NP_001013599	LGIADETKLNTVDDQ	Out PPIRs
NP_001019870	SLRDYLLKHMVTHTG	Out PPIRs
NP_001025048	TAGLIIGKGGATVKA	Out PPIRs
NP_001025153	KQVVEAEKIVESPEL	Out PPIRs
NP_001025153	VESPELSKDEDYLGK	Out PPIRs
NP_001028385	IAEAYATKGLCLEKL	Out PPIRs
NP_001028385	SISPTHVKSMQRLAL	Out PPIRs
NP_001028413	EKFDIIVKDLMSKME	Out PPIRs
NP_001028428	AGPPGVGKTQLVRAV	Out PPIRs
NP_001028510	LEAPIIPKLKLFLAR	Out PPIRs
NP_001028510	APIIPKLKLFLARSS	In PPIRs
NP_001028519	AQDGSAIKTAKSTET	Out PPIRs
NP_001028536	KAGKEARKTPIETTA	Out PPIRs
NP_001028656	IKIGLLVKNRITLQE	Out PPIRs
NP_001029134	KLIRLWSKYSADQIR	Out PPIRs
NP_001030072	KRIHTGEKPYKCDQC	Out PPIRs
NP_001034328	IRIHTGEKPYKCDQC	Out PPIRs
NP_001034328	VRIHTGEKPYKCNQC	Out PPIRs
NP_001034667	RWKESPRKLVLGELQ	Out PPIRs
NP_001034667	ERAALQEKLQYLAAQ	Out PPIRs
NP_001034667	QYLAAQNKGLQTQLS	Out PPIRs
NP_001074446	HKENEKRKRPKMYSK	Out PPIRs
NP_001074446	KRPKMYSKSIQTICS	Out PPIRs
NP_001074505	GPSTGPHKLRECLPL	Out PPIRs
NP_001074505	ICVQRFIKIDGKVRT	Out PPIRs
NP_001074505	FRLIYDTKGRFAVHH	Out PPIRs
NP_001074599	KVYYDLVKERSSQGL	Out PPIRs
NP_001074767	ENEDIYYKSMPNLGA	Out PPIRs
NP_001074775	DIGAIPIKHFPKHVA	Out PPIRs
NP_001074775	AYDHSRVKLTQLAEK	Out PPIRs
NP_001074804	LNSRIYTKYGLLPKE	Out PPIRs
NP_001074804	QPLSKNSKGQDGSPT	Out PPIRs
NP_001074804	CLLVRILKAHREKGL	Out PPIRs
NP_001074846	FKAAQRSKQGAEWMS	Out PPIRs
NP_001092768	QQMLEQLKKQQEEAQ	Out PPIRs
NP_001092768	QMLEQLKKQQEEAQA	Out PPIRs
NP_001092768	QKGIDFVKRKIREFI	Out PPIRs
NP_001092768	QKALDEIKPLEDLNN	Out PPIRs
NP_001092768	PLEDLNNKKDSCISN	Out PPIRs
NP_001092768	GKDLNYLKDGNGTTS	Out PPIRs
NP_001092768	FMASNPSKVSYEPIT	Out PPIRs
NP_001092768	EPITTTLKRKQEEVS	Out PPIRs
NP_001092768	ITTTLKRKQEEVSAI	Out PPIRs
NP_001092768	SSIYKKDKGKEDEGT	Out PPIRs
NP_001092768	IYKKDKGKEDEGTPI	Out PPIRs
NP_001092768	EDEGTPIKEDIITDK	Out PPIRs
NP_001092768	KEDIITDKLNENSTP	Out PPIRs
NP_001092768	NENSTPEKTDVTPST	Out PPIRs
NP_001092786	ERQSVNYKLDVGPEE	Out PPIRs
NP_001093106	ATLQAAAKELTKKWA	Out PPIRs
NP_001093106	CLNIKDEKSGVPDLV	Out PPIRs
NP_001093106	QVLSVMAKDTSGPRV	Out PPIRs
NP_001093106	GQPAAVPKSTRGKKA	Out PPIRs
NP_001094445	ACPFLPVKRKGRVTT	Out PPIRs
NP_001095031	KFLVHNVKELEVLLM	Out PPIRs
NP_001095031	YCAEIAHKVTSKNRK	Out PPIRs
NP_001096072	TMSFLFLKFSLILCC	Out PPIRs
NP_001096083	CCRGPLVKMGGRIKT	Out PPIRs
NP_001098657	KLKNCSTKTVFKWLF	Out PPIRs
NP_001100089	LRRTRRPKEEDSSAG	Out PPIRs
NP_001100502	GSPSSSRKSGASCPS	Out PPIRs
NP_001100536	ERSKVETKMVNKEVV	Out PPIRs
NP_001100536	VETKMVNKEVVRHEK	Out PPIRs
NP_001100539	LMSPPPAKKLALSAK	Out PPIRs
NP_001100539	MSPPPAKKLALSAKK	Out PPIRs
NP_001100619	KKALNLQKVSRRGKE	Out PPIRs
NP_001100659	LQPGTEYKITVVPIR	Out PPIRs
NP_001100835	FIRNLMEKDPNKRYT	Out PPIRs
NP_001100870	KRLKVQLKRPKDANR	Out PPIRs
NP_001101201	SIVKYKEKYEKERGK	Out PPIRs
NP_001101297	ESLHGEQKIEAETRA	Out PPIRs
NP_001101341	LKIRALEKLEVDRRL	Out PPIRs
NP_001101481	EKKVELWKEQFFESY	Out PPIRs
NP_001101556	LAEMEEIKCRQEKEI	Out PPIRs
NP_001101692	AALDAAAKEMTKDKT	Out PPIRs
NP_001101692	AAAKEMTKDKTKQQQ	Out PPIRs
NP_001101935	IFEELLKKASECKVL	Out PPIRs
NP_001101948	LRAAVAFKAEGQRCY	Out PPIRs
NP_001102042	HREVQDHKEPKEDIN	Out PPIRs
NP_001102042	VQDHKEPKEDINRNI	Out PPIRs
NP_001102136	KNMAEDSKALAAKEK	Out PPIRs
NP_001102136	DSKALAAKEKEVKKL	Out PPIRs
NP_001102564	DTAQSDSKILKSSKF	Out PPIRs
NP_001102564	QSDSKILKSSKFTFK	Out PPIRs
NP_001102591	KAIELSLKEQRQQAA	Out PPIRs
NP_001102767	LIPQGIVKLDPPRIH	Out PPIRs
NP_001102809	KEQAAAGKQLEKNQL	Out PPIRs
NP_001104749	TAALLIPKEDGVITA	Out PPIRs
NP_001108559	ADSAAARKLLDTLWT	Out PPIRs
NP_001116132	RYLPAFEKVLKGHGQ	Out PPIRs
NP_001116132	ISSLPNVKKFLHPGS	Out PPIRs
NP_001116843	YDRDMRQKAFSAWKQ	Out PPIRs
NP_001116843	QKAFSAWKQMGEQRK	Out PPIRs
NP_001119796	NLQKLLFKQICIPWD	Out PPIRs
NP_001123259	SEMEPSVKGRRIEGF	Out PPIRs
NP_001127952	RGLVGGLKNTLVHRN	Out PPIRs
NP_001128036	HIKKERKKANEEKDG	Out PPIRs
NP_001128036	RKKANEEKDGPTSPK	Out PPIRs
NP_001128099	PSCIPSRKKRRQGHR	Out PPIRs
NP_001128146	TIILASDKREKIEEH	Out PPIRs
NP_001129227	ELDNKEKKLKHLEDS	Out PPIRs
NP_001129394	EADPLIRKCMLLPWA	Out PPIRs
NP_001129732	SPPRTPVKVVPQIRI	Out PPIRs
NP_001137161	RRYLELGKETLLRTD	Out PPIRs
NP_001138905	MRLEEYQKEQAVNRA	Out PPIRs
NP_001139669	RVGTFLEKRITSSLT	Out PPIRs
NP_001139669	CGTSNHRKKMGGNFE	Out PPIRs
NP_001139669	DITIKVQKAKDYMQQ	Out PPIRs
NP_001139669	TIKVQKAKDYMQQKE	Out PPIRs
NP_001139669	AKDYMQQKEDDEVKI	Out PPIRs
NP_001139669	QKEDDEVKISAKKDI	Out PPIRs
NP_001155296	KIITHLRKEYNADYD	Out PPIRs
NP_001156937	MPSLSQVKVTDFFHR	Out PPIRs
NP_001157109	TDLKTAKKQVDEALS	Out PPIRs
NP_001157109	SNMIQADKIKAGDLR	Out PPIRs
NP_001157109	MIQADKIKAGDLRSE	Out PPIRs
NP_001157721	KAAEDRSKQLEEDIA	Out PPIRs
NP_001157728	RELDQERKLRETAEA	Out PPIRs
NP_001160211	LLIFRDPKDPFSVLF	Out PPIRs
NP_001178652	MDLETIRKNISKHKY	Out PPIRs
NP_001178652	TIRKNISKHKYQSRE	Out PPIRs
NP_001178652	RKNISKHKYQSRESF	Out PPIRs
NP_001178728	NIQLFEAKLDKGARM	Out PPIRs
NP_001178765	EAAKEARKVSRGIDR	Out PPIRs
NP_001182201	SNSHSMKKDLVMPKE	Out PPIRs
NP_001182622	TSNKYEIKNSLGQRI	Out PPIRs
NP_001239271	KDLGKTMKDQDDDAE	Out PPIRs
NP_001240710	PVPGPKIKGFDTHLL	Out PPIRs
NP_001240710	LETGSPSKYKVDPRL	Out PPIRs
NP_001242994	ISIHTGEKPYKCNQC	Out PPIRs
NP_001242994	IRIHTGEKPYKCNQC	Out PPIRs
NP_001258065	VYKGRHVKTGQLAAI	Out PPIRs
NP_001263330	PFKPLALKTPPRVLT	Out PPIRs
NP_031900	SQVDSVVKDVKDKAK	Out PPIRs
NP_031900	DSVVKDVKDKAKETA	Out PPIRs
NP_031900	ETADAISKEVKKATV	Out PPIRs
NP_031900	AISKEVKKATVNLLG	Out PPIRs
NP_033594	CRIHTGEKPYKCETC	Out PPIRs
NP_033594	HTGEKPYKCETCGKA	Out PPIRs
NP_058571	FVHQTAIKRNNPRKF	Out PPIRs
NP_058571	GSDGVEPKETAPLEG	Out PPIRs
NP_058571	EGGDGETKPSQGPTD	Out PPIRs
NP_061361	GQLQQLRKLQLQNQE	Out PPIRs
NP_062215	ITKMQDDKTGGVPIR	Out PPIRs
NP_067375	RELQKNPKVKDNKKN	Out PPIRs
NP_067375	DNKKNTPKKKPNPEP	Out PPIRs
NP_079967	TQQTDKLKELYGQVL	Out PPIRs
NP_079967	NAEGVEFKLSKRQLQ	Out PPIRs
NP_079967	QLWKQNSKDIHTLAQ	Out PPIRs
NP_080745	GSGFRHSKVSMFINE	Out PPIRs
NP_081610	LWSWVCKKCFPYFLK	Out PPIRs
NP_081610	NEQMASQKRELFSNL	Out PPIRs
NP_081610	DPNPNFEKFLFKSVA	Out PPIRs
NP_081610	NFEKFLFKSVAENRQ	Out PPIRs
NP_081610	REVCRVLKPGGAFYF	Out PPIRs
NP_081610	NLTRESWKTIEQASF	Out PPIRs
NP_081610	IEQASFSKLKLQHIQ	Out PPIRs
NP_082406	QRTHTGEKPYECKDC	Out PPIRs
NP_083931	QKINLIDKISQRIYK	Out PPIRs
NP_083936	GLETAFGKYGRIIEV	Out PPIRs
NP_084017	ERLQLHLKERMGALE	Out PPIRs
NP_084312	IYRFINEKDCIYKLS	Out PPIRs
NP_084415	LRIHTGEKPYKCTHC	Out PPIRs
NP_113551	AAKSLVWKEKSCSLP	Out PPIRs
NP_444445	VIENPFYKKNAMWLS	Out PPIRs
NP_444445	IENPFYKKNAMWLST	Out PPIRs
NP_444447	LAYVRHLKGQQDEAL	Out PPIRs
NP_444447	IQSEQLSKRSLATWG	Out PPIRs
NP_573457	QGDAPAEKKRKGKTV	Out PPIRs
NP_573457	QGDAPAEKKPKGKRV	Out PPIRs
NP_579936	YVCKHCGKAYTSYST	Out PPIRs
NP_598422	SLSSMDRKVAVHEDG	Out PPIRs
NP_598422	EGEMMDQKGKDQVKD	Out PPIRs
NP_598422	NCSSSPAKQELIAWE	Out PPIRs
NP_598590	DEEEQKRKYVLADPF	Out PPIRs
NP_598811	YAPEGVQKILIGNKA	Out PPIRs
NP_598830	VLGTPVNKKTPALKV	Out PPIRs
NP_598830	EEQPLPIKAMLKSLP	Out PPIRs
NP_659034	DSNLRPDKCRRYIQP	Out PPIRs
NP_659034	AACVNRIKNSGDALT	Out PPIRs
NP_659034	EVVKTIMKEELEAAQ	Out PPIRs
NP_659034	SIQDIENKRKSSKEA	Out PPIRs
NP_666344	EVVRTIMKDEIAIPR	Out PPIRs
NP_667015	SLRNKDVKDALIKTL	Out PPIRs
NP_766260	VPDVINSKLGTVRLV	Out PPIRs
NP_766384	ESTSIEFKQFDTENA	Out PPIRs
NP_766480	VEKWNLHKRIALRMV	Out PPIRs
NP_775620	KQNRIHWKLANVENY	Out PPIRs
NP_775620	NYSRMRLKLVPNYNF	Out PPIRs
NP_775620	TVFRDLSKPIGVVNE	Out PPIRs
NP_775620	NAKAMREKYENFEDP	Out PPIRs
NP_775620	VILPRWAKSAEDFIY	Out PPIRs
NP_775620	LTDEKERKALEGMIN	Out PPIRs
NP_775620	QTPCQLLKEPHPPRL	Out PPIRs
NP_777354	VPCDTTTKPGVYTKV	Out PPIRs
NP_778155	LRIVLLGKTGAGKSS	Out PPIRs
NP_778155	GNSILGEKVFNSGIC	Out PPIRs
NP_778155	EREAIFTKNQQNARK	Out PPIRs
[truncated: 47,629 more rows]
